# Supplementary material for: RNA Secondary Structurome Revealed Distinct Thermoregulation in Plasmodium falciparum
Source: Front Cell Dev Biol. 2022 Jan 4;9:766532. doi: 10.3389/fcell.2021.766532 (PMC8763798; doi:10.3389/fcell.2021.766532)
Supplement: Supplementary file 2 [file Table2.XLSX]

## Sheet: Sheet2
Library ID	satge + temperature	chemical probing	in vivo/in vitro	Poly-A selection	Number of raw reads	Number of clean reads	Raw->Clean（%）	Genome_Total mapped	G_All（%）	Genome_Number of uniquely mapped reads	G_Uni（%）	design_description
SH-1_repeat1	trophozoite stage + 37℃	NAI-N3	in vivo	Yes	96285974	70635734	73.36	15649396	22.16	14889077	21.08	icSHAPE library from poly-A selected RNA	Qi et al., 2021
SH-1_repeat2	trophozoite stage + 37℃	NAI-N3	in vivo	Yes	101479304	7.63429e+07	75.23	2.10935e+07	27.63	2.55017e+07	25.13	icSHAPE library from poly-A selected RNA	Qi et al., 2021
SH-2_repeat1	trophozoite stage + 37℃	DMSO	in vivo	Yes	78923486	56595214	71.71	14340547	25.34	13778881	24.35	icSHAPE library from poly-A selected RNA	Qi et al., 2021
SH-2_repeat2	trophozoite stage + 37℃	DMSO	in vivo	Yes	136603296	9.91467e+07	72.58	3.19153e+07	32.19	4.13088e+07	30.24	icSHAPE library from poly-A selected RNA	Qi et al., 2021
SH-3_repeat1	trophozoite stage + 37℃	NAI-N3	in vitro	Yes	10205303	8521299	83.5	4775604	56.04	4377582	51.37	icSHAPE library from poly-A selected RNA	Qi et al., 2021
SH-3_repeat2	trophozoite stage + 37℃	NAI-N3	in vitro	Yes	3364158	2.83161e+06	84.17	1.7069e+06	60.28	1.95895e+06	58.23	icSHAPE library from poly-A selected RNA	Qi et al., 2021
SH-4_repeat1	trophozoite stage + 26℃	NAI-N3	in vivo	Yes	104325234	90736134	86.97	47178391	52	43208547	47.62	icSHAPE library from poly-A selected RNA	this study
SH-4_repeat2	trophozoite stage + 26℃	NAI-N3	in vivo	Yes	147466348	1.30051e+08	88.19	7.10986e+07	54.67	67808368	52.14	icSHAPE library from poly-A selected RNA	this study
SH-5_repeat1	trophozoite stage + 26℃	DMSO	in vivo	Yes	55506381	52833485	95.18	25591748	48.44	23109366	43.74	icSHAPE library from poly-A selected RNA	this study
SH-5_repeat2	trophozoite stage + 26℃	DMSO	in vivo	Yes	152159386	1.40245e+08	92.17	7.5466e+07	53.81	70431193	50.22	icSHAPE library from poly-A selected RNA	this study
SH-6_repeat1	trophozoite stage + 26℃	NAI-N3	in vitro	Yes	7909468	6908710	87.35	3897765	56.42	3450901	49.95	icSHAPE library from poly-A selected RNA	this study
SH-6_repeat2	trophozoite stage + 26℃	NAI-N3	in vitro	Yes	9173034	8.18877e+06	89.27	4.94356e+06	60.37	4652039	56.81	icSHAPE library from poly-A selected RNA	this study
SHA-1_repeat1	ring stage + 37℃	NAI-N3	in vivo	Yes	133772316	113141490	84.58	57595614	50.91	49800927	44.02	icSHAPE library from poly-A selected RNA	Qi et al., 2021
SHA-1_repeat2	ring stage + 37℃	NAI-N3	in vivo	Yes	163172340	1.37538e+08	84.29	7.24e+07	52.64	8.17657e+07	50.11	icSHAPE library from poly-A selected RNA	Qi et al., 2021
SHA-2_repeat1	ring stage + 37℃	DMSO	in vivo	Yes	66145994	60852406	92	30306910	49.8	26327976	43.27	icSHAPE library from poly-A selected RNA	Qi et al., 2021
SHA-2_repeat2	ring stage + 37℃	DMSO	in vivo	Yes	156039726	1.4273e+08	91.47	7.88723e+07	55.26	8.30287e+07	53.21	icSHAPE library from poly-A selected RNA	Qi et al., 2021
SHA-3_repeat1	ring stage + 37℃	NAI-N3	in vitro	Yes	80038435	57325079	71.62	39433905	68.79	35468272	61.87	icSHAPE library from poly-A selected RNA	Qi et al., 2021
SHA-3_repeat2	ring stage + 37℃	NAI-N3	in vitro	Yes	134456612	1.05226e+08	78.26	7.43315e+07	70.64	8.93868e+07	66.48	icSHAPE library from poly-A selected RNA	Qi et al., 2021
SHA-4_repeat1	ring stage + 26℃	NAI-N3	in vivo	Yes	68522534	63064846	92.04	35462330	56.23	31116195	49.34	icSHAPE library from poly-A selected RNA	this study
SHA-4_repeat2	ring stage + 26℃	NAI-N3	in vivo	Yes	90794898	8.49749e+07	93.59	5.11124e+07	60.15	46124400	54.28	icSHAPE library from poly-A selected RNA	this study
SHA-5_repeat1	ring stage + 26℃	DMSO	in vivo	Yes	57332115	53315496	92.99	27578556	51.73	24413166	45.79	icSHAPE library from poly-A selected RNA	this study
SHA-5_repeat2	ring stage + 26℃	DMSO	in vivo	Yes	126851172	1.19557e+08	94.25	6.65695e+07	55.68	62863191	52.58	icSHAPE library from poly-A selected RNA	this study
SHA-6_repeat1	ring stage + 26℃	NAI-N3	in vitro	Yes	88983471	65210810	73.28	45363200	69.56	39837284	61.09	icSHAPE library from poly-A selected RNA	this study
SHA-6_repeat2	ring stage + 26℃	NAI-N3	in vitro	Yes	181080680	1.37277e+08	75.81	9.90455e+07	72.15	96835382	70.54	strand-specific, polyA-selected RNA sequencing	this study
SHLR-1	trophozoite stage + 37℃	NAI-N3	in vivo	No	69321044	64089312	92.45	50644230	79.02	10527347	16.43	icSHAPE library, from total RNA	Qi et al., 2021
SHLR-2	trophozoite stage + 37℃	DMSO	in vivo	No	43983602	41184523	93.64	29091466	70.64	4766027	11.57	icSHAPE library, from total RNA	Qi et al., 2021
SHLR-3	trophozoite stage + 37℃	NAI-N3	in vitro	No	72694034	65639739	90.3	49725504	75.76	10061660	15.33	icSHAPE library, from total RNA	Qi et al., 2021
SHLR-4	trophozoite stage + 26℃	NAI-N3	in vivo	No	70927630	61208299	86.3	48414015	79.1	9750419	15.93	icSHAPE library, from total RNA	this study
SHLR-5	trophozoite stage + 26℃	DMSO	in vivo	No	62143915	56702007	91.24	39705129	70.02	6452731	11.38	icSHAPE library, from total RNA	this study
SHLR-6	trophozoite stage + 26℃	NAI-N3	in vitro	No	59290768	51139473	86.25	41404640	80.96	7676896	15.01	icSHAPE library, from total RNA	this study
T-U-1_repeat1	trophozoite stage + 37℃	\		Yes	130106048	126954362	97.58	109222515	86.03	104272401	82.13	strand-specific, polyA-selected RNA sequencing	Qi et al., 2021
T-U-1_repeat2	trophozoite stage + 37℃	\		Yes	62890770	62443592	99.289	57778821	92.5	54401294	86.7	strand-specific, polyA-selected RNA sequencing	Qi et al., 2021
T-U-2_repeat1	trophozoite stage + 26℃	\		Yes	141317208	138014864	97.66	113256394	82.06	107168542	77.65	strand-specific, polyA-selected RNA sequencing	this study
T-U-2_repeat2	trophozoite stage + 26℃	\		Yes	60538898	60014346	99.1335	55706144	92.8	52452538	87.4	strand-specific, polyA-selected RNA sequencing	this study
Tr-U-1_repeat1	ring stage + 37℃	\		Yes	129041782	126158496	97.77	114243218	90.56	107829935	85.47	strand-specific, polyA-selected RNA sequencing	Qi et al., 2021
Tr-U-1_repeat2	ring stage + 37℃	\		Yes	46193094	45807712	99.1657	41336001	90.2	37889332	82.4	strand-specific, polyA-selected RNA sequencing	Qi et al., 2021
Tr-U-2_repeat1	ring stage + 26℃	\		Yes	124171390	121494496	97.84	109253720	89.92	102723596	84.55	strand-specific, polyA-selected RNA sequencing	this study
Tr-U-2_repeat2	ring stage + 26℃	\		Yes	49139880	48704316	99.1136	44024809	90.4	40375878	82.9	strand-specific, polyA-selected RNA sequencing	this study
