# Supplementary material for: RNA Secondary Structurome Revealed Distinct Thermoregulation in Plasmodium falciparum
Source: Front Cell Dev Biol. 2022 Jan 4;9:766532. doi: 10.3389/fcell.2021.766532 (PMC8763798; doi:10.3389/fcell.2021.766532)
Supplement: Supplementary file 4 [file Table6.XLSX]

## Sheet: Sheet1
position		Base	Stop number						icSHAPE scores
chr-Pos	gene-position		37-NAI in vivo	37-DMSO	37-NAI in vitro	26-NAI in vivo	26-DMSO	26-NAI in vitro	37 in vivo	37 in vitro	26 in vivo	26 in vitro
1289601	1	A	25458	23356	14540	15249	20676	11020	0.619101	0.364289	0.596686	0.5112
1289602	2	A	9907	8997	3877	7145	8134	4295	0.625167	0.252345	0.711685	0.506594
1289603	3	C	5653	5331	2614	4315	5089	2710	0.603826	0.287253	0.68784	0.511039
1289604	4	C	4770	5162	1290	2683	5606	1837	0.526247	0.146678	0.388869	0.314713
1289605	5	T	1992	3377	658	1380	3018	797	0.335993	0.114747	0.373748	0.254211
1289606	6	G	3435	1303	1096	1942	1612	1239	1.50389	0.493216	0.980249	0.737699
1289607	7	G	5381	2603	1896	3230	2972	1193	1.18287	0.426771	0.888118	0.385747
1289608	8	T	4425	3602	2190	2302	4707	1530	0.701394	0.356216	0.401091	0.312278
1289609	9	T	2681	464	2856	1681	376	1847	3.31126	3.58503	3.66449	4.67231
1289610	10	G	16365	4514	27704	8287	4899	14364	2.08154	3.58896	1.38564	2.81023
1289611	11	A	12259	4792	18500	6854	5502	10817	1.47056	2.25786	1.01958	1.88468
1289612	12	T	4718	2035	5153	3133	2447	3579	1.33253	1.48076	1.05038	1.40193
1289613	13	C	10097	5873	12803	5168	6683	7121	0.98757	1.27524	0.6342	1.02179
1289614	14	T	5620	2201	6392	3235	2748	4256	1.46674	1.69813	0.965457	1.4845
1289615	15	T	4830	1772	5671	2767	2066	3679	1.56574	1.87092	1.09838	1.7063
1289616	16	G	4267	1260	1232	2489	1346	971	1.94531	0.573014	1.51655	0.69268
1289617	17	C	2924	2215	609	1745	2489	551	0.758297	0.16194	0.574971	0.213526
1289618	18	C	5622	3106	1493	2848	3291	852	1.03974	0.281883	0.709721	0.249156
1289619	19	A	4696	889	1750	2921	806	1133	3.03432	1.15117	2.97216	1.34632
1289620	20	G	11228	4927	7538	5678	5824	4172	1.30905	0.895137	0.799557	0.687153
1289621	21	T	11029	1247	7406	5664	1089	4177	5.08049	3.4689	4.26551	3.66858
1289622	22	A	11684	1298	9133	6462	1487	5189	5.17074	4.10959	3.56395	3.34017
1289623	23	G	20853	2868	18140	10948	3609	9091	4.17662	3.69766	2.48785	2.41405
1289624	24	T	8638	1606	5310	5214	2158	3252	3.08961	1.93268	1.9815	1.44429
1289625	25	C	27879	7624	24558	14623	8094	12119	2.10054	1.88417	1.48166	1.43561
1289626	26	A	20161	3909	15366	11165	4198	8692	2.96266	2.2988	2.18118	1.9846
1289627	27	T	26763	5516	24300	15037	5658	12422	2.78706	2.5765	2.17958	2.10459
1289628	28	A	5096	1827	2212	4565	1948	1785	1.60224	0.708784	1.92188	0.878956
1289629	29	T	8431	1054	5024	5152	1171	3468	4.59488	2.7838	3.60823	2.83387
1289630	30	G	6384	864	2138	4059	967	1409	4.24438	1.44622	3.44245	1.39567
1289631	31	C	15050	4760	4759	8069	5243	2545	1.81621	0.585169	1.26216	0.465884
1289632	32	T	8572	1149	2183	4932	1276	1305	4.28546	1.11125	3.16992	0.980806
1289633	33	T	10287	1500	4541	5619	1557	2541	3.93943	1.76964	2.95969	1.56358
1289634	34	G	15092	1468	6262	8220	1641	3369	5.9055	2.49267	4.10808	1.96644
1289635	35	T	7676	1077	2020	4847	1513	1339	4.09407	1.09703	2.6273	0.849061
1289636	36	C	18428	5160	16420	9665	5677	8149	2.05147	1.86122	1.39623	1.37626
1289637	37	T	9217	2346	4502	5733	2583	2661	2.25682	1.12255	1.82026	0.987929
1289638	38	C	17224	1297	10617	8919	1265	5681	7.62833	4.78067	5.78231	4.29636
1289639	39	A	23635	3182	14279	12414	3385	7406	4.26669	2.62387	3.00766	2.09681
1289640	40	A	18750	2716	9706	10553	2951	5736	3.96558	2.08957	2.9328	1.86282
1289641	41	A	7922	1251	3518	4997	1355	2464	3.63759	1.64375	3.02444	1.74166
1289642	42	G	29310	4714	19835	16099	5031	10597	3.57159	2.46078	2.62434	2.01909
1289643	43	A	23907	5028	17186	13524	5914	10250	2.73128	1.99913	1.87542	1.6616
1289644	44	T	23041	2480	15357	13227	2753	8732	5.33685	3.61974	3.94031	3.03872
1289645	45	T	24972	2757	20180	14545	2924	11352	5.20298	4.27882	4.07955	3.71935
1289646	46	A	15815	1761	7580	9857	1728	5191	5.15876	2.51576	4.67818	2.87649
1289647	47	A	8249	1012	2385	5629	1169	2048	4.68227	1.37771	3.94905	1.67774
1289648	48	G	6560	935	1424	4361	1052	1343	4.03021	0.891348	3.39974	1.22338
1289649	49	C	3391	490	413	2354	405	499	3.97528	0.49606	4.7668	1.17978
1289650	50	C	14460	1680	3500	8047	1633	1765	4.94418	1.21846	4.04132	1.03638
1289651	51	A	8207	989	1987	4741	1239	1338	4.76677	1.1749	3.13815	1.03546
1289652	52	T	8270	874	3948	5186	921	2352	5.43538	2.63735	4.61794	2.44278
1289653	53	G	4448	264	784	3082	250	536	9.67824	1.72946	10.1104	2.03969
1289654	54	C	11123	1550	3633	6326	1698	2098	4.12217	1.37057	3.05539	1.18443
1289655	55	A	11126	1039	9561	6452	1039	5863	6.15119	5.37153	5.09277	5.39472
1289656	56	A	9006	776	6424	5275	925	4497	6.66662	4.829	4.67688	4.64661
1289657	57	G	6534	502	4208	3598	666	3072	7.47672	4.88188	4.4306	4.40325
1289658	58	T	4498	389	2953	2673	428	2543	6.6421	4.41598	5.1219	5.65507
1289659	59	G	8398	412	8613	4748	482	5442	11.7089	12.1527	8.07866	10.7477
1289660	60	A	14005	1706	11254	7248	2038	7236	4.71563	3.85455	2.91668	3.40018
1289661	61	A	10741	1153	9254	5847	1286	5986	5.3512	4.68637	3.72879	4.45315
1289662	62	A	7444	655	4921	4753	761	3571	6.52831	4.38058	5.12223	4.48196
1289663	63	G	1775	525	720	1561	648	710	1.94211	0.803418	1.97562	1.0504
1289664	64	T	2291	1366	1164	1383	1726	994	0.963408	0.499579	0.657138	0.553274
1289665	65	A	1155	1029	479	754	1518	478	0.644766	0.274362	0.407357	0.303761
1289666	66	T	1349	905	1199	823	985	594	0.856247	0.77581	0.685234	0.579964
1289667	67	A	396	202	189	302	275	181	1.12611	0.553735	0.900637	0.636349
1289668	68	T	4278	4161	3274	3589	6086	2251	0.59058	0.4607	0.483634	0.355099
1289669	69	A	4770	2118	2667	4065	3383	2122	1.29368	0.737044	0.985449	0.601968
1289670	70	T	8300	6260	6518	8840	8518	4883	0.761622	0.609332	0.851119	0.549933
1289671	71	A	13939	3620	10706	11727	5597	8431	2.21187	1.72966	1.41833	1.4442
1289672	72	T	26270	7621	29884	23748	10455	20847	1.98008	2.29362	1.86285	1.91179
1289673	73	A	18590	5870	24660	16826	8703	18533	1.81919	2.45706	1.58558	2.04162
1289674	74	T	17664	4846	28555	16214	7373	20682	2.09383	3.4459	1.80352	2.68906
1289675	75	T	18861	7660	32477	17290	10735	24000	1.4144	2.47991	1.3209	2.14349
1289676	76	T	14660	4809	18191	12879	6662	15084	1.75112	2.21231	1.58545	2.17056
1289677	77	T	30682	8634	34432	26086	11170	25782	2.0413	2.33267	1.91527	2.21298
1289678	78	A	14934	2116	8781	14023	2518	7799	4.05412	2.42587	4.56731	2.9671
1289679	79	T	19264	9391	13882	16430	11557	10814	1.17834	0.864863	1.16592	0.897337
1289680	80	A	9855	3459	4832	8746	4206	4389	1.6366	0.817416	1.70536	1.00068
1289681	81	T	12090	2217	7310	9194	2749	5824	3.13254	1.92782	2.74287	2.03016
1289682	82	G	13845	2828	11784	10964	3793	8748	2.81222	2.43635	2.37062	2.21043
1289683	83	T	14037	3224	11179	10469	3937	8381	2.50101	2.02767	2.1808	2.04036
1289684	84	A	5542	1471	3029	5044	1845	2778	2.17187	1.20428	2.24365	1.44295
1289685	85	G	10375	1095	9226	8747	1389	6475	5.4487	4.91903	5.17526	4.46051
1289686	86	A	14920	4218	11567	11741	5407	7991	2.03135	1.60394	1.78251	1.41693
1289687	87	A	20117	5642	10168	16707	8093	7111	2.04936	1.05433	1.69407	0.84267
1289688	88	A	6812	1235	1440	6724	1439	1498	3.17004	0.682891	3.83271	0.998275
1289689	89	C	6471	1817	1339	5755	2575	1232	2.04557	0.432032	1.8338	0.45963
1289690	90	T	7811	1733	1884	6712	2313	1426	2.58907	0.636619	2.37986	0.591901
1289691	91	G	3390	748	1299	2955	1084	1304	2.60336	1.01594	2.23565	1.15302
1289692	92	C	3086	417	572	2578	522	541	4.25104	0.803854	4.05031	0.993903
1289693	93	G	13013	1632	7631	10992	1975	4885	4.58029	2.73252	4.56442	2.36917
1289694	94	A	25175	7758	21312	22079	10173	13332	1.86404	1.60694	1.77994	1.25664
1289695	95	A	5698	1416	2611	6490	1301	2212	2.3115	1.07861	4.09113	1.62855
1289696	96	C	3297	827	1542	4143	991	1400	2.29007	1.09054	3.4286	1.35333
1289697	97	G	3855	382	1293	4072	468	1251	5.79691	1.97294	7.13571	2.55037
1289698	98	G	3756	595	1484	3339	794	1313	3.62614	1.45696	3.44883	1.5829
1289699	99	C	11343	2846	7909	9249	4471	6415	2.28944	1.62519	1.69655	1.37558
1289700	100	T	5249	1817	3321	4793	2861	2863	1.95942	1.06919	1.37393	0.959678
1289701	101	C	18299	8428	23069	15658	10307	16601	1.24721	1.60116	1.24589	1.54433
1289702	102	A	16605	7310	20618	14727	9894	15412	1.30484	1.64986	1.22073	1.49358
1289703	103	T	16404	4139	24724	14354	5629	19144	2.27662	3.49297	2.0913	3.25979
1289704	104	T	8819	3861	10918	8831	4593	8761	1.31206	1.65387	1.57684	1.82846
1289705	105	A	17371	4761	22888	15603	6010	18010	2.09586	2.81143	2.12916	2.87245
1289706	106	A	19593	5863	20750	16914	7587	16955	1.91963	2.07002	1.82832	2.14242
1289707	107	A	27783	5996	30629	25578	7353	22283	2.66166	2.98758	2.85284	2.90506
1289708	108	A	8880	2805	5832	9626	3686	5471	1.81851	1.21616	2.14174	1.42289
1289709	109	C	9981	4469	8813	9480	5272	6904	1.28292	1.15362	1.47472	1.25562
1289710	110	A	9015	2425	7318	8292	3032	5939	2.13545	1.76459	2.24288	1.87724
1289711	111	G	14207	4754	7522	12422	6220	4932	1.71664	0.925724	1.63786	0.76053
1289712	112	T	12556	5335	6147	11448	6095	4107	1.35192	0.674261	1.54039	0.6464
1289713	113	T	27646	2969	19034	23091	2815	11546	5.34882	3.74799	6.72729	3.92916
1289714	114	A	11803	6254	6439	11148	8074	4410	1.0841	0.60253	1.13236	0.524009
1289715	115	T	12465	2719	8208	11695	3181	5823	2.63341	1.76529	3.01517	1.75449
1289716	116	A	9214	1827	6256	8428	2295	4884	2.89698	2.00172	3.01174	2.03898
1289717	117	G	13463	4366	6771	11830	6348	4968	1.77131	0.907371	1.52835	0.750639
1289718	118	T	5179	646	1830	4771	672	1636	4.60521	1.65441	5.82258	2.32685
1289719	119	C	11243	5105	5580	8783	7122	4345	1.26509	0.63968	1.01138	0.585268
1289720	120	T	19999	7808	16941	16443	9989	11333	1.47131	1.26926	1.35	1.08794
1289721	121	A	4865	2079	3316	5192	2658	2855	1.3442	0.933232	1.60197	1.02998
1289722	122	C	11565	5363	14049	10021	7411	10138	1.23872	1.5323	1.10894	1.31165
1289723	123	T	6580	1349	6274	6059	1604	5273	2.80188	2.71728	3.09793	3.14722
1289724	124	T	5785	1620	4959	4773	2118	4480	2.05128	1.78948	1.84817	2.02648
1289725	125	G	27593	6889	16800	21045	8525	11045	2.3008	1.42654	2.02456	1.24231
1289726	126	A	7445	2103	2550	7061	2836	2318	2.03358	0.70979	2.0419	0.784097
1289727	127	C	19594	8762	11696	16305	9880	7784	1.28456	0.781017	1.35344	0.755612
1289728	128	A	10510	4580	5481	10438	5461	3913	1.31817	0.700321	1.56755	0.687348
1289729	129	T	19296	7338	9468	16288	9291	6118	1.51052	0.754957	1.43774	0.631613
1289730	130	T	14838	4726	6576	14412	6145	4130	1.8035	0.814169	1.92344	0.64473
1289731	131	T	18290	7155	7438	16466	9258	4932	1.46838	0.608338	1.45863	0.511068
1289732	132	T	18394	7186	7474	15775	9114	4651	1.47036	0.608645	1.4195	0.489586
1289733	133	T	37161	16958	18538	32277	19487	10759	1.25878	0.639611	1.35839	0.529544
1289734	134	A	28077	10209	13884	25239	13207	8808	1.5798	0.7957	1.56727	0.639651
1289735	135	T	21457	8600	6255	20485	11013	4185	1.4332	0.425707	1.52548	0.364633
1289736	136	T	37771	14850	10925	35220	18339	6856	1.46106	0.430519	1.57503	0.35864
1289737	137	A	26566	8316	4286	23737	10008	3527	1.83505	0.301767	1.94515	0.338212
1289738	138	T	33212	6069	4879	28517	6801	3272	3.1435	0.470578	3.4388	0.461668
1289739	139	A	21322	4701	1855	19467	6365	1754	2.60539	0.231325	2.50828	0.264711
1289740	140	A	7098	1615	592	7888	2010	697	2.52464	0.215849	3.21845	0.333832
1289741	141	G	6200	1325	372	5956	1639	368	2.68789	0.166061	2.98024	0.217183
1289742	142	G	27277	7267	3296	23246	9999	2542	2.15614	0.26564	1.90663	0.244087
1289743	143	A	17672	2380	3390	15852	2746	2483	4.26525	0.833516	4.73434	0.867298
1289744	144	T	21247	5695	5498	19073	7916	3964	2.14309	0.565023	1.97601	0.480461
1289745	145	A	23742	7832	7347	22104	10832	5440	1.74133	0.548978	1.67355	0.481789
1289746	146	A	8592	1324	1570	9757	1495	1524	3.72771	0.694405	5.35243	0.977613
1289747	147	C	14263	2388	3428	12671	3294	2449	3.43093	0.840025	3.15473	0.713297
1289748	148	T	31381	6952	21125	27052	9501	13621	2.59294	1.77744	2.3351	1.37464
1289749	149	A	8271	1576	3944	8804	2011	3446	3.01465	1.46324	3.59041	1.64199
1289750	150	C	4635	1011	3000	5173	1315	2792	2.63351	1.73394	3.22621	2.03296
1289751	151	G	6242	1025	8054	5591	1374	6703	3.49813	4.58695	3.33717	4.66775
1289752	152	G	14496	6390	19751	12249	8480	14211	1.30312	1.80795	1.18462	1.60676
1289753	153	A	11826	1614	14834	10701	1718	10782	4.20891	5.36924	5.1083	6.00687
1289754	154	A	18245	4070	9766	14107	5279	7570	2.57505	1.40353	2.19159	1.37484
1289755	155	A	15156	3902	5082	12475	5109	3925	2.23117	0.762138	2.00254	0.736919
1289756	156	A	8453	2047	1927	7194	2635	1552	2.37208	0.551374	2.23906	0.565464
1289757	157	G	7522	1934	1848	6138	2957	1563	2.23415	0.55968	1.70236	0.507533
1289758	158	C	7198	3468	928	5975	5175	900	1.19225	0.157249	0.946898	0.167405
1289759	159	T	10328	1504	3235	8017	1854	2249	3.94461	1.25789	3.54632	1.16292
1289760	160	G	15455	1090	3880	11749	1198	2400	8.14476	2.07969	8.04303	1.9181
1289761	161	T	16162	3591	3065	12944	5037	2122	2.58533	0.499746	2.10752	0.404454
1289762	162	A	8558	1791	1468	7214	2755	1147	2.74481	0.480365	2.14748	0.400098
1289763	163	G	6579	1631	2833	5570	2440	2045	2.31708	1.01617	1.87215	0.804027
1289764	164	C	13041	4813	14806	9430	8163	10838	1.55643	1.79926	0.947409	1.27307
1289765	165	T	16779	3496	34440	13614	4655	23969	2.75696	5.75948	2.39851	4.93442
1289766	166	A	28998	3363	36257	23690	4208	23335	4.9531	6.30289	4.61705	5.31375
1289767	167	A	20361	5429	20215	16826	7471	13938	2.15434	2.17779	1.84705	1.78862
1289768	168	T	28059	8099	12143	22487	9845	7961	1.99011	0.877208	1.87323	0.775531
1289769	169	A	9043	2585	2152	9156	3471	2267	2.0095	0.487613	2.16335	0.626738
1289770	170	C	13785	2251	3050	11184	3398	2326	3.51777	0.792968	2.69929	0.656819
1289771	171	T	11063	3331	6067	8649	4354	5392	1.9078	1.06552	1.62912	1.1874
1289772	172	T	8531	2052	5755	6532	2812	4542	2.38813	1.6399	1.90505	1.54816
1289773	173	G	5369	1498	951	4543	2092	856	2.05881	0.372614	1.78097	0.393519
1289774	174	C	9407	3974	1606	6731	4365	1369	1.35975	0.236982	1.26465	0.301385
1289775	175	T	18019	3856	3694	12884	5074	2374	2.68429	0.560789	2.08246	0.449096
1289776	176	T	20032	6106	6771	14254	7435	4151	1.88453	0.648923	1.57229	0.535633
1289777	177	T	35635	10605	30335	27744	12684	18482	1.9302	1.67329	1.79386	1.39718
1289778	178	A	26887	9421	16298	22138	11716	10510	1.63939	1.0121	1.54965	0.860289
1289779	179	T	12820	4614	4229	11499	5509	3379	1.59605	0.536513	1.71184	0.588476
1289780	180	T	32467	4378	5799	25737	4952	4044	4.25993	0.77508	4.26239	0.783291
1289781	181	A	24409	6498	2547	20326	8280	2208	2.15777	0.229657	2.01325	0.256073
1289782	182	T	9522	3481	798	9267	4057	815	1.5713	0.134831	1.87331	0.193421
1289783	183	C	6343	2691	420	6064	3741	602	1.35399	0.0922796	1.32937	0.155199
1289784	184	C	14649	4933	1113	11923	6430	1092	1.70582	0.132504	1.52072	0.163368
1289785	185	T	19406	4073	1803	14051	5511	1362	2.73689	0.259503	2.09099	0.23754
1289786	186	T	12006	3178	1179	9139	4677	1171	2.1701	0.21775	1.60253	0.240733
1289787	187	T	7460	1904	777	6406	2452	678	2.25065	0.239895	2.1426	0.266332
1289788	188	G	28817	7082	5742	23705	9431	3313	2.33738	0.474557	2.06138	0.337144
1289789	189	A	13820	4173	2784	12854	6007	1866	1.90237	0.390727	1.75492	0.298345
1289790	190	T	25312	11355	12769	21809	16604	9093	1.28049	0.657981	1.07721	0.525272
1289791	191	T	11025	6424	7270	11645	9399	6037	0.985845	0.662238	1.01609	0.616098
1289792	192	T	9642	8357	9764	9353	11923	7902	0.662754	0.683649	0.643341	0.635668
1289793	193	T	14189	1875	20502	13501	2739	18167	4.34697	6.38882	4.04249	6.3528
1289794	194	T	30631	9920	49325	29185	14711	43342	1.7735	2.90844	1.62685	2.82481
1289795	195	A	19619	6077	6070	20528	9095	6779	1.85408	0.584564	1.85069	0.714883
1289796	196	T	7857	3007	1525	9711	4746	2669	1.50045	0.297375	1.67752	0.539665
1289797	197	C	11551	6264	1531	12085	9213	2270	1.05924	0.143384	1.07574	0.236602
1289798	198	T	14303	4873	1757	14364	7188	1932	1.68563	0.211406	1.63851	0.258153
1289799	199	T	9330	1739	1043	9404	2409	1106	3.07846	0.35196	3.1979	0.441176
1289800	200	T	4522	1075	363	5016	1702	815	2.41256	0.199692	2.41372	0.460436
1289801	201	G	4612	1178	227	4473	1636	236	2.24591	0.114895	2.23932	0.140393
1289802	202	G	22362	6651	2131	20230	9169	1921	1.93094	0.1878	1.80911	0.201252
1289803	203	A	16912	3880	915	15430	5021	885	2.50268	0.138605	2.51911	0.169673
1289804	204	T	19731	6426	2098	18292	8670	2092	1.76344	0.191369	1.72995	0.231735
1289805	205	A	13501	3541	2214	12803	4510	2151	2.18919	0.366309	2.32699	0.457834
1289806	206	A	10649	2387	6924	10322	3267	7354	2.56079	1.6962	2.58923	2.15721
1289807	207	G	12053	3473	10861	11083	4986	9982	1.99272	1.82889	1.82233	1.91911
1289808	208	T	24401	7555	34376	21654	10109	28225	1.85495	2.66136	1.75644	2.67681
1289809	209	A	11170	2152	11764	11411	2590	10337	2.97894	3.19522	3.60931	3.82302
1289810	210	T	15814	5632	23652	14396	8189	19715	1.61261	2.45618	1.44153	2.30805
1289811	211	T	8231	3505	9133	8084	5004	8866	1.34868	1.52402	1.32465	1.69851
1289812	212	T	8967	2260	6905	7891	3090	6604	2.27753	1.78648	2.09296	2.04816
1289813	213	G	8654	3755	2482	8011	5022	2553	1.32361	0.387172	1.30799	0.487896
1289814	214	T	13865	2137	3901	11066	2706	3498	3.72327	1.06788	3.3504	1.23928
1289815	215	T	11643	2395	2160	9588	2915	1928	2.79036	0.528202	2.69524	0.634749
1289816	216	A	3397	479	368	3616	428	489	4.05544	0.452749	6.87502	1.09476
1289817	217	G	4777	881	4959	4179	1138	4197	3.10782	3.28565	3.00475	3.52796
1289818	218	G	3669	1250	4147	3085	1727	3646	1.68449	1.93878	1.46395	2.0222
1289819	219	C	2902	1348	429	2259	1801	509	1.23614	0.187919	1.02861	0.272603
1289820	220	C	8685	4591	1218	6413	6239	1027	1.08662	0.155741	0.843087	0.158382
1289821	221	T	10589	3814	1308	8427	4646	945	1.59437	0.20124	1.48713	0.19573
1289822	222	T	25065	7834	5322	20763	9394	3235	1.83758	0.397666	1.81231	0.330513
1289823	223	A	14962	1593	2007	13011	1633	1329	5.38731	0.737559	6.52106	0.78096
1289824	224	T	21352	6234	4164	17354	7572	2590	1.96702	0.391059	1.87914	0.328357
1289825	225	A	15703	4434	2783	13377	5413	1828	2.03367	0.367611	2.02599	0.324333
1289826	226	A	7267	1723	1020	6798	2032	779	2.42037	0.347427	2.74032	0.368848
1289827	227	G	9619	6076	5422	8273	7087	3632	0.909428	0.522295	0.957385	0.491733
1289828	228	A	15311	6653	7418	11626	7543	4818	1.32183	0.652463	1.2639	0.612721
1289829	229	A	6062	5416	2031	5573	5894	1530	0.643133	0.219804	0.7756	0.24943
1289830	230	A	7730	1100	2636	6324	1004	1556	4.02875	1.40092	5.14955	1.4843
1289831	231	A	14758	5292	6210	11711	6384	3693	1.6016	0.686698	1.50414	0.555006
1289832	232	A	12353	3583	5486	10197	4444	3492	1.97965	0.895851	1.88102	0.753742
1289833	233	A	9348	2008	5076	7823	2524	3657	2.67179	1.47823	2.53951	1.38881
1289834	234	G	13461	2287	8895	11325	3183	5908	3.37803	2.27384	2.91558	1.77896
1289835	235	T	12775	3271	9609	11326	4670	7197	2.24236	1.71801	1.98817	1.47745
1289836	236	T	25413	7316	25625	22111	9022	18179	1.99495	2.04875	2.00949	1.93185
1289837	237	A	12458	6271	13692	13460	8443	10743	1.1411	1.27724	1.3073	1.22008
1289838	238	T	13469	1648	18064	12787	2144	14220	4.68834	6.40332	4.88414	6.35044
1289839	239	T	19863	4978	27862	17982	6286	21225	2.29131	3.27318	2.34522	3.23656
1289840	240	A	21844	6773	23821	20184	8190	18932	1.85226	2.05717	2.02066	2.21613
1289841	241	A	7238	2458	5672	8265	3290	5305	1.69069	1.34961	2.059	1.54562
1289842	242	C	13588	4261	13429	12556	5642	10480	1.83125	1.84325	1.82456	1.78071
1289843	243	T	15820	4416	16188	14321	5874	12486	2.05716	2.14388	1.9988	2.03769
1289844	244	T	20949	4784	25952	18791	5693	19327	2.51449	3.1724	2.7058	3.25397
1289845	245	A	13913	3171	12992	13612	4023	10349	2.51897	2.39573	2.77317	2.46544
1289846	246	A	4716	758	2699	5409	919	2977	3.56417	2.07906	4.81074	3.09748
1289847	247	G	4631	642	2243	4785	915	1957	4.12958	2.03935	4.27477	2.04652
1289848	248	G	8033	1364	3906	8165	1313	2722	3.37797	1.67393	5.08775	1.98508
1289849	249	A	19222	4403	12613	17798	5361	8018	2.50677	1.67549	2.72145	1.43391
1289850	250	A	15404	6642	8884	14375	8645	6016	1.33206	0.782615	1.36353	0.66748
1289851	251	T	11533	1142	6828	11182	1223	4708	5.78908	3.49169	7.47763	3.68294
1289852	252	T	22172	7394	17058	20772	8391	10248	1.72223	1.34956	2.02972	1.1711
1289853	253	A	11945	2258	8557	12029	2435	6702	3.03618	2.21555	4.0465	2.63675
1289854	254	T	18335	5751	17105	16341	6808	11789	1.83094	1.7397	1.96794	1.66018
1289855	255	A	26633	8344	18998	23682	10292	12448	1.83322	1.33193	1.88676	1.15978
1289856	256	A	8702	1878	4155	9486	2138	3158	2.65916	1.29393	3.63391	1.41569
1289857	257	C	13926	2375	11321	12836	2337	7011	3.36534	2.78658	4.49863	2.87372
1289858	258	A	17672	5254	17081	15538	6382	11386	1.9316	1.9015	1.99609	1.71041
1289859	259	A	13898	3355	14563	11855	3800	10655	2.37837	2.53816	2.55694	2.68711
1289860	260	A	6802	732	6270	6084	871	5117	5.32083	4.99554	5.70738	5.61295
1289861	261	G	16051	4476	21614	13075	5064	14645	2.05923	2.82391	2.11663	2.7719
1289862	262	A	11852	2967	13047	10336	3620	9981	2.29336	2.57112	2.34018	2.64223
1289863	263	A	8861	2154	9432	8027	2654	7314	2.36123	2.55972	2.47825	2.6403
1289864	264	G	12399	2122	15597	10113	2409	10875	3.35324	4.29567	3.43888	4.32361
1289865	265	T	15998	4937	20797	14404	5682	14012	1.86089	2.46362	2.07827	2.36387
1289866	266	A	25348	5774	23134	23935	7024	15283	2.521	2.34335	2.79363	2.08591
1289867	267	A	7286	1014	2282	8620	1033	2573	4.11866	1.31574	6.82147	2.38331
1289868	268	C	9409	6575	5236	9415	8482	3537	0.8221	0.466131	0.910368	0.400161
1289869	269	A	4071	1253	765	4599	1715	1046	1.86434	0.358658	2.19651	0.585824
1289870	270	C	6197	763	1122	5529	875	959	4.65169	0.860833	5.16354	1.05078
1289871	271	G	11886	2053	5679	8979	2904	4271	3.32245	1.61747	2.53368	1.40981
1289872	272	T	14958	2832	6848	13083	3892	5057	3.03194	1.41426	2.75506	1.24575
1289873	273	A	23684	6135	6227	23003	8728	4495	2.21699	0.594005	2.16093	0.494097
1289874	274	A	8548	2449	1310	8853	3757	1318	2.00381	0.313751	1.93155	0.337104
1289875	275	T	14895	3483	2535	13373	5481	2060	2.45533	0.426278	2.00027	0.360874
1289876	276	A	15012	4017	2479	14465	6396	2010	2.14589	0.361501	1.85423	0.301787
1289877	277	A	22714	7829	4689	23309	11384	3795	1.66632	0.350635	1.67897	0.319913
1289878	278	A	12906	3511	3579	12411	5168	3200	2.11062	0.596702	1.96878	0.594087
1289879	279	T	11257	3291	5908	11142	5199	5114	1.96401	1.05022	1.75702	0.943317
1289880	280	T	12944	4875	15250	13218	8318	13234	1.5249	1.82964	1.30309	1.52545
1289881	281	T	22926	11019	52087	23407	17256	45148	1.1951	2.76504	1.11243	2.50863
1289882	282	A	22165	9561	31185	23125	17082	28778	1.33158	1.90795	1.11022	1.6154
1289883	283	T	5813	5822	4473	7852	9565	5590	0.57375	0.449754	0.673375	0.560614
1289884	284	T	8051	2532	3406	8708	4032	3904	1.82557	0.787228	1.77047	0.928579
1289885	285	T	14526	7488	4051	14516	12360	3922	1.11429	0.316769	0.963183	0.30451
1289886	286	T	28487	14844	7809	29648	21222	6586	1.10236	0.307907	1.14571	0.29773
1289887	287	A	17012	9607	3414	19788	14479	3553	1.01719	0.20814	1.12079	0.235524
1289888	288	T	15136	4477	3355	16912	6174	2736	1.94144	0.438782	2.24569	0.425324
1289889	289	T	18913	9128	6898	20981	14075	5259	1.19014	0.442289	1.22245	0.358483
1289890	290	T	16231	5744	9329	16901	8194	7869	1.62287	0.950208	1.69125	0.920956
1289891	291	A	11436	3533	7448	12111	5210	6796	1.85867	1.23315	1.90573	1.25068
1289892	292	G	8475	1664	2532	8569	2401	2504	2.92233	0.890408	2.92379	1.00009
1289893	293	T	4562	2171	1100	4818	3194	1233	1.20679	0.297358	1.23682	0.370963
1289894	294	G	4769	2509	677	4588	3793	830	1.09174	0.158824	0.992017	0.210658
1289895	295	T	3606	1845	945	3394	2409	875	1.12251	0.300744	1.15519	0.349371
1289896	296	G	9254	2109	10320	8291	3129	8474	2.51844	2.86026	2.17162	2.59505
1289897	297	T	24075	16400	39611	24397	19547	30058	0.843281	1.41298	1.0236	1.47452
1289898	298	A	21631	13158	28604	21754	18405	22289	0.944339	1.27175	0.969352	1.16129
1289899	299	T	8285	5503	8276	9664	8036	7783	0.864896	0.87991	0.986268	0.928797
1289900	300	C	10558	2205	13168	11532	2210	11151	2.7482	3.49055	4.27364	4.83179
1289901	301	A	16643	14084	19187	18718	18975	17550	0.678865	0.797058	0.809047	0.88696
1289902	302	A	18858	15694	23711	19667	21835	20261	0.690293	0.88392	0.738733	0.889845
1289903	303	T	5668	2413	3443	6833	2858	4145	1.34888	0.834965	1.95944	1.39025
1289904	304	C	4988	2325	3129	5515	2963	3287	1.23208	0.787615	1.52578	1.06373
1289905	305	G	9868	3658	8079	9278	4924	6302	1.54917	1.29188	1.54486	1.22714
1289906	306	A	7004	2777	4849	6550	3995	3990	1.44833	1.02154	1.34428	0.957794
1289907	307	G	8076	4063	5184	8031	5763	4082	1.14169	0.746636	1.14277	0.679456
1289908	308	T	10509	3947	6064	9488	5559	4012	1.52905	0.898906	1.39948	0.692305
1289909	309	T	11651	5297	7458	11665	7873	5568	1.26334	0.823814	1.21501	0.678358
1289910	310	T	5810	2965	2422	6038	4661	2039	1.12549	0.478404	1.06235	0.419991
1289911	311	C	4778	2619	1871	4538	3805	1764	1.04791	0.418588	0.978126	0.445143
1289912	312	T	3799	626	1576	4058	600	1391	3.47467	1.47072	5.5172	2.21523
1289913	313	G	15436	7524	18661	14501	9789	14772	1.17841	1.45085	1.2148	1.44692
1289914	314	A	3675	2188	1789	4687	3337	1912	0.964865	0.479038	1.15172	0.54998
1289915	315	C	2310	2129	755	2859	3272	998	0.623771	0.208539	0.716938	0.293339
1289916	316	C	4041	3320	1496	4203	4638	1570	0.699436	0.264257	0.743414	0.325184
1289917	317	T	10456	9193	6650	10958	10773	5527	0.653455	0.423385	0.83426	0.492168
1289918	318	A	13221	15899	8404	13982	21384	7809	0.477767	0.30937	0.53632	0.350309
1289919	319	T	6452	2209	4209	7531	2519	3925	1.6769	1.11458	2.44963	1.49343
1289920	320	C	5631	6261	3108	6299	7871	3296	0.516849	0.290744	0.656493	0.401862
1289921	321	A	3330	2445	1366	4030	3049	1550	0.782605	0.327647	1.08388	0.488155
1289922	322	G	2458	1725	818	2523	2473	993	0.81882	0.278629	0.836956	0.386028
1289923	323	C	6199	8310	5078	6547	11935	4473	0.428703	0.357724	0.450059	0.359607
1289924	324	T	5460	6804	4335	4554	8875	3500	0.461188	0.373009	0.421079	0.378453
1289925	325	T	3364	7064	4831	3109	9944	3932	0.273848	0.400348	0.256703	0.379428
1289926	326	T	6980	6954	13770	6604	10606	11936	0.576751	1.15841	0.510839	1.07918
1289927	327	T	3456	1511	7650	5853	1833	7068	1.31325	2.95827	2.61528	3.69194
1289928	328	G	13669	11668	48167	13174	14957	37534	0.67302	2.41478	0.722424	2.40609
1289929	329	A	4905	5343	5429	5418	8979	5721	0.527592	0.594676	0.495085	0.61117
1289930	330	T	4804	2830	3806	4835	3710	4007	0.975132	0.787024	1.06873	1.03568
1289931	331	G	5177	4584	2007	5599	6107	2159	0.648958	0.256613	0.752055	0.339441
1289932	332	T	7304	8738	2155	7413	11454	2353	0.480329	0.144566	0.530937	0.197273
1289933	333	T	6350	2992	1437	6324	3239	1341	1.21891	0.281674	1.60051	0.397751
1289934	334	A	1860	981	335	2523	1286	613	1.08887	0.202121	1.60713	0.458756
1289935	335	G	1164	641	163	1673	859	208	1.04292	0.152567	1.59456	0.235691
1289936	336	G	2919	1835	1373	2645	2454	918	0.913898	0.438623	0.884132	0.359751
1289937	337	G	5344	6289	8498	4698	8329	6203	0.488347	0.790631	0.462842	0.714312
1289938	338	T	14616	14516	50004	13501	16730	37999	0.578469	2.01512	0.661907	2.1778
1289939	339	A	9499	11379	30859	9727	14071	25973	0.479654	1.58644	0.56705	1.76987
1289940	340	T	5104	4533	14273	5771	5589	12675	0.64701	1.84158	0.846929	2.17394
1289941	341	T	2142	920	5082	2762	942	5250	1.33637	3.22477	2.39881	5.32648
1289942	342	G	2639	1772	8152	2487	2354	7925	0.855717	2.68872	0.866674	3.22472
1289943	343	G	922	1116	4615	752	1538	3562	0.475921	2.41568	0.402516	2.21783
1289944	344	C	517	1461	453	490	2095	668	0.204834	0.183005	0.193326	0.307063
1289945	345	C	943	850	410	914	948	413	0.638499	0.284614	0.791564	0.420169
1289946	346	T	2793	5173	1376	2543	6011	995	0.310527	0.156087	0.347382	0.159284
1289947	347	A	5860	8845	3277	6268	10366	2399	0.380772	0.217007	0.496089	0.222224
1289948	348	A	1467	1364	449	2149	1287	524	0.618608	0.19428	1.36829	0.392287
1289949	349	C	5815	8137	4114	5872	8749	2334	0.410715	0.29604	0.550632	0.256156
1289950	350	A	2268	1552	894	2478	1448	859	0.839731	0.338227	1.4024	0.570046
1289951	351	T	1472	827	923	1498	957	729	1.02236	0.654155	1.28258	0.731587
1289952	352	G	1005	817	985	1217	921	801	0.707638	0.706376	1.08334	0.834711
1289953	353	G	1011	1223	320	902	1712	346	0.476085	0.155061	0.433391	0.195649
1289954	354	C	2168	3018	723	1816	4013	558	0.413203	0.140972	0.37174	0.134186
1289955	355	T	5715	7300	5288	6161	8608	4360	0.449923	0.424021	0.587169	0.485949
1289956	356	A	4374	1684	7444	4208	1900	6119	1.49117	2.58343	1.81466	3.08403
1289957	357	T	1837	948	1580	2066	1073	1604	1.11276	0.975144	1.57698	1.43194
1289958	358	G	6417	5572	3597	6654	6723	2928	0.661715	0.377993	0.811808	0.417982
1289959	359	A	1754	800	557	2463	738	734	1.25851	0.409455	2.72788	0.954
1289960	360	C	1259	653	400	1413	653	484	1.10704	0.361181	1.76999	0.712496
1289961	361	G	882	299	179	992	298	776	1.68786	0.356424	2.70759	2.4777
1289962	362	G	1726	891	295	1609	1051	205	1.11239	0.196291	1.25458	0.190067
1289963	363	G	3091	1725	615	2740	1926	445	1.02926	0.209895	1.16639	0.223146
1289964	364	T	7553	3695	4255	7071	4128	3178	1.17406	0.673961	1.40442	0.738512
1289965	365	A	14301	7050	22647	15537	9419	17026	1.16517	1.87899	1.35267	1.73312
1289966	366	A	3650	1060	3628	5173	1203	3512	1.97534	1.99968	3.51836	2.79369
1289967	367	C	2123	685	1726	3309	721	2085	1.77705	1.47215	3.74894	2.76353
1289968	368	G	1686	390	2236	2333	540	2150	2.47245	3.33703	3.52487	3.79774
1289969	369	G	1343	296	883	1387	372	1084	2.59084	1.73808	3.03634	2.77566
1289970	370	G	2125	534	931	1920	738	832	2.279	1.01988	2.12764	1.08067
1289971	371	G	6261	2348	2811	6495	2975	2457	1.53108	0.700771	1.78943	0.792256
1289972	372	A	12622	6911	6737	14516	9242	5436	1.04909	0.57049	1.288	0.564226
1289973	373	A	10875	6429	6067	12821	9381	5196	0.971689	0.552299	1.1208	0.531346
1289974	374	T	10774	7432	7689	12951	11055	6521	0.8328	0.605425	0.960784	0.56581
1289975	375	T	10234	3985	10305	11416	5288	8827	1.47486	1.51252	1.76994	1.60029
1289976	376	A	4860	1907	4333	6053	2456	4305	1.46324	1.32881	2.01961	1.67982
1289977	377	G	7869	3075	7796	8048	4383	6560	1.46954	1.48279	1.50543	1.43487
1289978	378	A	6366	1101	7622	6280	1688	6559	3.31531	4.04219	3.04639	3.71985
1289979	379	G	9225	2210	11584	8799	3299	8258	2.39597	3.06389	2.18598	2.39877
1289980	380	T	17327	8005	23240	17786	11902	17704	1.24328	1.69823	1.22548	1.42628
1289981	381	T	4719	1827	3977	6126	2564	4011	1.48294	1.27308	1.95799	1.49938
1289982	382	C	3649	1587	2740	4305	2062	2838	1.32021	1.01007	1.71087	1.31923
1289983	383	G	18288	8451	11666	19967	10227	8715	1.24298	0.807673	1.60095	0.817248
1289984	384	A	10647	2848	5265	12327	3554	4387	2.14629	1.08146	2.84253	1.18351
1289985	385	T	13526	5108	6296	15094	7009	4889	1.52079	0.721265	1.7657	0.669085
1289986	386	T	6659	2757	2609	8487	3711	2237	1.38702	0.5541	1.87467	0.578504
1289987	387	C	2845	1166	981	3961	1648	960	1.4006	0.493465	1.96886	0.559661
1289988	388	C	2253	596	916	2793	855	899	2.16584	0.899641	2.67138	1.00826
1289989	389	G	3465	720	2713	3384	869	2137	2.75742	2.19968	3.18379	2.35211
1289990	390	G	9203	3811	15785	9456	5270	13419	1.38687	2.42214	1.47119	2.44071
1289991	391	A	2915	1163	2942	3426	1374	2856	1.43869	1.47878	2.04194	1.99046
1289992	392	G	8574	3117	13967	8530	3727	11645	1.57956	2.62002	1.87608	2.99415
1289993	393	A	3034	781	2905	3529	979	3065	2.227	2.1718	2.94847	2.99425
1289994	394	G	2108	572	2279	2281	640	2535	2.11137	2.32431	2.91124	3.78132
1289995	395	G	1948	366	1440	2149	388	1497	3.04132	2.29167	4.50691	3.67287
1289996	396	G	5200	568	2320	4834	489	2340	5.23742	2.38261	8.05072	4.56031
1289997	397	A	2971	1210	1554	3214	1485	1365	1.40946	0.751956	1.77294	0.881774
1289998	398	G	2181	1237	529	2201	1623	630	1.01277	0.251928	1.11191	0.373749
1289999	399	C	2200	1881	2697	2189	2513	2564	0.672346	0.839085	0.714823	0.978448
1290000	400	C	3444	2441	3135	3204	3538	3029	0.810682	0.751666	0.742979	0.82119
1290001	401	T	3516	1489	2196	3182	2098	2070	1.35572	0.863092	1.2434	0.946255
1290002	402	G	8464	3033	8168	7511	4073	6706	1.60245	1.575	1.51188	1.57831
1290003	403	A	4340	1968	5403	4134	2671	5283	1.26639	1.6053	1.26893	1.89541
1290004	404	G	17202	14849	22148	15799	18795	19494	0.665518	0.872642	0.689451	0.994618
1290005	405	A	8453	1670	8828	8797	1742	8636	2.90429	3.08907	4.13448	4.7456
1290006	406	A	21611	12195	29304	21621	14018	25668	1.01795	1.40573	1.26485	1.7557
1290007	407	A	14140	5851	17142	14233	7391	15542	1.38802	1.71368	1.57901	2.01597
1290008	408	T	11294	6171	16320	11472	7730	15256	1.05128	1.54696	1.21701	1.89215
1290009	409	A	5489	2600	5515	6108	3062	5862	1.21247	1.2407	1.63513	1.83478
1290010	410	G	3540	943	2857	3915	1109	3402	2.15288	1.77015	2.8885	2.93487
1290011	411	C	5537	1286	4735	5515	1460	4652	2.46997	2.15153	3.09229	3.05001
1290012	412	T	14476	8987	8273	13858	11771	7044	0.925296	0.538708	0.965534	0.573998
1290013	413	A	5436	2339	3397	6507	3038	2974	1.3346	0.849857	1.75561	0.93883
1290014	414	C	3219	2295	1067	3829	3627	1441	0.805944	0.272909	0.865936	0.381658
1290015	415	C	15391	11467	9652	16187	16554	7379	0.771054	0.492568	0.801981	0.427592
1290016	416	A	4417	1656	2136	5741	1673	2174	1.53123	0.755043	2.81004	1.24555
1290017	417	C	14980	10703	16961	16369	17302	14078	0.804026	0.927132	0.775942	0.780314
1290018	418	A	13020	8910	15699	14135	13772	16562	0.839452	1.03081	0.841777	1.15318
1290019	419	T	6372	3540	6078	7588	5203	6002	1.03394	1.00448	1.1959	1.10613
1290020	420	C	2432	1411	1399	3540	1769	1819	0.990105	0.580919	1.63974	0.986088
1290021	421	T	16177	8758	20565	16722	12695	17655	1.06101	1.37364	1.08024	1.33352
1290022	422	A	13814	5811	17323	14826	9118	14896	1.36536	1.74368	1.33338	1.56639
1290023	423	A	4653	1348	4041	5506	2122	4478	1.98071	1.75222	2.12589	2.02177
1290024	424	G	4470	552	3469	5291	762	3685	4.63272	3.66279	5.6705	4.61884
1290025	425	G	12974	2812	13182	13729	4321	11663	2.64861	2.74076	2.60428	2.58691
1290026	426	A	10954	2722	9031	11307	3736	8142	2.31026	1.94005	2.48053	2.08874
1290027	427	A	3421	727	2619	4030	937	3141	2.69635	2.10324	3.51676	3.20536
1290028	428	G	5721	1431	2026	5887	1847	2093	2.29391	0.828641	2.61056	1.08649
1290029	429	G	3776	1690	1096	4225	2247	1194	1.28297	0.380464	1.54111	0.510418
1290030	430	C	6085	4146	2521	5931	5636	2244	0.843185	0.356184	0.863137	0.382241
1290031	431	A	2666	2798	1150	2917	3808	1043	0.547793	0.241235	0.628606	0.263413
1290032	432	G	1277	2156	584	1603	3013	534	0.341112	0.159591	0.437057	0.171036
1290033	433	C	5244	2076	1580	5284	2485	1449	1.45039	0.446029	1.74269	0.559858
1290034	434	A	2357	886	648	2463	1088	641	1.52643	0.429734	1.85349	0.566533
1290035	435	G	3765	673	1747	3884	754	1360	3.20415	1.51647	4.2079	1.7259
1290036	436	G	2223	793	566	2172	1102	613	1.60808	0.419672	1.61423	0.535082
1290037	437	C	2985	1958	1124	2707	2263	992	0.875906	0.336819	0.981055	0.421365
1290038	438	G	2306	934	1089	1987	1308	936	1.41695	0.683105	1.24511	0.687161
1290039	439	C	4850	2129	5161	4625	2758	4528	1.30817	1.41766	1.37475	1.57356
1290040	440	G	9480	2058	15596	9035	3101	13397	2.64376	4.42879	2.38772	4.13892
1290041	441	T	15595	6936	19996	14765	8692	16838	1.29143	1.68635	1.39294	1.85728
1290042	442	A	3558	970	2677	4930	1155	2755	2.10376	1.61278	3.49212	2.28302
1290043	443	A	18128	10514	17688	19119	13677	15304	0.990418	0.984236	1.14639	1.07301
1290044	444	A	13327	6260	7059	14482	8148	6844	1.22281	0.659869	1.45743	0.805576
1290045	445	T	11399	1697	5646	12781	1862	5609	3.85369	1.94486	5.61965	2.88474
1290046	446	T	16590	7398	8171	18454	9414	7062	1.28804	0.646308	1.6074	0.719484
1290047	447	A	5534	1711	4221	7181	2284	4444	1.85647	1.44254	2.57578	1.86436
1290048	448	C	3738	2696	977	4968	3631	1197	0.79666	0.212851	1.12197	0.316867
1290049	449	C	3142	2127	526	3846	2960	855	0.848748	0.145832	1.06551	0.277951
1290050	450	C	6492	2707	1687	6891	3755	1656	1.37721	0.365271	1.50451	0.423512
1290051	451	A	15218	2439	9059	16290	3167	7128	3.58107	2.1716	4.21443	2.15689
1290052	452	A	8322	2739	6289	9985	3730	5577	1.74452	1.34295	2.19415	1.43335
1290053	453	T	10201	5161	8498	11849	7613	7622	1.13531	0.963338	1.2763	0.960107
1290054	454	T	5128	2920	2713	6486	4444	2711	1.00878	0.544016	1.19678	0.585362
1290055	455	C	8689	3854	5499	8798	5204	4861	1.29485	0.834877	1.38622	0.895826
1290056	456	T	12399	1924	14147	13127	2283	11654	3.69781	4.29683	4.70921	4.88848
1290057	457	A	13646	6736	28918	14680	9543	25412	1.16362	2.51097	1.26148	2.55295
1290058	458	A	9263	4578	16343	11512	6521	15041	1.16218	2.08786	1.44754	2.21114
1290059	459	A	4812	1057	7868	6073	1324	8025	2.61071	4.34578	3.7536	5.79818
1290060	460	G	8357	3133	13293	8652	4544	11077	1.53175	2.48091	1.56106	2.33651
1290061	461	A	8381	4380	10534	8291	6164	9934	1.09909	1.40677	1.10305	1.54512
1290062	462	A	4723	1709	4440	4964	2290	4739	1.58651	1.51907	1.77642	1.98281
1290063	463	G	6328	2489	8569	6987	3436	7431	1.45989	2.01298	1.66692	2.07269
1290064	464	A	2937	734	2835	3418	888	2905	2.29343	2.25475	3.14723	3.12772
1290065	465	G	6293	2133	9353	6011	3230	7748	1.6938	2.56324	1.52559	2.29872
1290066	466	A	2403	634	2788	2596	848	3108	2.1719	2.56561	2.50369	3.50308
1290067	467	G	4226	327	5207	4455	388	4416	7.36772	9.24353	9.33235	10.8151
1290068	468	G	8765	5115	13302	8640	7878	10243	0.984342	1.52116	0.899491	1.24671
1290069	469	T	7032	990	8320	7041	1199	7312	4.07127	4.90538	4.80361	5.83229
1290070	470	A	4689	1492	4254	4771	2076	4016	1.80374	1.66679	1.8831	1.85347
1290071	471	G	4661	979	5005	4586	1338	4929	2.72977	2.98512	2.80566	3.52525
1290072	472	T	3930	1020	4383	4063	1495	4254	2.20983	2.50971	2.22564	2.72417
1290073	473	G	18258	5909	31576	16989	7895	23677	1.77453	3.12526	1.7644	2.87496
1290074	474	A	5718	1247	5733	6535	1400	5715	2.63023	2.68581	3.82029	3.90644
1290075	475	C	10229	4428	13995	10140	5271	10566	1.32676	1.84851	1.57725	1.92159
1290076	476	A	9000	2869	11349	9491	3945	9086	1.80117	2.31295	1.97209	2.20743
1290077	477	A	4040	1211	4495	4688	1538	4311	1.91417	2.16879	2.49599	2.68364
1290078	478	G	11795	6434	20948	11153	7841	16016	1.05303	1.90439	1.16645	1.95827
1290079	479	A	10019	2056	15283	10121	2497	11875	2.79671	4.34415	3.3205	4.55492
1290080	480	A	16888	6388	28508	16905	8041	21148	1.51839	2.61016	1.72382	2.52132
1290081	481	A	11096	2063	16449	11279	2708	13780	3.0867	4.65964	3.41234	4.87414
1290082	482	T	14533	6072	24879	13793	7418	19291	1.37468	2.39645	1.52464	2.49303
1290083	483	A	21316	9654	29456	21688	11689	22653	1.26826	1.78483	1.52148	1.85814
1290084	484	A	6809	2093	5470	8358	2230	5437	1.86755	1.52826	3.07014	2.33569
1290085	485	C	8217	1291	4937	9116	1211	4296	3.65024	2.23455	6.15686	3.39412
1290086	486	A	18342	6815	9500	18522	7462	6946	1.54579	0.815616	2.03513	0.892697
1290087	487	A	7654	3297	3046	8505	4433	2570	1.33325	0.540902	1.57294	0.556338
1290088	488	T	7487	2794	2771	7831	3574	2540	1.53872	0.580656	1.79608	0.681866
1290089	489	G	5161	1541	580	5540	1830	745	1.92211	0.221648	2.47959	0.391696
1290090	490	C	9455	4468	1059	9856	5278	902	1.21544	0.139219	1.53107	0.164504
1290091	491	A	7776	1843	559	8989	2345	535	2.42142	0.178729	3.14014	0.220084
1290092	492	A	2423	481	98	3240	458	233	2.8824	0.124426	5.76094	0.492198
1290093	493	G	2972	802	272	3602	1045	270	2.12465	0.201278	2.82002	0.250579
1290094	494	G	2673	1827	234	3614	2509	222	0.84067	0.0763834	1.18102	0.0862771
1290095	495	C	1774	1745	3388	2626	2573	167	0.584658	1.13566	0.837257	0.0636671
1290096	496	C	6256	2856	859	5390	3923	662	1.25801	0.176791	1.12667	0.162658
1290097	497	A	16234	7032	4171	14877	9264	2993	1.32599	0.347281	1.31688	0.310109
1290098	498	A	10574	6835	14237	10945	10270	10471	0.888708	1.21852	0.874066	0.97773
1290099	499	T	13036	7691	24401	11617	11119	17030	0.973647	1.85582	0.856898	1.46858
1290100	500	T	6328	6490	8378	6191	9108	6286	0.560284	0.755343	0.557649	0.661979
1290101	501	T	5360	2341	9164	5190	3104	7418	1.31484	2.2886	1.37079	2.2901
1290102	502	T	7213	2720	9306	6471	4319	7524	1.52274	2.00056	1.22854	1.66995
1290103	503	T	2806	1026	1421	2906	1453	1686	1.56941	0.810806	1.63851	1.11243
1290104	504	G	4187	1027	769	4924	1447	780	2.33816	0.439636	2.78594	0.518225
1290105	505	G	4836	3284	1063	6478	4922	902	0.846034	0.190081	1.07932	0.176393
1290106	506	T	9215	3181	1179	10871	4461	855	1.66345	0.217545	1.99766	0.184511
1290107	507	T	6710	6017	1868	11874	8500	1466	0.640759	0.182019	1.14559	0.165776
1290108	508	T	6688	2973	665	7595	4333	530	1.29194	0.131701	1.43713	0.118094
1290109	509	T	6246	508	546	7666	552	397	7.02867	0.630891	11.3162	0.69187
1290110	510	G	10583	2748	1310	10809	3748	921	2.21095	0.279648	2.36374	0.236443
1290111	511	T	11756	1533	2354	13187	1695	1731	4.39871	0.898551	6.36804	0.979368
1290112	512	A	18241	6999	46561	20193	11177	39318	1.49689	3.89081	1.4815	3.37253
1290113	513	A	13445	4404	13953	14469	6644	12759	1.75318	1.853	1.78555	1.84106
1290114	514	T	8628	1623	3945	9503	2142	4137	3.05008	1.4213	3.63363	1.85054
1290115	515	T	3195	875	1441	4958	1118	1927	2.09389	0.963599	3.62776	1.65058
1290116	516	G	3653	385	1738	4337	406	1998	5.4174	2.62889	8.68648	4.68362
1290117	517	G	5032	687	3178	5357	704	2856	4.1941	2.69924	6.21155	3.87429
1290118	518	A	20927	4967	22214	20427	6709	16960	2.41936	2.61556	2.49615	2.42335
1290119	519	A	8738	2452	7205	9384	3853	6181	2.04582	1.71825	1.99638	1.53781
1290120	520	T	4075	922	3328	4655	1285	3337	2.53404	2.10828	2.96493	2.48576
1290121	521	G	6698	940	8741	6908	1166	7419	4.08368	5.42674	4.84587	6.08451
1290122	522	G	4605	1226	6014	4643	2031	5187	2.15491	2.86548	1.87315	2.44629
1290123	523	T	2333	482	1982	2603	667	1944	2.76983	2.39738	3.18768	2.78442
1290124	524	G	1282	221	410	1492	412	763	3.30228	1.08428	2.95137	1.76861
1290125	525	G	1727	432	450	1741	586	637	2.28782	0.611998	2.42701	1.04213
1290126	526	G	5285	1591	2564	5263	2600	2278	1.9065	0.942935	1.65911	0.840431
1290127	527	A	12030	4830	6183	11759	7349	5224	1.43046	0.749075	1.31209	0.681837
1290128	528	A	9808	4383	5122	10100	6986	4297	1.28523	0.68389	1.18558	0.59007
1290129	529	T	15489	6696	9742	14691	10833	8225	1.32861	0.851239	1.11215	0.728187
1290130	530	T	16059	7163	11287	15367	11094	9735	1.28772	0.921902	1.13595	0.841538
1290131	531	T	14656	7032	12650	15670	10035	10329	1.19713	1.05242	1.28053	0.987053
1290132	532	A	10615	1666	9130	12111	2185	8321	3.65542	3.20234	4.53938	3.64717
1290133	533	A	13205	1343	11561	12632	1547	9993	5.63812	5.02762	6.68224	6.18132
1290134	534	A	17177	7617	17222	16577	10539	14020	1.29527	1.32265	1.28987	1.27559
1290135	535	A	5003	2950	2849	5612	4218	2937	0.974216	0.565434	1.09107	0.668029
1290136	536	C	2723	1317	1139	3142	1430	1445	1.18727	0.507045	1.79977	0.969097
1290137	537	C	5305	2332	1798	5107	3253	1913	1.30637	0.451749	1.28718	0.564459
1290138	538	T	8245	2869	1646	7104	3853	1460	1.65015	0.336314	1.51157	0.364019
1290139	539	T	3452	1798	577	3379	2494	607	1.10269	0.189042	1.11096	0.234597
1290140	540	C	2360	1660	676	2711	2091	628	0.816973	0.239561	1.06317	0.289339
1290141	541	C	2008	1675	561	1939	2289	468	0.689161	0.197322	0.695238	0.197438
1290142	542	C	5223	953	3624	4298	1112	2589	3.14175	2.22107	3.16221	2.22834
1290143	543	A	3725	1261	2783	3100	1779	2263	1.69528	1.29051	1.42815	1.21937
1290144	544	G	8306	2492	11650	6296	3363	8350	1.91355	2.73305	1.53475	2.37938
1290145	545	A	7292	1130	9471	6022	1366	7478	3.69998	4.89358	3.60799	5.23751
1290146	546	G	11760	1647	19499	8734	2179	14247	4.09616	6.91605	3.28313	6.26048
1290147	547	T	17879	5351	27794	13960	6570	19783	1.91881	3.03771	1.74215	2.88639
1290148	548	A	28069	9774	39236	22341	12003	26693	1.64945	2.34815	1.5263	2.13221
1290149	549	A	8838	3919	8245	8640	4840	6696	1.29521	1.23067	1.46363	1.32642
1290150	550	C	11287	3334	12471	10470	3537	9101	1.94387	2.18735	2.42607	2.46584
1290151	551	A	23146	6341	23850	21452	7858	17648	2.09629	2.19993	2.23826	2.1531
1290152	552	A	22673	7400	22166	20009	9192	15080	1.75971	1.75214	1.78488	1.57297
1290153	553	T	13367	4898	12519	11876	6034	9129	1.56732	1.49504	1.61374	1.45053
1290154	554	T	6324	1466	4092	6292	1816	3983	2.47507	1.63177	2.83754	2.10088
1290155	555	G	5669	572	3136	5268	655	2888	5.66962	3.19647	6.56269	4.20897
1290156	556	G	12631	1515	7880	10046	1615	6654	4.78201	3.03912	5.09154	3.94386
1290157	557	A	4064	612	1493	3475	662	1578	3.80136	1.42524	4.28553	2.27827
1290158	558	G	3079	681	1410	2565	757	1371	2.59045	1.21043	2.7697	1.73296
1290159	559	G	6573	1624	3871	4964	2049	2837	2.32261	1.39382	1.98497	1.32712
1290160	560	G	4488	580	2661	3735	651	2220	4.42791	2.67583	4.68309	3.25657
1290161	561	C	13106	6998	11457	10447	8876	8271	1.07577	0.957836	0.965287	0.893636
1290162	562	A	11785	4245	9866	9424	5386	7750	1.59433	1.35948	1.43466	1.37958
1290163	563	A	7623	2559	5773	7201	3302	5221	1.71037	1.31947	1.78757	1.51565
1290164	564	G	12299	4307	9487	12061	6198	7811	1.6399	1.28847	1.59553	1.20838
1290165	565	T	6609	2253	4085	7623	3180	3637	1.68417	1.06068	1.96477	1.09665
1290166	566	C	6388	2449	2117	6094	3343	2308	1.49776	0.506309	1.49442	0.662455
1290167	567	T	3503	1076	1012	3739	1475	1267	1.86778	0.551441	2.07606	0.824191
1290168	568	G	4862	486	1252	4944	657	1336	5.71876	1.50416	6.14079	1.94438
1290169	569	G	3319	962	1274	3962	1319	1337	1.97891	0.775455	2.45912	0.972122
1290170	570	T	4220	919	1132	4385	1245	1126	2.63264	0.721509	2.88259	0.86771
1290171	571	G	4703	1298	975	4797	2034	865	2.07892	0.440695	1.93237	0.408953
1290172	572	C	3187	1225	562	3397	1778	629	1.49329	0.270114	1.56564	0.340701
1290173	573	C	6438	2143	2122	5726	3221	1946	1.72473	0.579871	1.45737	0.579872
1290174	574	A	7529	1848	6549	7010	2823	5912	2.33822	2.07162	2.03505	2.00687
1290175	575	G	3060	713	2004	3459	911	2227	2.45941	1.64177	3.10486	2.33846
1290176	576	C	5668	1005	4687	5245	1365	4948	3.23328	2.72352	3.14513	3.46903
1290177	577	A	4977	1180	3598	4767	1768	3642	2.41937	1.78198	2.20857	1.97324
1290178	578	G	5103	1304	8070	4716	2161	7302	2.24519	3.61486	1.78833	3.23624
1290179	579	C	2564	1033	2187	2516	1673	2295	1.4246	1.23795	1.23281	1.31474
1290180	580	C	4798	740	5516	4355	926	5960	3.71393	4.34793	3.84498	6.15029
1290181	581	G	1740	844	664	1669	1477	946	1.18362	0.4621	0.926919	0.615219
1290182	582	C	1860	618	974	1686	1088	1163	1.72549	0.922416	1.26991	1.02497
1290183	583	G	4710	1192	2028	4379	1752	2152	2.26671	0.995367	2.04748	1.17749
1290184	584	G	8858	3085	5418	7940	4819	5226	1.64876	1.02745	1.35097	1.03991
1290185	585	T	10845	2815	6013	10402	3820	5627	2.21179	1.24943	2.23194	1.41215
1290186	586	A	17972	7364	15978	18323	10161	14677	1.40175	1.26929	1.4787	1.38501
1290187	587	A	11320	3342	10754	11624	4769	10031	1.94489	1.88181	1.99814	2.0162
1290188	588	T	13317	6010	12152	12879	8242	11013	1.27269	1.18284	1.28138	1.28122
1290189	589	T	6829	3148	3394	7490	4185	3839	1.24589	0.631096	1.46734	0.879783
1290190	590	C	3445	1004	903	4154	929	1551	1.96825	0.527539	3.65592	1.59848
1290191	591	C	5589	2553	1567	5111	3268	1746	1.25724	0.359811	1.28228	0.512926
1290192	592	A	3384	585	767	3247	638	1046	3.3115	0.768192	4.15447	1.56871
1290193	593	G	2594	615	569	2542	670	638	2.41626	0.543414	3.09926	0.913657
1290194	594	C	5182	1596	586	4688	1977	658	1.86354	0.216219	1.94285	0.320513
1290195	595	T	3937	1698	526	3674	2108	504	1.33131	0.182614	1.42857	0.230706
1290196	596	C	2972	1604	474	3064	1880	444	1.06422	0.174365	1.33591	0.228086
1290197	597	C	6616	726	2164	6161	689	1958	5.21805	1.74091	7.2976	2.71539
1290198	598	A	15637	6018	13216	15747	7884	11430	1.49234	1.28466	1.63773	1.39007
1290199	599	A	10543	4090	10584	10975	5600	10026	1.48039	1.51359	1.60686	1.71637
1290200	600	T	9297	2227	10275	9267	3426	10390	2.39625	2.69709	2.21694	2.90603
1290201	601	A	6068	1959	6246	6649	2819	6358	1.77815	1.86406	1.93306	2.16122
1290202	602	G	2461	640	1687	2891	898	2123	2.20345	1.53971	2.63313	2.26159
1290203	603	C	3860	763	3473	3579	962	3627	2.89887	2.65674	3.04281	3.6049
1290204	604	G	5486	1338	6114	5008	2047	5389	2.35234	2.66977	2.0045	2.52166
1290205	605	T	13982	2950	22277	14004	4564	19214	2.72092	4.41463	2.51511	4.03449
1290206	606	A	9369	2811	10988	9209	4430	10744	1.91362	2.28557	1.70422	2.32456
1290207	607	T	11427	5493	16340	11431	7793	14192	1.19487	1.73993	1.20287	1.74599
1290208	608	A	10465	3858	13210	10181	5527	12705	1.55775	2.00247	1.51033	2.20351
1290209	609	T	8961	2372	11755	8799	3258	11015	2.16867	2.89701	2.21346	3.23944
1290210	610	T	7270	2925	9600	7332	3977	8907	1.4273	1.91923	1.51146	2.14657
1290211	611	A	13445	5830	15031	11094	7852	13297	1.32457	1.50811	1.15865	1.62363
1290212	612	A	8602	1404	9182	7989	1695	8401	3.51425	3.82033	3.85882	4.74424
1290213	613	A	15903	5478	13945	15141	7576	11054	1.66725	1.48905	1.63871	1.39898
1290214	614	A	12040	4925	9519	12589	7119	7335	1.40405	1.13069	1.45002	0.988055
1290215	615	T	6501	2333	4214	6895	3143	3897	1.59993	1.05667	1.79814	1.18877
1290216	616	T	7194	2001	4919	6452	2690	3939	2.06366	1.43756	1.96565	1.40362
1290217	617	G	9810	2901	6447	8414	4438	5009	1.94155	1.29986	1.55437	1.08226
1290218	618	T	6064	2704	3371	5606	3765	2717	1.28791	0.729641	1.2209	0.692346
1290219	619	T	6485	670	4412	5412	718	3739	5.54049	3.84036	6.15357	4.97208
1290220	620	G	3763	1280	2542	3469	1960	2214	1.68719	1.16149	1.45062	1.08306
1290221	621	C	4339	2353	4955	3680	3470	4231	1.05919	1.23171	0.869895	1.16907
1290222	622	A	4220	1677	4115	3484	2560	3851	1.44473	1.43482	1.11595	1.44187
1290223	623	G	5952	2106	12902	5005	3511	10669	1.62261	3.58062	1.1689	2.91187
1290224	624	T	6843	3071	13662	5595	4640	11790	1.27972	2.60118	0.98892	2.43544
1290225	625	T	6511	3452	10442	5639	4877	9123	1.08339	1.76906	0.948295	1.7932
1290226	626	A	5766	1156	9596	5118	1423	8666	2.86056	4.84689	2.94429	5.82668
1290227	627	A	7341	3339	10654	6633	4637	9643	1.26269	1.86599	1.17299	1.99338
1290228	628	A	11235	3986	13048	9296	5373	10607	1.61865	1.91445	1.4186	1.89245
1290229	629	A	3024	1287	1705	3095	2188	1896	1.34893	0.775555	1.1598	0.831278
1290230	630	C	2088	444	947	2232	507	1042	2.69043	1.24623	3.59042	1.96342
1290231	631	G	1940	321	504	1940	407	749	3.4497	0.919292	3.8814	1.75746
1290232	632	C	4976	3097	1714	4333	4510	1380	0.923014	0.324411	0.788114	0.29404
1290233	633	T	1965	1031	404	1699	1643	405	1.09455	0.231391	0.84843	0.2382
1290234	634	C	2486	280	1079	2264	287	778	5.05847	2.24176	6.39579	2.57798
1290235	635	G	4798	1717	8065	4003	2441	5955	1.60418	2.7451	1.34436	2.33729
1290236	636	T	4759	1816	4217	3829	2636	3221	1.50455	1.35798	1.191	1.17152
1290237	637	A	3952	1269	2455	3228	1825	1987	1.78714	1.13152	1.44963	1.04398
1290238	638	G	3859	1735	2792	3611	2490	2248	1.27719	0.941558	1.18903	0.865964
1290239	639	T	2823	706	2136	2628	1008	1817	2.29164	1.76692	2.13375	1.72577
1290240	640	T	2246	780	1780	2106	1160	1686	1.65166	1.33386	1.48729	1.39246
1290241	641	G	4004	716	5332	3553	830	4301	3.20347	4.34335	3.49889	4.95057
1290242	642	A	10333	4160	14457	8366	5492	10942	1.42652	2.03245	1.24911	1.90992
1290243	643	A	5235	2032	6692	4988	2591	5684	1.47921	1.92541	1.57795	2.10203
1290244	644	T	7364	2661	14034	6182	4011	11362	1.58903	3.08323	1.26376	2.71476
1290245	645	T	11299	5489	23480	9739	7932	19177	1.18235	2.50181	1.00694	2.31779
1290246	646	T	5066	1999	7422	4981	2708	7661	1.4551	2.17049	1.50776	2.71043
1290247	647	C	7464	1017	12233	6989	1329	10245	4.20681	7.02018	4.30312	7.37358
1290248	648	A	10400	3759	6614	9043	5142	5837	1.58882	1.02936	1.44196	1.0885
1290249	649	A	7136	2472	2536	6873	3490	2520	1.65746	0.600652	1.6144	0.692769
1290250	650	A	3277	1136	692	3577	1558	882	1.65539	0.358004	1.88068	0.54402
1290251	651	G	5133	598	465	4859	520	573	4.91188	0.457529	7.6135	1.05627
1290252	652	A	10453	2881	1276	10136	4253	1114	2.08309	0.259854	1.95367	0.251871
1290253	653	A	9862	3280	1266	9700	4644	1124	1.7265	0.226489	1.71239	0.232746
1290254	654	T	3580	1317	209	3924	1860	363	1.56025	0.0948166	1.72864	0.18886
1290255	655	C	2447	610	283	2669	863	284	2.29819	0.274835	2.52942	0.318671
1290256	656	G	10850	2531	5517	9479	3760	3753	2.46083	1.27494	2.06641	0.957212
1290257	657	A	7191	2731	4676	6852	4137	3888	1.51199	1.0017	1.358	0.901328
1290258	658	T	11151	4654	9454	10276	6540	7330	1.3761	1.18832	1.28844	1.07474
1290259	659	A	10026	4111	5945	9360	5972	5179	1.40065	0.846147	1.28519	0.831727
1290260	660	T	6770	2325	3104	6405	3397	2711	1.67181	0.781332	1.54569	0.76557
1290261	661	T	6905	2671	2010	6368	4034	1796	1.48448	0.440861	1.29433	0.427497
1290262	662	T	7576	2996	1675	6837	4332	1531	1.45213	0.327729	1.29409	0.339507
1290263	663	T	14119	4470	8262	12979	6534	6494	1.81387	1.08129	1.62868	0.95311
1290264	664	A	10690	3400	2292	10200	5044	1904	1.80539	0.394898	1.65793	0.362479
1290265	665	T	5460	1792	833	5535	2848	789	1.74901	0.273118	1.59305	0.266674
1290266	666	T	6006	1298	1017	5388	1859	766	2.65429	0.459583	2.37407	0.396409
1290267	667	G	7544	494	860	6295	570	707	8.72731	1.01839	9.00221	1.18814
1290268	668	T	10829	2630	14865	8298	3740	12033	2.36371	3.30419	1.81875	3.08313
1290269	669	A	12406	3223	2041	10187	4324	1747	2.21002	0.371044	1.93128	0.387995
1290270	670	A	4396	787	464	4226	1137	546	3.20059	0.347311	3.04117	0.462353
1290271	671	C	5955	3309	762	5071	4659	658	1.03373	0.135474	0.89273	0.136162
1290272	672	T	12260	2112	2752	10268	2464	1874	3.33134	0.762649	3.41375	0.729763
1290273	673	A	9460	2333	2352	7811	3391	1494	2.32759	0.59031	1.88807	0.42316
1290274	674	T	9998	3695	2346	8672	4907	1673	1.55387	0.371938	1.44901	0.327484
1290275	675	T	3944	977	607	4017	1159	514	2.31501	0.365346	2.83624	0.427219
1290276	676	C	8619	2609	1785	6844	3438	1217	1.89667	0.400927	1.63188	0.340207
1290277	677	T	9379	2291	1097	7390	2734	738	2.34993	0.281037	2.21503	0.259915
1290278	678	A	3338	588	215	3077	633	271	3.24996	0.217739	3.96818	0.414175
1290279	679	G	1812	256	77	1646	298	101	4.03186	0.185112	4.48407	0.333778
1290280	680	G	1126	253	46	1131	326	67	2.53907	0.116402	2.82332	0.206625
1290281	681	G	1283	103	55	1025	102	31	6.98827	0.331054	7.97336	0.317669
1290282	682	G	6398	1882	890	4797	2263	585	1.95136	0.277769	1.73717	0.249196
1290283	683	A	9093	2913	935	7376	3428	607	1.79231	0.188584	1.76376	0.170751
1290284	684	A	3546	1293	196	3462	1749	222	1.57407	0.0907036	1.62196	0.123684
1290285	685	C	5574	2523	595	4805	3353	401	1.26876	0.138951	1.17506	0.115719
1290286	686	T	13957	4360	1972	10937	5465	1356	1.83828	0.265094	1.64082	0.238486
1290287	687	A	10629	3637	1190	10066	4955	872	1.67821	0.192059	1.66552	0.169417
1290288	688	T	3512	2750	504	3948	3656	511	0.733875	0.108154	0.88574	0.134961
1290289	689	T	5216	2073	616	4788	2827	507	1.44474	0.17499	1.38847	0.173127
1290290	690	T	8916	1420	689	7309	1841	502	3.6015	0.285314	3.25117	0.263054
1290291	691	T	7507	1966	547	6241	2650	405	2.19166	0.163997	1.93007	0.147818
1290292	692	A	3538	856	241	3476	1292	259	2.36962	0.167507	2.20279	0.194679
1290293	693	G	2281	715	121	2504	1127	116	1.82922	0.102612	1.81931	0.101827
1290294	694	C	9155	4208	3982	7361	6333	2533	1.24957	0.553925	0.953269	0.383932
1290295	695	T	5982	3477	2788	5978	5035	2383	0.988284	0.469548	0.973735	0.454285
1290296	696	T	5615	2700	5021	5317	3882	4008	1.19439	1.08787	1.12315	0.990088
1290297	697	T	13180	3886	30716	12903	6284	26976	1.94757	4.62165	1.68353	4.11466
1290298	698	T	4234	1866	4228	4978	2914	4983	1.30293	1.32509	1.40047	1.63897
1290299	699	C	4293	1654	4949	4994	2606	5393	1.49009	1.74922	1.57077	1.98303
1290300	700	G	3644	1324	814	4178	2769	1330	1.57972	0.361071	1.23709	0.461365
1290301	701	C	6647	3236	1177	7566	5522	1338	1.17976	0.21349	1.1236	0.232902
1290302	702	T	11973	4060	1337	11384	6280	1445	1.69351	0.193231	1.48635	0.221137
1290303	703	T	13191	4373	1726	12687	6452	1240	1.73226	0.231417	1.61228	0.184795
1290304	704	T	12796	3762	1747	13016	5284	1286	1.95312	0.272237	2.01942	0.233955
1290305	705	A	16258	906	870	16931	825	681	10.2786	0.563179	16.7559	0.792558
1290306	706	A	12501	2975	900	12357	4112	811	2.41239	0.177781	2.46314	0.189904
1290307	707	T	20260	5010	2224	19057	6547	1685	2.32218	0.260131	2.38636	0.247256
1290308	708	A	5925	1523	1093	6810	1995	1073	2.2324	0.420954	2.79596	0.516717
1290309	709	C	4353	1409	3055	4727	1913	2526	1.77308	1.26794	2.0244	1.26569
1290310	710	G	3445	557	554	3333	864	565	3.5397	0.584035	3.15394	0.628777
1290311	711	C	5022	594	6005	4503	755	4569	4.83797	5.89078	4.87127	5.77844
1290312	712	T	9730	4248	1994	8888	6221	1610	1.31551	0.275107	1.1716	0.248651
1290313	713	T	3582	947	464	3627	1172	499	2.16921	0.288809	2.53289	0.410264
1290314	714	C	2441	1220	283	2675	1732	277	1.14898	0.13774	1.26603	0.155278
1290315	715	C	6208	2611	588	4825	3687	571	1.36538	0.132706	1.07317	0.149416
1290316	716	T	2032	1165	275	2251	1711	219	1.00192	0.14022	1.07877	0.124747
1290317	717	C	2968	1168	397	2748	1430	335	1.45855	0.200819	1.57442	0.226769
1290318	718	T	13999	3554	1828	10156	4266	1107	2.26162	0.30148	1.95156	0.249532
1290319	719	A	13952	3400	2127	10529	4328	1440	2.35604	0.36653	1.99425	0.319676
1290320	720	T	12998	3693	3067	10107	4733	2128	2.02098	0.48627	1.75068	0.431625
1290321	721	T	15191	6177	5395	12485	7220	3410	1.41249	0.511203	1.41794	0.45321
1290322	722	A	19601	3980	10708	15414	4767	7272	2.82767	1.57361	2.65047	1.46249
1290323	723	T	6246	2551	3079	5990	3163	2080	1.406	0.706462	1.55243	0.631068
1290324	724	T	20830	6701	22002	17028	7625	13678	1.78527	1.92052	1.83104	1.71983
1290325	725	A	8516	3153	4285	8078	3892	3312	1.55098	0.795271	1.70148	0.816231
1290326	726	T	7856	906	6407	6768	915	4927	4.96833	4.12735	6.04456	5.14591
1290327	727	G	10769	1623	1600	8778	2178	1280	3.8065	0.577498	3.30117	0.564356
1290328	728	T	13171	3180	1487	10497	4016	1206	2.37794	0.274227	2.1425	0.288667
1290329	729	T	6163	2103	657	5332	2771	576	1.68247	0.183888	1.57726	0.200466
1290330	730	C	10470	4405	1494	8430	6062	1068	1.36509	0.198945	1.14039	0.169485
1290331	731	T	12406	3146	1696	10221	3903	1132	2.26406	0.316019	2.14653	0.278853
1290332	732	T	14586	3676	2088	11886	4526	1334	2.27827	0.33283	2.15276	0.283264
1290333	733	T	18571	5998	3014	14928	7405	1915	1.77817	0.294322	1.65295	0.248392
1290334	734	A	15366	2343	2129	13682	2672	1375	3.76386	0.532179	4.19472	0.494215
1290335	735	A	23646	7148	4591	20128	8724	2755	1.89988	0.37601	1.89177	0.303146
1290336	736	A	14015	2644	2645	12958	3084	1665	3.04264	0.585713	3.44276	0.518335
1290337	737	T	16756	4061	8003	14606	4762	4887	2.36917	1.15283	2.51421	0.984138
1290338	738	A	25110	7505	19762	21855	9224	11877	1.92155	1.54031	1.94275	1.23467
1290339	739	A	9410	2902	6179	9258	4060	5089	1.86178	1.24544	1.86927	1.2018
1290340	740	C	13576	1845	17051	11669	1992	11754	4.22178	5.39995	4.79671	5.64925
1290341	741	A	17316	4943	17566	14200	6436	12921	2.01171	2.07844	1.80896	1.92464
1290342	742	A	13455	3700	9844	11460	5035	7921	2.08806	1.55609	1.86596	1.50822
1290343	743	A	5685	1560	2907	5458	2242	3097	2.09134	1.09004	1.99478	1.32409
1290344	744	G	18301	4040	3095	15799	4889	2390	2.60099	0.448586	2.64891	0.469212
1290345	745	A	12636	2576	1905	11822	3709	1384	2.81571	0.433281	2.61232	0.358508
1290346	746	T	12825	3562	2429	12119	4878	1547	2.06737	0.399436	2.03668	0.304679
1290347	747	T	5647	1740	739	6177	2709	552	1.86283	0.249713	1.86875	0.196564
1290348	748	C	8227	2781	1836	8066	3985	1214	1.6986	0.386874	1.65934	0.292833
1290349	749	T	12205	4197	4685	11412	5872	2989	1.67	0.653303	1.59347	0.488473
1290350	750	T	13220	4258	9408	12546	5820	6519	1.78292	1.29244	1.76738	1.07408
1290351	751	T	16993	5195	24046	14747	7054	17480	1.87849	2.70703	1.71413	2.37555
1290352	752	T	17627	5420	32847	15028	7189	23901	1.8677	3.5442	1.71399	3.187
1290353	753	T	17353	3399	24600	15819	4145	17143	2.93101	4.23146	3.12788	3.96326
1290354	754	A	14595	4554	9562	14784	5999	7231	1.84044	1.22826	2.02044	1.15579
1290355	755	A	10435	2042	3976	10602	2462	3326	2.93272	1.13894	3.5276	1.29501
1290356	756	A	11793	2233	2815	11314	2630	2232	3.03108	0.737861	3.52429	0.814111
1290357	757	A	6821	2131	1063	6945	2551	1080	1.83753	0.292787	2.23084	0.406897
1290358	758	T	2067	1083	305	2732	1444	384	1.09609	0.166972	1.55014	0.257029
1290359	759	C	1144	865	183	1395	1207	478	0.760501	0.126672	0.948024	0.381775
1290360	760	C	439	339	87	799	431	118	0.746028	0.157283	1.51566	0.269191
1290361	761	C	779	700	109	680	1120	145	0.64073	0.0948133	0.499679	0.127205
1290362	762	C	4999	2328	1183	4050	3578	905	1.2332	0.298161	0.928382	0.243381
1290363	763	A	2842	1270	794	2333	1841	598	1.28481	0.367197	1.0392	0.312953
1290364	764	C	8986	4101	7626	7075	5616	5086	1.25849	1.08785	1.03315	0.868545
1290365	765	T	5125	3273	3259	3923	4278	2146	0.899552	0.582905	0.752287	0.481521
1290366	766	T	3525	2021	2689	2654	2845	1797	1.00191	0.778729	0.76538	0.60625
1290367	767	T	5383	2341	5883	4234	3677	3926	1.32047	1.46965	0.944408	1.02387
1290368	768	T	4152	1383	2744	3477	2078	1923	1.72303	1.16044	1.37155	0.887636
1290369	769	G	3325	1178	1215	2767	1795	814	1.61986	0.604381	1.26364	0.436099
1290370	770	C	7194	3914	3764	5143	5758	2364	1.05577	0.562941	0.732703	0.394119
1290371	771	T	3674	3376	2165	2826	4629	1516	0.625452	0.375713	0.501102	0.314638
1290372	772	T	1624	1543	1741	1775	1796	1301	0.605317	0.660746	0.810939	0.695318
1290373	773	T	4670	1947	7809	3882	3029	5589	1.37724	2.34449	1.051	1.76843
1290374	774	T	3963	1304	5541	3477	1981	4284	1.74411	2.48271	1.43858	2.07166
1290375	775	G	1892	771	760	1837	1160	697	1.4081	0.578265	1.29775	0.577626
1290376	776	C	8765	3510	7061	7522	5000	4378	1.43408	1.17677	1.2336	0.839785
1290377	777	T	6678	5868	3503	6974	8540	2285	0.65389	0.349568	0.669881	0.256923
1290378	778	T	10512	7956	5977	9224	11988	3916	0.75906	0.439719	0.631147	0.313476
1290379	779	T	10636	8725	6478	8231	13285	4341	0.700341	0.434558	0.508265	0.31355
1290380	780	T	8753	8087	7561	7109	11538	4533	0.621869	0.547149	0.505472	0.376961
1290381	781	T	19319	11526	18056	13463	16873	12162	0.962822	0.916514	0.654452	0.691282
1290382	782	T	14779	3971	10184	11883	5905	7687	2.13705	1.50003	1.64994	1.24818
1290383	783	T	5736	1250	2824	5526	1628	2509	2.63219	1.32099	2.77947	1.47675
1290384	784	G	2152	577	672	2546	718	774	2.13675	0.682943	2.89774	1.03356
1290385	785	G	1311	504	354	1556	616	538	1.4914	0.41426	2.06481	0.838554
1290386	786	G	1468	655	441	1435	1042	436	1.28617	0.396544	1.12894	0.403495
1290387	787	G	10021	3980	4270	9086	6008	2689	1.446	0.627938	1.24012	0.429571
1290388	788	A	8202	6127	1982	8348	9815	1460	0.769075	0.189633	0.697658	0.142988
1290389	789	T	8745	2106	1963	8581	2871	1213	2.38338	0.545935	2.44923	0.405969
1290390	790	T	16833	7413	6232	14945	11335	4551	1.30426	0.492032	1.08128	0.385232
1290391	791	T	9854	3750	4697	9382	6171	3777	1.50905	0.732988	1.2467	0.587195
1290392	792	T	11973	3268	11772	10405	5089	9356	2.10357	2.10646	1.67629	1.76242
1290393	793	G	14788	1612	25229	13463	2597	19167	5.26204	9.14182	4.24663	7.06833
1290394	794	T	21518	5243	32715	18720	8204	24860	2.35679	3.64906	1.87094	2.90494
1290395	795	T	30229	8827	45263	28755	13317	31842	1.96688	2.99932	1.77062	2.29255
1290396	796	A	9767	3068	8345	11144	4526	6846	1.82792	1.59077	2.01842	1.45012
1290397	797	C	21515	8250	24427	20636	13662	16656	1.49787	1.73196	1.23869	1.16906
1290398	798	T	17233	5759	18358	16941	9959	13196	1.71854	1.86451	1.39492	1.27054
1290399	799	T	12490	1680	14469	11935	2630	11219	4.26502	5.03177	3.71765	4.08608
1290400	800	T	9206	1749	11028	8664	2701	8908	3.02023	3.68446	2.62832	3.15953
1290401	801	G	16869	3140	24709	14038	4738	19827	3.08409	4.60046	2.4287	4.01042
1290402	802	A	13259	1170	16450	12151	1561	12605	6.4962	8.20789	6.37039	7.72661
1290403	803	G	17198	2756	17353	15150	3628	12881	3.58186	3.68089	3.42207	3.40211
1290404	804	T	24624	5416	25481	21764	7646	17965	2.6108	2.75155	2.33374	2.25251
1290405	805	A	22910	6375	20317	21154	8242	14897	2.06386	1.86413	2.10439	1.73291
1290406	806	A	35885	10153	32450	33018	13153	22402	2.02998	1.8696	2.05842	1.63309
1290407	807	A	29251	5913	28447	28531	7877	20073	2.84074	2.81371	2.96953	2.44299
1290408	808	T	30753	7358	31118	27923	10315	22015	2.40029	2.47364	2.21961	2.04627
1290409	809	T	8584	2466	5253	10558	2914	4903	1.99839	1.24595	2.96879	1.61268
1290410	810	A	9914	1783	5651	8840	2292	5367	3.19046	1.85284	3.15941	2.24338
1290411	811	G	12993	1760	9072	10489	1972	7066	4.23537	3.01234	4.3555	3.43125
1290412	812	A	12325	2147	2736	10268	2529	2479	3.29447	0.745879	3.32615	0.940087
1290413	813	G	8332	2552	970	7057	3686	932	1.87446	0.223245	1.56954	0.243275
1290414	814	T	2786	566	281	3084	483	349	2.81826	0.294036	5.20241	0.69538
1290415	815	G	13742	3565	1412	11066	4864	1180	2.21327	0.232337	1.86513	0.233259
1290416	816	T	27530	8437	3016	24377	10461	2075	1.87407	0.209406	1.91075	0.190517
1290417	817	T	10514	2023	995	10802	2225	840	2.98262	0.288759	3.97628	0.363154
1290418	818	C	16506	1710	4479	14937	1492	2845	5.53712	1.5315	8.19161	1.8264
1290419	819	A	25656	5458	7160	21344	6416	4999	2.69928	0.7676	2.72721	0.747319
1290420	820	A	18640	4702	4868	16103	5402	3441	2.27641	0.605936	2.44366	0.611122
1290421	821	A	13171	2215	5173	11249	2572	3614	3.41258	1.36585	3.58295	1.34693
1290422	822	G	8252	2237	7730	7374	2997	5341	2.11756	2.02031	2.01653	1.70804
1290423	823	C	16027	3413	14652	12613	3955	10248	2.69601	2.51031	2.61385	2.48332
1290424	824	A	23409	3633	22357	17477	4320	15845	3.69916	3.59821	3.31576	3.51499
1290425	825	A	41236	7658	45080	33007	8652	30541	3.09234	3.44302	3.12774	3.38396
1290426	826	A	13059	2999	5529	11969	3563	4526	2.49988	1.07852	2.75304	1.2179
1290427	827	C	14417	3849	3069	11980	4307	2700	2.15075	0.46688	2.28	0.601517
1290428	828	A	13146	2348	2451	10617	2668	1974	3.2134	0.611181	3.26024	0.709936
1290429	829	G	22093	4468	5318	16530	5151	3341	2.8392	0.696536	2.63058	0.622276
1290430	830	T	23529	4330	9741	17116	4324	5822	3.12001	1.31593	3.24429	1.29091
1290431	831	T	12644	1687	8658	11547	1622	5859	4.2997	2.99914	5.82673	3.458
1290432	832	A	27014	4299	20787	20152	4303	13640	3.60784	2.82763	3.83822	3.03791
1290433	833	A	19375	3288	13268	14912	3441	9436	3.38282	2.35962	3.55117	2.62781
1290434	834	A	14216	2215	12188	11732	2638	8864	3.68323	3.21631	3.64338	3.2189
1290435	835	G	7369	1574	10143	6485	2101	7234	2.68622	3.76501	2.52854	3.29751
1290436	836	C	26461	8861	52916	20142	9437	34369	1.71514	3.49293	1.75011	3.49142
1290437	837	A	11556	4951	12201	11386	5528	8756	1.34056	1.44149	1.6887	1.51855
1290438	838	T	21673	2890	30276	17528	3499	20542	4.30453	6.12387	4.10483	5.62466
1290439	839	T	24350	7429	27702	19796	8860	19612	1.88246	2.1811	1.83203	2.12219
1290440	840	T	32757	7394	30455	27350	7965	20682	2.54424	2.40917	2.8152	2.48929
1290441	841	A	12339	3450	5824	12074	3815	5096	2.05358	0.987628	2.59393	1.28066
1290442	842	C	9374	1541	3631	9064	1655	3453	3.48964	1.37781	4.48331	1.9984
1290443	843	T	11885	2426	4925	10604	2604	3864	2.81198	1.18746	3.33616	1.42233
1290444	844	G	9183	1721	3218	7995	1963	2742	3.06162	1.09378	3.33554	1.33883
1290445	845	T	9953	1893	4239	9489	2315	3389	3.01716	1.30961	3.3576	1.40316
1290446	846	G	17000	3519	12438	16256	4443	8411	2.77357	2.06697	2.99887	1.81467
1290447	847	T	21065	4310	11822	21238	5479	7876	2.8063	1.60432	3.17742	1.37821
1290448	848	T	11973	3258	5098	12204	3622	3928	2.11002	0.915526	2.7614	1.03993
1290449	849	T	7557	2018	3322	8102	2426	2786	2.14948	0.963138	2.7361	1.10109
1290450	850	G	16346	4271	9506	15854	4949	7420	2.19765	1.30193	2.62593	1.4374
1290451	851	A	32664	1741	16933	30345	1871	12577	10.7611	5.6824	13.2754	6.43477
1290452	852	A	20885	2609	8904	19942	2893	6914	4.59433	1.99553	5.64692	2.29006
1290453	853	T	32343	11044	14965	29883	11803	11156	1.68207	0.792805	2.07602	0.906417
1290454	854	A	11241	4265	2306	12714	4925	2180	1.51364	0.31678	2.11626	0.424928
1290455	855	C	11611	4605	2293	11463	5251	2182	1.44808	0.291755	1.78973	0.398932
1290456	856	T	35234	7856	17003	29936	7783	11752	2.57572	1.26613	3.15335	1.44775
1290457	857	A	15983	4527	11760	15075	4758	9264	2.02742	1.51946	2.5971	1.8664
1290458	858	T	19074	5910	23188	16716	6919	17764	1.8535	2.29479	1.98081	2.46121
1290459	859	A	13962	3429	12232	12406	4458	10746	2.3378	2.08606	2.28114	2.3104
1290460	860	G	7673	1432	2803	7543	1640	2659	3.07376	1.14487	3.76542	1.55347
1290461	861	C	26726	5539	14150	23005	6135	8532	2.77073	1.4943	3.07394	1.33341
1290462	862	A	13138	2705	8720	11717	3542	6836	2.78806	1.88503	2.71106	1.84982
1290463	863	T	5597	654	2980	5574	669	2454	4.89889	2.6585	6.79909	3.50293
1290464	864	G	6211	710	2877	5857	1025	2379	5.00882	2.36513	4.67222	2.22104
1290465	865	G	12310	807	4532	10878	905	2904	8.73481	3.2774	9.8195	3.06817
1290466	866	A	35809	7268	13302	29304	9713	8351	2.82945	1.07072	2.47368	0.824555
1290467	867	A	22472	3821	9116	19263	5337	6671	3.37653	1.39547	2.95863	1.1985
1290468	868	T	27416	6605	12839	24160	8635	8776	2.38373	1.13716	2.29403	0.974623
1290469	869	A	41643	10347	20501	37803	14071	14017	2.3115	1.15913	2.20298	0.955285
1290470	870	A	13321	2411	4598	14149	2981	3572	3.17118	1.11559	3.88879	1.14887
1290471	871	C	13580	4180	6092	13624	5350	4802	1.86561	0.85275	2.08766	0.860829
1290472	872	A	25633	8532	10236	22267	12249	8385	1.72553	0.701985	1.4907	0.656557
1290473	873	A	19481	2019	9425	17263	2386	8645	5.53611	2.7286	5.92554	3.47044
1290474	874	A	42766	10989	17997	37322	14927	15729	2.23518	0.95815	2.05026	1.01047
1290475	875	A	29358	6743	11293	27370	9790	10618	2.50033	0.97982	2.29229	1.04004
1290476	876	T	15467	4791	3848	15120	7010	3861	1.85394	0.470207	1.76849	0.52844
1290477	877	T	10357	1138	1676	10354	1398	1898	5.21726	0.861973	6.05983	1.30108
1290478	878	G	26872	8697	3772	23358	11783	3166	1.77461	0.253986	1.62555	0.25791
1290479	879	A	44337	13685	7551	40016	18466	5839	1.86087	0.322951	1.77703	0.303371
1290480	880	A	13786	3041	1296	14723	3443	1350	2.60259	0.250039	3.50414	0.376715
1290481	881	C	22556	4123	2910	20420	4778	1929	3.14107	0.413329	3.50292	0.387656
1290482	882	A	20523	5754	2488	18262	7698	1933	2.04831	0.253342	1.94508	0.241183
1290483	883	A	11192	2751	1918	10291	3845	1587	2.33557	0.408509	2.19379	0.396417
1290484	884	G	9175	2001	3809	7804	3432	2896	2.63153	1.11349	1.86387	0.809404
1290485	885	C	16538	4981	12853	12729	8003	10319	1.9067	1.50935	1.30427	1.23635
1290486	886	T	17454	6026	19118	15290	9000	16379	1.66349	1.85569	1.39311	1.74486
1290487	887	A	20504	5252	21161	16395	7962	17392	2.24191	2.35647	1.68841	2.09417
1290488	888	A	25603	5364	25967	20595	8850	21754	2.74088	2.83119	1.9081	2.35658
1290489	889	A	42042	12606	54404	36997	19349	43660	1.91555	2.52453	1.56802	2.16359
1290490	890	A	26927	8043	41812	29047	12617	33852	1.92279	3.04064	1.8878	2.57243
1290491	891	T	20657	11221	27371	20144	21058	22294	1.05746	1.42696	0.78456	1.01524
1290492	892	T	13786	8768	13213	13188	14835	13258	0.90321	0.881671	0.729137	0.857051
1290493	893	T	9858	3624	9197	8717	5486	8446	1.56211	1.48434	1.30291	1.47602
1290494	894	T	21787	8081	24797	17706	13385	21379	1.54851	1.79495	1.08484	1.53152
1290495	895	T	13394	5629	7895	11498	9844	9005	1.36664	0.820646	0.957929	0.877271
1290496	896	T	11896	1269	6020	10772	1795	6740	5.37497	2.77136	4.91306	3.59508
1290497	897	G	16653	3273	8056	15471	5773	8653	2.921	1.43961	2.19701	1.43705
1290498	898	T	22015	6272	11471	20871	9968	11757	2.0158	1.06996	1.71688	1.13101
1290499	899	T	9287	2969	3321	10100	5343	3603	1.79603	0.654737	1.54988	0.64692
1290500	900	C	16482	6542	8620	18034	10594	8408	1.44703	0.770974	1.39592	0.761168
1290501	901	T	13624	10650	5788	13419	17742	5362	0.734908	0.318139	0.620371	0.289972
1290502	902	T	4085	7699	1527	5581	12179	1929	0.305044	0.116365	0.376017	0.152159
1290503	903	T	2565	1777	872	3457	2217	1220	0.82943	0.288239	1.27833	0.528539
1290504	904	T	17343	7993	9003	14492	12017	7205	1.24629	0.65909	0.989029	0.575095
1290505	905	T	21424	9326	10311	18764	13175	8228	1.3195	0.646941	1.16797	0.599001
1290506	906	T	8122	3857	3247	8282	5394	2599	1.20946	0.492892	1.25903	0.462445
1290507	907	C	17244	7636	9288	15669	10958	7323	1.29709	0.71172	1.17263	0.640976
1290508	908	T	19418	8744	9910	17708	12172	7650	1.27555	0.663166	1.19305	0.602822
1290509	909	T	38238	16308	24066	36533	19968	17317	1.34682	0.86338	1.50037	0.831673
1290510	910	A	27558	14780	17821	27230	19409	13593	1.07103	0.705471	1.15056	0.671664
1290511	911	T	27090	11067	21975	27383	13948	16839	1.40599	1.16164	1.6099	1.15767
1290512	912	T	13377	8795	9043	15532	11213	8266	0.873734	0.601668	1.13596	0.707023
1290513	913	T	11113	1614	6813	10676	1544	6403	3.9499	2.46696	5.65887	3.96926
1290514	914	T	5519	1681	3501	5967	1920	3411	1.88443	1.21809	2.54561	1.70221
1290515	915	G	7237	1622	2394	6099	2120	2579	2.56021	0.863736	2.35687	1.16627
1290516	916	G	5822	2294	1137	5129	2941	1203	1.45728	0.290858	1.42968	0.393063
1290517	917	C	14794	3036	2354	13192	3485	1693	2.79741	0.454135	3.10207	0.466456
1290518	918	T	21712	11403	5716	19066	12834	3910	1.09372	0.293443	1.21829	0.29237
1290519	919	T	18546	8353	6023	16202	9235	4489	1.2753	0.422048	1.43864	0.46636
1290520	920	A	12526	5401	4082	12218	6441	3102	1.33204	0.442462	1.55535	0.462161
1290521	921	G	8021	7807	2118	8940	8201	1737	0.590325	0.159028	0.894068	0.20349
1290522	922	T	18489	1786	6543	15969	1732	3976	5.93864	2.14146	7.54663	2.19867
1290523	923	T	40742	18754	33855	37438	21593	22730	1.24787	1.05612	1.42184	1.00945
1290524	924	A	9048	3983	4550	11479	4346	4099	1.30468	0.668564	2.1651	0.904538
1290525	925	C	6653	3023	4145	7523	3235	3944	1.26395	0.80237	1.90608	1.16892
1290526	926	G	26255	10656	6347	25146	12730	4626	1.4152	0.348642	1.61981	0.348678
1290527	927	A	20598	9333	4724	19699	12285	3809	1.26768	0.296342	1.31496	0.29755
1290528	928	T	20832	12547	5446	19537	16086	4165	0.953743	0.254107	0.99606	0.248476
1290529	929	T	19304	3607	5074	20474	3322	4565	3.07258	0.823124	5.04972	1.31739
1290530	930	A	31927	19791	12172	32957	24193	10152	0.926683	0.359909	1.11719	0.402498
1290531	931	A	20144	11217	6039	21670	13444	5244	1.03158	0.315149	1.32183	0.374234
1290532	932	T	18693	9142	6455	18673	10870	5471	1.1745	0.413271	1.40869	0.482839
1290533	933	A	5361	1799	2590	7486	1668	2447	1.71065	0.842529	3.6744	1.40586
1290534	934	G	5110	1859	914	5529	2354	1059	1.57809	0.288742	1.92472	0.432352
1290535	935	G	9053	5297	1563	8109	6156	1554	0.981754	0.173078	1.08025	0.242557
1290536	936	A	7729	2060	1125	7118	2311	1042	2.15361	0.320448	2.52341	0.433341
1290537	937	G	10356	2007	1376	9491	2396	1099	2.96121	0.40196	3.24496	0.440769
1290538	938	T	10102	7036	2399	9303	8745	2096	0.824812	0.199803	0.872503	0.230187
1290539	939	A	5482	3620	2271	5605	4273	1941	0.869997	0.367526	1.0757	0.436119
1290540	940	G	5110	3344	3420	5136	4574	2769	0.877894	0.598682	0.92095	0.580888
1290541	941	C	16428	15284	28930	18135	20471	22054	0.617496	1.10736	0.726583	1.0331
1290542	942	T	8663	4958	10671	9671	6480	9757	1.00368	1.25902	1.22384	1.44364
1290543	943	T	4484	1460	4812	5440	1625	4873	1.7627	1.92641	2.74129	2.87116
1290544	944	G	2664	894	4212	3198	1175	4352	1.70944	2.75074	2.22801	3.54331
1290545	945	G	1985	628	3678	2097	781	3924	1.81195	3.41536	2.19602	4.79903
1290546	946	G	3032	942	2691	2640	1243	2757	1.84632	1.66924	1.73951	2.12343
1290547	947	G	18900	10977	10797	19735	14778	9706	0.989043	0.575559	1.09518	0.629926
1290548	948	A	4821	3352	1468	5622	4658	1770	0.826318	0.256854	0.989852	0.364928
1290549	949	C	11757	6843	6462	11817	8491	5732	0.986934	0.552655	1.1413	0.647521
1290550	950	A	10414	2498	5536	10411	2987	5173	2.39315	1.29621	2.85603	1.65988
1290551	951	T	15841	11749	9193	16551	14459	8327	0.774548	0.457898	0.938791	0.552386
1290552	952	T	4350	2871	1131	5867	3959	1487	0.870475	0.23124	1.21515	0.360815
1290553	953	C	5011	3158	1097	6379	3864	1332	0.911562	0.203951	1.35355	0.331249
1290554	954	G	7074	6828	1785	9035	9370	1850	0.595294	0.1533	0.790882	0.189673
1290555	955	T	15215	9624	5204	15903	10917	4456	0.908166	0.316554	1.19461	0.391635
1290556	956	A	7109	7853	2969	9263	10554	2915	0.520182	0.221472	0.719901	0.265134
1290557	957	T	13751	8947	5530	16872	10572	4781	0.882899	0.36181	1.30872	0.433879
1290558	958	T	5303	3792	1273	7151	4531	1533	0.80347	0.19701	1.29408	0.325032
1290559	959	C	7711	6371	1821	8504	7963	1949	0.695384	0.167595	0.875895	0.235087
1290560	960	A	3582	1066	585	4626	962	762	1.92771	0.322884	3.93177	0.760562
1290561	961	G	12194	8541	3312	14282	10207	2983	0.820172	0.227125	1.14748	0.280531
1290562	962	A	5491	3135	599	6169	4117	805	1.00611	0.112596	1.22866	0.188278
1290563	963	T	6348	2951	1559	6703	3577	1293	1.23544	0.309746	1.53624	0.347354
1290564	964	G	13722	7305	3850	13957	9383	2560	1.079	0.30861	1.21981	0.261943
1290565	965	T	5587	2796	892	6126	3526	853	1.14768	0.187479	1.42438	0.23284
1290566	966	C	9528	6169	2593	10733	7891	2029	0.887255	0.24626	1.11543	0.246948
1290567	967	A	6127	1501	2623	5878	1598	2251	2.34222	1.02232	3.01174	1.34996
1290568	968	G	7775	3558	5668	7020	4723	4030	1.25504	0.932043	1.21879	0.818398
1290569	969	A	3148	1340	1006	3266	1676	990	1.34873	0.440417	1.59675	0.567458
1290570	970	G	6215	1719	2437	5453	2173	1872	2.07503	0.829689	2.05612	0.826434
1290571	971	G	4992	1888	5097	4600	2697	3958	1.51804	1.57855	1.39821	1.40673
1290572	972	T	3890	1788	4869	3360	2478	3986	1.24933	1.59221	1.11184	1.54167
1290573	973	G	10415	8602	34481	11503	11130	25412	0.695599	2.34468	0.847654	2.18906
1290574	974	A	8833	4054	31361	8892	5335	24030	1.25141	4.52328	1.36664	4.3169
1290575	975	A	16481	5905	48167	16507	8057	34726	1.60295	4.77034	1.6799	4.1316
1290576	976	A	11510	8580	21437	12071	12094	17099	0.770667	1.46156	0.818615	1.35569
1290577	977	T	11423	10486	27315	12471	14520	20852	0.62586	1.52383	0.704464	1.37704
1290578	978	T	4980	4480	4699	5787	6261	5467	0.63877	0.613888	0.758179	0.837443
1290579	979	C	10235	7375	4144	10100	9352	4010	0.797268	0.328995	0.885759	0.411432
1290580	980	T	11917	7560	6425	11416	9600	5384	0.90552	0.497399	0.975264	0.538001
1290581	981	T	28841	7181	9897	25299	9084	8099	2.30655	0.806393	2.28347	0.855034
1290582	982	A	6269	3055	6188	7975	3892	4999	1.17858	1.18485	1.67979	1.23147
1290583	983	G	15497	10036	4570	16622	13543	3587	0.88703	0.266615	1.00657	0.254204
1290584	984	A	5404	7422	1949	7205	10114	1850	0.418469	0.153958	0.584394	0.175726
1290585	985	T	9701	5032	4839	9457	6805	3777	1.10736	0.562852	1.13965	0.53252
1290586	986	T	10082	9148	25650	9242	12899	17856	0.633192	1.64019	0.58773	1.32737
1290587	987	T	12338	9968	12862	11929	14053	9725	0.711088	0.754966	0.696246	0.663711
1290588	988	T	5549	4775	2307	6865	6769	2283	0.667739	0.283089	0.831844	0.32382
1290589	989	C	5298	6538	1253	5696	9523	1532	0.465716	0.112512	0.490746	0.154618
1290590	990	T	2388	1219	611	3490	1291	822	1.125	0.294902	2.21336	0.611759
1290591	991	G	2915	1944	543	3454	2320	715	0.861551	0.164648	1.22061	0.296728
1290592	992	G	6146	1012	976	6898	1002	906	3.48153	0.565463	5.62776	0.867595
1290593	993	A	2293	1084	366	3170	1005	314	1.21453	0.199653	2.58067	0.302334
1290594	994	G	16318	12927	9459	18146	15776	6712	0.725173	0.428216	0.943334	0.40814
1290595	995	A	3914	3134	878	5370	4066	917	0.717652	0.164667	1.08305	0.217026
1290596	996	C	2929	1743	679	3803	1889	670	0.965347	0.229178	1.64974	0.341493
1290597	997	G	11158	8966	2675	11164	10901	2214	0.714955	0.174811	0.83996	0.195053
1290598	998	A	23142	18347	11847	23140	22844	8564	0.724598	0.377869	0.830771	0.359612
1290599	999	A	6045	2588	4157	7939	2251	3600	1.34136	0.939795	2.88916	1.53272
1290600	1000	C	9331	7852	17341	9617	9451	12280	0.682743	1.29195	0.834589	1.2459
1290601	1001	A	14806	11922	31865	14466	14743	21747	0.713455	1.56356	0.804759	1.41442
1290602	1002	A	5385	3257	6727	5902	4112	5535	0.949782	1.20816	1.17695	1.29053
1290603	1003	C	7182	2840	8283	7135	3468	6528	1.4522	1.70559	1.68652	1.80418
1290604	1004	T	7295	3232	5132	7085	3948	3840	1.29629	0.929033	1.47129	0.932787
1290605	1005	G	2726	1413	1158	3101	2066	1209	1.10798	0.480516	1.23053	0.562
1290606	1006	C	2593	1343	875	2616	1728	780	1.10885	0.38249	1.24102	0.434144
1290607	1007	G	4850	1513	3766	4966	1653	2468	1.83976	1.45536	2.46036	1.43074
1290608	1008	A	11672	7141	34443	10106	8589	22918	0.93893	2.82108	0.964982	2.55806
1290609	1009	A	8674	5240	11120	7691	5671	7966	0.950903	1.24141	1.11216	1.34679
1290610	1010	A	5500	3775	7221	5879	4654	5307	0.837039	1.119	1.03595	1.09342
1290611	1011	G	2607	1848	1303	3092	2725	1320	0.810648	0.413416	0.930668	0.465289
1290612	1012	C	12001	11174	6388	11136	13128	4113	0.617041	0.33463	0.695765	0.300649
1290613	1013	A	6570	4707	5896	7174	6833	4980	0.801904	0.732987	0.861123	0.699073
1290614	1014	T	7017	9800	9829	7122	14260	8003	0.411475	0.586894	0.40976	0.538311
1290615	1015	T	4056	1510	6617	3981	1755	6410	1.54194	2.56075	1.85841	3.49692
1290616	1016	T	4770	3247	5008	4436	4420	5146	0.844001	0.902423	0.823241	1.11636
1290617	1017	G	7058	6328	2612	6365	9045	2808	0.640857	0.241831	0.577302	0.298009
1290618	1018	T	3780	3170	1168	3466	4641	1277	0.68525	0.216271	0.612807	0.264483
1290619	1019	C	6472	8993	2298	6071	12526	2349	0.413586	0.149768	0.397676	0.180089
1290620	1020	T	7219	8964	4815	7364	11457	4388	0.462778	0.314474	0.527292	0.367493
1290621	1021	A	12202	17303	16040	11465	23003	13689	0.405183	0.542413	0.408857	0.570742
1290622	1022	A	6435	2958	7716	7559	3365	7182	1.2494	1.52558	1.84129	2.0455
1290623	1023	A	14985	6233	17981	14742	7765	15206	1.38083	1.68741	1.55672	1.87745
1290624	1024	A	11205	11594	9117	11208	16145	8564	0.555265	0.460184	0.569436	0.508789
1290625	1025	T	14507	14982	8914	14511	19496	7932	0.556301	0.348213	0.610496	0.390275
1290626	1026	A	4242	2488	1416	5411	2509	2086	0.979414	0.333735	1.76749	0.797596
1290627	1027	C	4575	3660	1107	5488	4667	1406	0.718256	0.177596	0.964417	0.289495
1290628	1028	T	6627	3416	2310	7364	4345	2216	1.11429	0.39613	1.3896	0.489538
1290629	1029	T	3019	2599	1333	4242	3639	1458	0.667623	0.300834	0.95606	0.384876
1290630	1030	C	1930	1867	243	2522	2728	401	0.594435	0.0775653	0.758533	0.142193
1290631	1031	C	7836	9448	2315	10741	12221	2364	0.476579	0.14361	0.720887	0.185759
1290632	1032	A	13285	6599	2845	14393	9244	2504	1.15636	0.252552	1.27681	0.260073
1290633	1033	T	11665	8210	2379	13401	11780	2394	0.816228	0.169817	0.932991	0.195152
1290634	1034	T	9892	3626	2585	11815	4509	2349	1.56663	0.417541	2.14796	0.500009
1290635	1035	A	15147	13831	4638	18554	19179	4552	0.629161	0.196351	0.793432	0.227759
1290636	1036	A	12938	10634	3443	16433	14542	3652	0.698967	0.189639	0.926781	0.241031
1290637	1037	T	5630	3405	1446	8057	4317	1448	0.949831	0.249083	1.53014	0.322266
1290638	1038	C	8839	10074	5287	11024	13328	4789	0.504149	0.307237	0.678438	0.344762
1290639	1039	A	8589	6898	9603	10419	9570	8636	0.715364	0.814538	0.892916	0.865417
1290640	1040	A	4318	1271	5596	4932	1593	4826	1.94937	2.57229	2.53534	2.90047
1290641	1041	G	9657	2056	27894	10086	2397	22990	2.69571	7.92765	3.44685	9.18408
1290642	1042	A	13930	13411	29364	17150	16875	27070	0.596745	1.28091	0.833519	1.53818
1290643	1043	A	3032	1617	2238	5194	1705	3483	1.07696	0.81006	2.49491	1.95676
1290644	1044	C	2605	2046	3555	3773	2444	4179	0.731748	1.01651	1.26565	1.63869
1290645	1045	G	6858	1644	16707	8556	2181	17532	2.39381	5.9368	3.21331	7.69652
1290646	1046	A	9893	8866	22573	12008	11132	23447	0.641084	1.48937	0.884693	2.01945
1290647	1047	A	7870	6682	12905	8758	7777	14493	0.676695	1.12984	0.923605	1.78668
1290648	1048	A	5712	3769	7959	6819	4714	8313	0.870657	1.23525	1.18618	1.69051
1290649	1049	G	7864	8569	6186	9499	11137	6106	0.527326	0.422537	0.699601	0.525925
1290650	1050	T	8851	2846	6570	10256	3344	6331	1.78567	1.35022	2.51351	1.81457
1290651	1051	T	10377	8355	9541	13039	10069	8986	0.713544	0.668202	1.062	0.855866
1290652	1052	A	8802	6354	6684	10533	7678	7035	0.79583	0.6156	1.12501	0.878707
1290653	1053	A	2888	927	1667	4019	913	1884	1.78715	1.0519	3.59897	1.97464
1290654	1054	G	2361	570	948	2751	566	1327	2.37243	0.973151	3.96557	2.2397
1290655	1055	G	2631	1022	2050	2598	1043	2011	1.47745	1.17303	2.03891	1.84577
1290656	1056	G	6135	3010	8370	5706	3762	8144	1.17064	1.62624	1.24365	2.07483
1290657	1057	A	5456	2562	6678	4855	3261	6768	1.22304	1.52436	1.22073	1.98906
1290658	1058	G	4581	2880	8750	4489	4381	8535	0.913786	1.77669	0.840476	1.86744
1290659	1059	T	3401	1088	5453	3613	1341	5994	1.79352	2.92711	2.20608	4.27675
1290660	1060	G	9614	8112	21667	9664	10056	20649	0.680901	1.56243	0.788229	1.96874
1290661	1061	A	7620	3388	11964	7674	3877	12012	1.29171	2.06505	1.62268	2.96911
1290662	1062	A	3654	1314	3982	3844	1619	4385	1.59608	1.77125	1.94492	2.59343
1290663	1063	G	11102	8408	5759	13240	10263	6004	0.758563	0.400924	1.05799	0.561169
1290664	1064	A	3394	2407	918	4186	2779	1554	0.810201	0.224053	1.23501	0.536894
1290665	1065	C	2056	768	583	2699	734	932	1.53579	0.446184	3.00495	1.21648
1290666	1066	G	11545	8626	6188	11855	11421	5367	0.768889	0.419882	0.851331	0.450823
1290667	1067	A	13691	9243	10538	13730	12931	9806	0.850906	0.667112	0.870829	0.727288
1290668	1068	T	5845	3798	4744	6646	5196	4470	0.884114	0.730966	1.04894	0.825097
1290669	1069	C	8586	6395	21557	8507	8743	18349	0.771336	1.97169	0.798069	2.01211
1290670	1070	A	4390	2563	8011	4478	3555	7560	0.983919	1.8277	1.03301	2.03815
1290671	1071	G	12586	4570	51523	13878	7070	40650	1.58164	6.59234	1.6095	5.51114
1290672	1072	A	9946	1752	23456	9893	2515	19667	3.25729	7.82142	3.22254	7.48878
1290673	1073	T	16186	11344	50334	16335	15556	41542	0.819659	2.59546	0.86122	2.56047
1290674	1074	A	6456	5153	9037	7137	7197	8942	0.719835	1.02599	0.81338	1.19136
1290675	1075	C	2582	1404	2626	3537	1554	3944	1.05628	1.09405	1.86445	2.43018
1290676	1076	C	4025	1084	1827	5970	1088	2527	2.12991	0.98608	4.48752	2.22287
1290677	1077	G	9303	4120	2546	8534	5749	2767	1.29686	0.361978	1.21726	0.461912
1290678	1078	T	1845	1665	562	2212	2393	821	0.637154	0.198855	0.75848	0.330099
1290679	1079	C	4210	2199	1126	3921	2831	1352	1.09962	0.300485	1.13569	0.458716
1290680	1080	G	7917	7224	9482	7131	10007	7556	0.62968	0.767999	0.584578	0.724186
1290681	1081	T	9090	1444	17649	9093	1792	14387	3.61084	7.13834	4.15455	7.68429
1290682	1082	A	14341	9784	23861	14777	12385	17933	0.84202	1.42666	0.978517	1.3884
1290683	1083	A	9664	7427	12753	10213	9920	10190	0.747542	1.00458	0.8444	0.985059
1290684	1084	T	4469	3506	4147	5092	4711	3988	0.732427	0.692256	0.886537	0.811938
1290685	1085	C	8289	12774	5204	8397	15612	4600	0.372885	0.238511	0.441244	0.282731
1290686	1086	T	8738	6502	4485	8165	7873	3848	0.772071	0.403818	0.850607	0.468961
1290687	1087	T	12875	3373	7218	11029	3607	5783	2.19162	1.25174	2.506	1.53688
1290688	1088	A	14108	9958	12607	14178	12694	10618	0.813875	0.740747	0.916018	0.802185
1290689	1089	A	6149	5962	3603	7066	7697	3257	0.592641	0.353868	0.753008	0.406085
1290690	1090	C	3079	3914	1477	3886	5050	1595	0.452283	0.221344	0.631369	0.303418
1290691	1091	C	10619	10225	15556	11423	11571	11279	0.596676	0.890095	0.80969	0.934775
1290692	1092	A	9849	10797	20217	10076	13924	16184	0.524119	1.09544	0.593585	1.11457
1290693	1093	T	10119	4010	30776	10236	4560	23972	1.44921	4.48758	1.84022	5.03776
1290694	1094	A	10815	10036	25288	11804	12374	20924	0.619125	1.47401	0.782407	1.62136
1290695	1095	A	12118	11352	20798	13616	14376	16978	0.613287	1.07184	0.77682	1.13248
1290696	1096	A	4805	3853	4230	5728	4951	4360	0.716569	0.642552	0.948864	0.844606
1290697	1097	C	6171	6308	5752	6642	7391	4945	0.562152	0.533687	0.737145	0.641784
1290698	1098	T	13687	11751	16749	14670	12962	11509	0.669147	0.833915	0.928204	0.851502
1290699	1099	A	5559	2843	5128	6302	2883	4514	1.12307	1.0552	1.79163	1.50078
1290700	1100	T	4603	2353	4442	4953	2557	3694	1.12356	1.10432	1.58769	1.38477
1290701	1101	G	4269	2701	2682	4447	3341	2048	0.907996	0.581371	1.0915	0.588312
1290702	1102	C	1786	859	718	2130	704	722	1.19368	0.490713	2.47311	0.983563
1290703	1103	C	1996	1762	894	2049	1632	850	0.651283	0.297981	1.0296	0.500654
1290704	1104	G	8852	5848	12695	8903	6934	9736	0.869564	1.26989	1.05297	1.34627
1290705	1105	A	4211	2541	4634	4060	3050	3931	0.952009	1.06686	1.09158	1.23565
1290706	1106	C	7100	3234	12996	7124	3629	10499	1.26088	2.34982	1.60929	2.77242
1290707	1107	T	8546	5017	13802	8228	5681	9041	0.978498	1.60913	1.18767	1.52576
1290708	1108	A	2832	974	2377	3373	1039	2103	1.66824	1.42651	2.65617	1.93744
1290709	1109	G	4919	1441	6361	5241	1904	4488	1.95896	2.5794	2.25489	2.2578
1290710	1110	G	3754	2171	2420	3890	2803	1993	0.993285	0.652601	1.13796	0.682283
1290711	1111	T	927	445	615	1175	433	565	1.19536	0.809768	2.21449	1.24903
1290712	1112	G	6866	2508	2757	7479	2302	1822	1.57192	0.643534	2.66166	0.759407
1290713	1113	T	5960	2438	2323	5973	3452	1847	1.40379	0.557966	1.41857	0.513642
1290714	1114	T	3122	692	934	3119	893	656	2.58499	0.790506	2.85629	0.705741
1290715	1115	G	3427	425	1043	3309	483	753	4.60754	1.43283	5.58137	1.49103
1290716	1116	G	14681	5006	10341	14994	5459	6362	1.68422	1.20841	2.25168	1.11749
1290717	1117	A	6161	2398	3323	7079	3185	2279	1.47527	0.81094	1.82178	0.686556
1290718	1118	T	3652	1382	2738	4116	1526	2125	1.51688	1.15875	2.20895	1.33451
1290719	1119	G	6745	1550	6628	7653	1616	4524	2.49691	2.49893	3.8769	2.68052
1290720	1120	A	14259	3791	17565	13699	4120	12225	2.1597	2.7094	2.72524	2.84368
1290721	1121	A	10363	2561	9131	10870	2785	6589	2.32292	2.08469	3.19786	2.26699
1290722	1122	A	8126	2075	5615	8485	2634	3950	2.24782	1.58233	2.63943	1.43741
1290723	1123	G	5863	1355	3836	6177	1730	2745	2.48237	1.65486	2.92388	1.5204
1290724	1124	T	3539	1544	1915	3537	1879	1634	1.31606	0.726127	1.54264	0.834262
1290725	1125	G	9960	1607	15880	9310	2194	11120	3.55567	5.77271	3.47565	4.85344
1290726	1126	T	14809	4519	27847	14298	5868	20821	1.88187	3.60349	1.99763	3.40098
1290727	1127	T	15550	7395	23942	16643	8103	18402	1.20781	1.89378	1.68413	2.17722
1290728	1128	A	13435	4374	18588	14127	5053	14116	1.76389	2.48525	2.29185	2.67762
1290729	1129	A	17143	8508	21363	17311	9447	16336	1.15738	1.46884	1.5026	1.65797
1290730	1130	A	17187	5581	20571	17421	6459	16303	1.76859	2.15581	2.21125	2.41961
1290731	1131	A	29467	14511	31496	30690	16208	22664	1.16644	1.26977	1.55276	1.34084
1290732	1132	A	21069	11735	16979	22235	13326	13383	1.03132	0.846515	1.36829	0.963066
1290733	1133	T	16456	14238	6552	17301	15466	5792	0.66398	0.26937	0.917441	0.359289
1290734	1134	A	16053	2970	2696	18411	2911	2653	3.10278	0.531521	5.1813	0.874131
1290735	1135	A	14167	9916	2300	16793	11506	2123	0.820738	0.13595	1.19689	0.177219
1290736	1136	A	10541	4983	1017	11503	5315	1234	1.21502	0.119911	1.77437	0.223216
1290737	1137	A	5956	2602	486	7753	2931	778	1.31452	0.110256	2.16779	0.255539
1290738	1138	G	6944	11399	1508	12600	14510	1447	0.350092	0.0776289	0.712239	0.0958752
1290739	1139	T	2086	1244	118	4740	1078	430	0.963314	0.0576699	3.59663	0.384751
1290740	1140	C	5044	8971	1314	11019	11257	1345	0.323192	0.0859848	0.802845	0.114885
1290741	1141	A	3929	7634	695	9003	10781	951	0.295906	0.0536183	0.684977	0.0849227
1290742	1142	T	1728	3890	188	4164	5812	386	0.25572	0.0289914	0.587849	0.0643193
1290743	1143	C	4427	3097	304	6406	3795	456	0.821281	0.0583007	1.38397	0.116139
1290744	1144	T	11053	9408	1991	13482	13730	1765	0.674967	0.124079	0.805358	0.123524
1290745	1145	T	19182	14235	8326	24675	20854	7545	0.774101	0.342321	0.970388	0.347073
1290746	1146	T	5272	3189	1446	8378	4494	1744	0.94968	0.265939	1.52845	0.372691
1290747	1147	C	5008	1667	5409	8050	1854	5572	1.72445	1.89677	3.55551	2.87806
1290748	1148	G	8683	3645	4824	13231	5281	4742	1.36809	0.774454	2.05393	0.861181
1290749	1149	A	3531	1452	748	5152	1977	1154	1.39612	0.302764	2.13495	0.560624
1290750	1150	G	3431	2052	381	5557	2921	589	0.960515	0.109872	1.55946	0.194447
1290751	1151	G	1611	1451	166	3875	1716	381	0.638485	0.0687743	1.85001	0.214708
1290752	1152	T	1693	1647	217	3411	2166	272	0.591185	0.0786886	1.29099	0.122011
1290753	1153	G	4879	7393	1015	10865	10036	1226	0.379334	0.0806786	0.887903	0.117491
1290754	1154	A	1789	3197	419	4379	4732	435	0.322052	0.0775045	0.759136	0.0889087
1290755	1155	C	8192	13882	2652	9729	20052	2191	0.339116	0.111949	0.398028	0.104956
1290756	1156	T	7468	9345	1101	9849	12879	1327	0.459217	0.0692139	0.627283	0.0990808
1290757	1157	T	8642	2830	938	11509	3344	980	1.75337	0.194728	2.82045	0.281875
1290758	1158	T	11384	9211	1757	13671	11825	1761	0.710034	0.111874	0.948161	0.143093
1290759	1159	T	10430	7246	2297	12541	9143	2295	0.826909	0.185782	1.12486	0.241034
1290760	1160	A	4697	2201	1501	6107	2581	1700	1.22555	0.39976	1.93908	0.632182
1290761	1161	G	6065	3765	6001	7317	4272	5327	0.925397	0.932543	1.40431	1.19559
1290762	1162	A	4565	1569	4171	5472	2080	4093	1.67007	1.55425	2.15536	1.88535
1290763	1163	T	2826	1460	2708	3167	2041	2977	1.11165	1.08496	1.27204	1.39796
1290764	1164	T	1763	911	1500	2185	1226	1538	1.1113	0.96341	1.46015	1.20235
1290765	1165	G	964	301	387	1363	334	551	1.83176	0.754538	3.31954	1.57523
1290766	1166	C	1732	685	475	1923	762	501	1.45053	0.408167	2.06419	0.632384
1290767	1167	T	2928	2569	1077	3265	3079	807	0.655086	0.246109	0.869824	0.252292
1290768	1168	T	1384	1364	311	1498	1823	302	0.583727	0.135214	0.674607	0.160666
1290769	1169	C	474	784	67	706	844	117	0.349677	0.0534647	0.687473	0.136944
1290770	1170	C	1301	1795	170	1368	2202	223	0.417273	0.0569168	0.510371	0.0987191
1290771	1171	T	3637	1275	831	3832	1489	581	1.63715	0.3827	2.10768	0.375822
1290772	1172	T	1497	1205	583	1871	1527	499	0.714307	0.284758	1.00486	0.315129
1290773	1173	C	1904	1804	315	2056	2179	314	0.606896	0.103582	0.774228	0.139735
1290774	1174	A	1661	308	166	1754	302	222	3.07843	0.32164	4.71497	0.708707
1290775	1175	G	2366	253	390	2406	286	399	5.32285	0.902944	6.81953	1.33327
1290776	1176	T	4232	2924	1493	4946	3611	1298	0.831554	0.299411	1.12318	0.345413
1290777	1177	A	1555	1232	196	1972	1699	213	0.725668	0.0951841	0.952005	0.122247
1290778	1178	C	940	1023	105	1088	1362	132	0.529144	0.0626798	0.656119	0.0955413
1290779	1179	C	1875	2374	507	2232	3187	513	0.454347	0.126001	0.574887	0.155398
1290780	1180	T	2523	2583	2225	3245	3382	1804	0.561572	0.504506	0.787141	0.512083
1290781	1181	T	5253	4534	12445	6450	6006	10439	0.665732	1.60545	0.880821	1.66632
1290782	1182	A	2329	1030	3992	2999	1282	4094	1.29805	2.26394	1.91571	3.05608
1290783	1183	T	1610	967	2279	2014	1311	2543	0.956519	1.37769	1.25911	1.85756
1290784	1184	G	2165	1604	2894	2586	2156	2965	0.775736	1.05546	0.983712	1.3182
1290785	1185	A	947	848	843	1241	1093	1028	0.6427	0.583004	0.931411	0.902275
1290786	1186	G	1968	2500	2440	2250	3580	2044	0.452818	0.571493	0.515966	0.548009
1290787	1187	A	2388	1075	2599	2732	1238	2577	1.2753	1.41333	1.80726	1.993
1290788	1188	A	3616	3743	5181	4530	4983	4500	0.555279	0.80995	0.74576	0.866107
1290789	1189	A	3506	4186	5854	4203	6085	5755	0.48147	0.818288	0.566745	0.907007
1290790	1190	T	1550	1745	2314	1933	2216	2353	0.511042	0.776177	0.715883	1.01821
1290791	1191	C	1795	872	3917	2393	922	3920	1.18185	2.62264	2.12379	4.06408
1290792	1192	A	3152	2790	4560	3837	3934	4411	0.649321	0.956241	0.800093	1.07515
1290793	1193	A	2081	1626	2868	2472	2287	2999	0.735636	1.03186	0.886651	1.25706
1290794	1194	A	1524	1020	2546	1852	1530	2503	0.858661	1.45902	0.992734	1.56734
1290795	1195	G	2059	1329	4093	2465	2113	4403	0.89019	1.80006	0.956817	1.99639
1290796	1196	T	1036	934	1380	1272	1306	1504	0.638272	0.864823	0.799367	1.10403
1290797	1197	C	1960	2617	2725	2246	3847	2956	0.430842	0.609613	0.47934	0.737119
1290798	1198	T	2413	2742	2599	2591	3808	2537	0.506023	0.554996	0.558469	0.639254
1290799	1199	T	2359	676	2202	2508	903	2283	2.0003	1.90188	2.27227	2.41831
1290800	1200	T	1014	266	836	1161	299	949	2.17703	1.82974	3.15619	3.01719
1290801	1201	G	619	348	477	666	465	624	1.02158	0.803531	1.17316	1.28445
1290802	1202	G	930	208	706	1006	225	784	2.54699	1.97234	3.62116	3.30132
1290803	1203	G	1517	1113	1428	1574	1593	1190	0.783494	0.751261	0.8108	0.717052
1290804	1204	T	2166	2009	2156	2325	2890	1971	0.619862	0.62838	0.660243	0.654481
1290805	1205	T	1440	1471	1652	1521	1951	1642	0.563175	0.657696	0.640086	0.80746
1290806	1206	C	1133	825	1220	1223	1002	1229	0.789614	0.86562	1.001	1.17551
1290807	1207	T	644	355	442	794	447	476	1.04172	0.730597	1.45279	1.02098
1290808	1208	G	436	151	318	491	129	362	1.64632	1.22774	3.05896	2.64114
1290809	1209	G	429	200	314	405	236	334	1.22886	0.919668	1.40075	1.35133
1290810	1210	G	531	411	687	656	660	692	0.743934	0.978069	0.816237	1.00542
1290811	1211	G	391	254	214	390	374	216	0.885552	0.498579	0.856703	0.558462
1290812	1212	C	460	445	460	367	671	386	0.596396	0.607296	0.451761	0.554252
1290813	1213	G	971	778	995	1006	1107	660	0.717969	0.749147	0.746189	0.573245
1290814	1214	A	1281	381	929	1274	477	812	1.92438	1.42333	2.18071	1.62728
1290815	1215	G	1659	2069	1610	1708	2962	1488	0.461345	0.456007	0.473606	0.482428
1290816	1216	T	3184	744	5085	3383	828	4638	2.4527	3.98704	3.33971	5.35093
1290817	1217	A	2155	2268	3978	2409	2906	3519	0.546382	1.02611	0.680286	1.16102
1290818	1218	T	2461	2233	6237	3040	2841	5503	0.633551	1.63327	0.87773	1.8563
1290819	1219	T	780	588	624	1114	775	841	0.763153	0.622703	1.17795	1.04041
1290820	1220	C	966	637	562	1229	810	626	0.871689	0.518331	1.24317	0.742363
1290821	1221	G	416	386	277	615	619	278	0.621886	0.42412	0.815981	0.434259
1290822	1222	C	286	168	81	365	206	205	0.978267	0.294141	1.44466	0.955151
1290823	1223	G	564	477	285	555	632	296	0.681118	0.353446	0.721921	0.452526
1290824	1224	C	1480	794	2620	1441	928	2106	1.07047	1.92713	1.27233	2.1713
1290825	1225	A	1432	1032	1512	1498	1385	1417	0.797638	0.85755	0.887347	0.981162
1290826	1226	A	1145	627	1200	1223	951	1012	1.04877	1.11915	1.05446	1.02038
1290827	1227	G	465	222	263	589	307	300	1.2006	0.697009	1.56622	0.937881
1290828	1228	C	411	410	177	536	495	252	0.57878	0.257766	0.888924	0.492215
1290829	1229	G	997	637	760	1041	923	765	0.899519	0.699364	0.92528	0.795666
1290830	1230	A	367	321	364	463	415	314	0.659789	0.666396	0.915768	0.728137
1290831	1231	G	802	321	1846	1040	425	1660	1.43132	3.34347	1.99767	3.72046
1290832	1232	A	1668	1185	3436	1914	1720	3491	0.809025	1.69469	0.912816	1.94419
1290833	1233	A	1303	837	2542	1399	1311	2351	0.894603	1.77414	0.875538	1.71753
1290834	1234	A	940	522	1801	1182	712	1939	1.03422	2.01293	1.3595	2.60271
1290835	1235	G	1289	818	3528	1536	1212	3292	0.905512	2.51793	1.03923	2.59951
1290836	1236	T	1672	1249	3923	1808	1793	3629	0.7695	1.83564	0.827354	1.93885
1290837	1237	T	1657	1613	3415	1708	2116	3097	0.590826	1.23821	0.662609	1.40279
1290838	1238	A	2229	989	4848	2478	1161	4404	1.29379	2.86242	1.7479	3.6287
1290839	1239	A	1851	1869	4349	2125	2324	4316	0.569557	1.36079	0.750312	1.7796
1290840	1240	A	1479	1154	3006	1781	1641	2908	0.736859	1.52265	0.890345	1.69768
1290841	1241	A	700	430	1218	787	476	1322	0.935546	1.6528	1.35304	2.64972
1290842	1242	G	982	584	2114	1093	773	2267	0.966072	2.1123	1.15881	2.80321
1290843	1243	A	2382	2100	5422	2372	2409	5161	0.652041	1.50982	0.807832	2.05273
1290844	1244	A	1831	2203	3940	2032	3125	3542	0.47811	1.04627	0.533857	1.08681
1290845	1245	T	981	921	1845	1171	1183	1976	0.613057	1.17145	0.812418	1.59978
1290846	1246	T	842	392	1372	824	402	1423	1.23215	2.04002	1.67446	3.37138
1290847	1247	G	2003	1367	3849	2223	1977	3792	0.842014	1.64592	0.922318	1.83767
1290848	1248	A	583	588	743	724	656	975	0.571636	0.740529	0.905691	1.42275
1290849	1249	C	310	343	333	455	425	518	0.523155	0.571572	0.879121	1.16725
1290850	1250	G	395	297	580	514	359	574	0.766231	1.14114	1.17232	1.5275
1290851	1251	G	1074	950	2201	1078	1288	2187	0.650463	1.35438	0.687353	1.62638
1290852	1252	A	677	900	1512	796	1287	1386	0.433904	0.982924	0.508732	1.03262
1290853	1253	A	210	159	265	314	194	412	0.76296	0.975511	1.32092	2.01601
1290854	1254	G	107	187	384	182	238	370	0.338838	1.19832	0.633189	1.48286
1290855	1255	G	142	129	443	134	180	337	0.640324	1.98712	0.618832	1.77842
1290856	1256	G	111	216	208	99	320	220	0.304441	0.569103	0.262755	0.663403
1290857	1257	C	470	1283	909	388	1808	859	0.212193	0.415807	0.177781	0.456786
1290858	1258	A	174	373	334	234	439	365	0.273557	0.527509	0.442127	0.799101
1290859	1259	C	78	319	95	135	329	104	0.148126	0.181597	0.344334	0.311339
1290860	1260	C	518	1519	534	328	1940	416	0.197405	0.207169	0.140396	0.207233
1290861	1261	A	199	704	253	178	1043	170	0.165777	0.213458	0.143182	0.15946
1290862	1262	C	145	777	293	131	1026	221	0.110485	0.223484	0.10812	0.209578
1290863	1263	C	312	700	848	271	952	722	0.259071	0.709926	0.236601	0.728391
1290864	1264	A	46	54	98	63	105	103	0.515117	1.05862	0.51035	0.942822
1290865	1265	G	70	73	404	77	153	417	0.567825	3.15305	0.427408	2.57331
1290866	1266	G	33	48	98	34	108	98	0.429081	1.18348	0.284167	0.874709
1290867	1267	C	69	95	269	58	155	312	0.434318	1.63732	0.323979	1.90733
1290868	1268	G	37	119	274	58	178	317	0.197961	1.33889	0.283018	1.69255
1290869	1269	T	49	50	146	36	72	172	0.586682	1.66984	0.440519	2.22418
1290870	1270	G	18	35	110	27	55	155	0.348854	1.7751	0.442348	2.58923
1290871	1271	G	200	220	431	147	287	530	0.528365	1.14427	0.427874	1.7605
1290872	1272	A	58	95	195	61	141	191	0.369758	1.19498	0.372254	1.29092
1290873	1273	G	45	107	108	61	157	134	0.261408	0.601213	0.335242	0.822891
1290874	1274	C	163	476	439	217	691	491	0.201523	0.542327	0.261735	0.683195
1290875	1275	T	107	254	160	76	361	160	0.250459	0.37559	0.181543	0.431197
1290876	1276	T	91	140	290	77	198	350	0.385975	1.20761	0.332156	1.68162
1290877	1277	G	37	54	64	47	67	74	0.424214	0.708867	0.598779	1.05587
1290878	1278	C	16	51	51	53	88	60	0.223919	0.607164	0.515515	0.668594
1290879	1279	G	53	74	118	72	97	113	0.433406	0.93541	0.623943	1.11258
1290880	1280	G	52	98	117	36	190	145	0.324593	0.707053	0.172464	0.737253
1290881	1281	C	150	359	279	144	471	264	0.246044	0.458998	0.25692	0.54132
1290882	1282	T	201	410	502	172	611	478	0.286607	0.718292	0.23577	0.751804
1290883	1283	T	190	375	1187	190	621	903	0.296432	1.84538	0.25562	1.39195
1290884	1284	A	328	588	1668	334	767	1301	0.323733	1.6564	0.360399	1.62341
1290885	1285	A	208	395	1122	234	560	981	0.307519	1.65704	0.34726	1.67515
1290886	1286	T	235	421	1202	232	541	1049	0.325246	1.66581	0.356358	1.85323
1290887	1287	T	134	106	563	131	154	538	0.733388	3.05175	0.705137	3.29177
1290888	1288	T	35	82	74	43	107	132	0.270726	0.543938	0.353272	1.17654
1290889	1289	G	372	311	929	243	460	906	0.689961	1.74076	0.438024	1.88121
1290890	1290	A	1540	1493	1682	962	2075	1231	0.593294	0.659757	0.381386	0.569715
1290891	1291	C	18927	19836	23136	9890	23649	14653	0.54817	0.682417	0.343081	0.594238
1290892	1292	T	76534	72168	97668	57881	111684	78518	0.609195	0.791769	0.425051	0.674191
1290893	1293	C	12855	11208	17818	14477	12309	16549	0.658927	0.930091	0.964575	1.28918
1290894	1294	A	11243	9178	27606	12234	10766	22899	0.703764	1.75948	0.931968	2.03929
1290895	1295	A	4288	2600	5374	6542	2269	6733	0.947423	1.209	2.36221	2.8424
1290896	1296	C	6846	8700	17387	6027	9852	13459	0.452196	1.16915	0.501907	1.30992
1290897	1297	A	2060	2680	2589	2154	2735	3481	0.442136	0.565641	0.646404	1.2202
1290898	1298	C	1001	634	2657	975	692	1730	0.907364	2.44527	1.15463	2.38951
1290899	1299	G	551	303	916	579	354	960	1.04417	1.76142	1.33764	2.58302
1290900	1300	G	437	247	512	309	282	701	1.01611	1.21027	0.900027	2.36481
1290901	1301	G	560	462	1390	387	717	1014	0.698153	1.75549	0.445687	1.35424
1290902	1302	G	1523	560	5046	1288	618	4070	1.55937	5.24984	1.70477	6.28193
1290903	1303	A	1615	2974	6537	1095	3685	5189	0.312601	1.28567	0.244502	1.34997
1290904	1304	A	1899	3011	7509	1314	3534	6045	0.362892	1.45857	0.305703	1.6396
1290905	1305	A	586	1281	1292	487	1733	1247	0.264424	0.590982	0.232202	0.690725
1290906	1306	C	1175	565	2883	727	681	2467	1.19362	2.97522	0.876225	3.45976
1290907	1307	T	932	1179	792	769	1732	793	0.455412	0.39448	0.365564	0.440325
1290908	1308	C	1485	3821	2497	1026	4602	2095	0.22383	0.382785	0.183537	0.43703
1290909	1309	A	814	727	1005	675	848	1005	0.644574	0.80951	0.654402	1.13587
1290910	1310	C	1168	3279	2407	838	4434	2118	0.205311	0.429958	0.155743	0.458544
1290911	1311	T	1036	1414	2533	741	1812	2010	0.422042	1.04793	0.336813	1.0636
1290912	1312	A	767	1293	3226	558	1705	2756	0.342209	1.45864	0.27008	1.54881
1290913	1313	G	1305	2660	8508	1022	3895	6876	0.28259	1.87031	0.215977	1.69218
1290914	1314	T	2674	3421	7765	2218	4738	6661	0.44946	1.32765	0.38443	1.34787
1290915	1315	T	3654	2011	7990	3136	2404	6624	1.04368	2.32257	1.06972	2.63963
1290916	1316	T	5062	4212	9933	4141	4848	7937	0.690561	1.37942	0.700757	1.56951
1290917	1317	A	3774	979	4104	3528	886	3823	2.21084	2.44826	3.25567	4.12396
1290918	1318	A	2797	953	2352	2414	1154	2061	1.68385	1.44255	1.71314	1.71024
1290919	1319	G	13552	6036	14304	9827	7126	9424	1.28957	1.38624	1.1309	1.26805
1290920	1320	A	3738	1724	2422	3707	1744	1989	1.24507	0.822204	1.74155	1.09346
1290921	1321	C	6691	4252	7590	4568	4600	4665	0.903992	1.04429	0.814569	0.972527
1290922	1322	A	5885	1709	2301	4457	1801	1615	1.97642	0.788056	2.02733	0.86022
1290923	1323	A	2759	1106	1316	2257	1289	1060	1.43183	0.696912	1.43468	0.789229
1290924	1324	G	5445	1961	1869	3632	2170	1327	1.59411	0.558241	1.37198	0.587165
1290925	1325	A	3982	412	1267	2862	333	910	5.52036	1.79361	6.97819	2.60171
1290926	1326	G	5219	1096	8975	3404	1367	5691	2.73081	4.78092	2.03921	3.98369
1290927	1327	T	4510	2043	6174	3041	2305	3956	1.2677	1.76693	1.08184	1.64472
1290928	1328	A	1432	469	1296	1165	519	961	1.74932	1.61291	1.83461	1.76982
1290929	1329	G	1310	544	1774	965	648	1231	1.38126	1.90307	1.21998	1.81677
1290930	1330	G	7499	4528	17064	4554	5230	9805	0.951364	2.20399	0.714326	1.79721
1290931	1331	A	4937	3768	9502	3152	4564	6060	0.752829	1.47497	0.566762	1.27305
1290932	1332	T	2427	1709	4841	1831	2144	3409	0.816071	1.65611	0.700935	1.5238
1290933	1333	T	1748	659	3568	1368	746	2570	1.5214	3.15816	1.50128	3.29159
1290934	1334	G	9728	4572	27735	5882	6284	16786	1.22209	3.54742	0.767796	2.56061
1290935	1335	A	2568	1436	5688	2111	1848	3929	1.0272	2.31472	0.936965	2.03661
1290936	1336	C	3451	2249	8747	2267	2899	5875	0.881588	2.27376	0.64181	1.9421
1290937	1337	A	1524	917	3792	1303	1337	2983	0.954807	2.41484	0.799847	2.1362
1290938	1338	G	6808	4539	28719	4812	5969	17301	0.861666	3.69994	0.661371	2.77833
1290939	1339	A	5903	3626	22481	3906	5479	14206	0.9352	3.62514	0.584961	2.48532
1290940	1340	T	7373	4332	23052	4875	5976	14896	0.977683	3.1118	0.669237	2.38941
1290941	1341	T	10041	1575	20807	8276	1840	13730	3.65727	7.71661	3.68302	7.14258
1290942	1342	A	23086	8038	41305	17523	9734	25820	1.64959	3.00564	1.47617	2.54306
1290943	1343	A	12782	1582	19320	10395	1791	13170	4.63458	7.13362	4.75176	7.03838
1290944	1344	T	11465	3258	17264	8861	3744	11881	2.02053	3.09826	1.94	3.04095
1290945	1345	A	3615	951	5733	3372	1028	4523	2.17999	3.51925	2.68369	4.20698
1290946	1346	G	2246	1162	3106	1937	1571	2557	1.11003	1.56241	1.01115	1.55942
1290947	1347	C	5310	4168	7241	3649	5158	5257	0.732002	1.01637	0.580505	0.977376
1290948	1348	T	1158	1786	706	873	2295	1013	0.373453	0.232499	0.313139	0.42426
1290949	1349	C	2877	2679	1716	1909	3504	1197	0.617293	0.37541	0.447422	0.328339
1290950	1350	T	4750	5810	3362	3061	6903	2109	0.469889	0.338865	0.364025	0.29338
1290951	1351	T	4820	8523	3289	2787	10031	2162	0.325083	0.226026	0.228162	0.206995
1290952	1352	T	1136	2100	502	894	2179	520	0.31168	0.141028	0.337669	0.230231
1290953	1353	C	3890	2907	2315	2555	5969	1479	0.768899	0.466427	0.351472	0.23811
1290954	1354	T	2968	2640	1711	1875	3468	1237	0.646181	0.379843	0.44403	0.342792
1290955	1355	T	2028	1620	1551	1240	1962	1043	0.719596	0.560901	0.51928	0.510757
1290956	1356	G	9634	8087	22722	6101	9449	13211	0.684425	1.64356	0.529725	1.34061
1290957	1357	A	4339	3106	8609	3333	3381	5544	0.802643	1.621	0.808694	1.57178
1290958	1358	T	12609	6391	18089	8805	8122	10453	1.13325	1.6556	0.889135	1.23406
1290959	1359	T	12119	8276	25595	8809	10128	15017	0.841222	1.80906	0.713421	1.4217
1290960	1360	T	4530	3537	4689	3470	4253	3317	0.735911	0.775771	0.669433	0.748139
1290961	1361	C	7606	2652	5738	5082	2713	3524	1.64677	1.26554	1.53547	1.24526
1290962	1362	T	6481	4583	4253	4175	5502	2594	0.812439	0.543201	0.622585	0.452503
1290963	1363	T	3025	1421	1978	2064	1444	1241	1.22238	0.814739	1.17178	0.824618
1290964	1364	G	3183	851	2188	2025	744	1408	2.14467	1.5025	2.22571	1.81052
1290965	1365	G	17371	7095	20458	11433	6877	10304	1.40623	1.68665	1.36323	1.43658
1290966	1366	A	7911	3398	6213	5507	3754	3557	1.33706	1.06965	1.20287	0.908725
1290967	1367	T	3698	1384	2130	2760	1432	1593	1.53374	0.900595	1.57908	1.06659
1290968	1368	G	5187	1214	2675	3601	1101	1959	2.4509	1.28843	2.67635	1.70375
1290969	1369	G	3875	717	1735	2445	789	1392	3.09608	1.41403	2.5338	1.68842
1290970	1370	T	730	286	353	713	262	299	1.46156	0.724859	2.21368	1.09299
1290971	1371	G	12309	5769	7594	7353	5998	4397	1.22551	0.770231	1.00538	0.703181
1290972	1372	A	5387	4132	4369	3574	5106	2545	0.749072	0.618862	0.574376	0.478374
1290973	1373	T	6370	3864	11600	3816	4338	6832	0.947013	1.75577	0.721681	1.50981
1290974	1374	G	2757	1693	3454	2183	1839	2230	0.935548	1.19325	0.973581	1.16249
1290975	1375	C	10502	11543	20867	6542	11838	12564	0.522742	1.0576	0.453399	1.01776
1290976	1376	A	4628	4301	7588	3095	4554	5047	0.618356	1.03213	0.55775	1.06271
1290977	1377	T	2061	757	3025	1509	634	2382	1.5618	2.33279	1.94613	3.58689
1290978	1378	G	2741	1025	5491	1498	1065	3648	1.53461	3.12815	1.15299	3.27637
1290979	1379	G	2476	2343	6980	1815	3263	4875	0.607517	1.74198	0.456831	1.43218
1290980	1380	C	1031	1101	2259	733	1520	901	0.539109	1.19985	0.397045	0.569542
1290981	1381	C	2246	1590	1254	1288	1959	1247	0.811765	0.462381	0.540129	0.611199
1290982	1382	G	4391	2788	4917	3175	3762	2783	0.904802	1.03176	0.69247	0.709703
1290983	1383	T	9404	9861	19680	6350	13919	11878	0.547938	1.16754	0.374322	0.818389
1290984	1384	T	10872	10422	31861	8539	14931	20083	0.599341	1.78831	0.469161	1.28977
1290985	1385	T	9761	3563	33317	7758	5229	22672	1.57321	5.46702	1.2166	4.15548
1290986	1386	T	14020	9781	38422	11460	13581	27491	0.823432	2.29779	0.692124	1.94086
1290987	1387	T	9739	6383	22574	8330	8340	18052	0.876502	2.06857	0.819217	2.07516
1290988	1388	A	5805	1141	8852	5131	1114	7984	2.91766	4.52993	3.76765	6.85219
1290989	1389	G	8351	3018	4672	7030	4113	4576	1.58892	0.90576	1.40137	1.06684
1290990	1390	T	15075	6401	8765	11824	7887	7534	1.35268	0.801196	1.22938	0.916075
1290991	1391	T	2628	1471	1068	2957	2070	1398	1.02619	0.425882	1.17121	0.648307
1290992	1392	C	3956	2079	1577	3354	2647	1378	1.09292	0.444543	1.03911	0.499961
1290993	1393	G	4234	1164	2085	3429	1959	2037	2.08678	1.04783	1.43465	0.99714
1290994	1394	T	3250	1310	3490	2637	1948	2654	1.42418	1.5574	1.10997	1.30588
1290995	1395	G	8772	3646	21057	6446	5352	14564	1.38173	3.37696	0.987764	2.60835
1290996	1396	A	17696	12714	43284	13225	17399	30535	0.799564	1.99151	0.623456	1.68279
1290997	1397	A	10556	3429	23156	8269	4360	17625	1.7677	3.94831	1.5549	3.87392
1290998	1398	T	5141	10966	6637	4816	13603	6368	0.269491	0.354256	0.290558	0.449075
1290999	1399	A	7951	4580	13448	6286	6353	11756	0.997224	1.71737	0.811583	1.77403
1291000	1400	T	5117	2487	8744	3864	3262	7612	1.18168	2.05572	0.971502	2.23627
1291001	1401	G	15623	8917	41732	12575	11654	29107	1.00642	2.73746	0.884967	2.39461
1291002	1402	A	13148	7813	33354	10819	10400	25273	0.966681	2.49701	0.853212	2.32985
1291003	1403	T	9529	6486	22978	7632	9140	16239	0.843998	2.07216	0.684941	1.70347
1291004	1404	T	5559	2501	12104	4494	3534	10205	1.27647	2.8293	1.04285	2.76717
1291005	1405	T	6124	2899	14468	4631	4217	11852	1.21324	2.91786	0.900722	2.69359
1291006	1406	G	11605	6729	23463	8131	9225	17668	0.990677	2.03951	0.722975	1.83626
1291007	1407	T	4392	1266	5186	3446	1370	4799	1.99056	2.39338	2.05983	3.3524
1291008	1408	C	5369	3992	6929	3887	5821	6100	0.772735	1.01546	0.547941	1.00491
1291009	1409	T	2685	1478	3945	2157	1805	3943	1.04345	1.56047	0.980093	2.09245
1291010	1410	G	4546	1952	2449	2965	2686	2232	1.33729	0.73439	0.905441	0.797162
1291011	1411	G	9341	4993	3833	6335	6596	3136	1.07461	0.449438	0.78779	0.456247
1291012	1412	T	3299	5733	2790	2927	7757	2482	0.330884	0.285072	0.309808	0.307185
1291013	1413	T	7051	2760	8714	5726	3302	7238	1.46701	1.84624	1.42166	2.10072
1291014	1414	A	14496	7690	34620	11210	9933	25303	1.08279	2.63322	0.92558	2.44224
1291015	1415	A	7339	3749	10998	6063	4759	8743	1.1244	1.71572	1.0448	1.76111
1291016	1416	T	11299	7225	73441	8707	10486	53713	0.898374	5.94489	0.681098	4.91063
1291017	1417	T	5178	4586	7230	4414	6362	7601	0.6488	0.922388	0.569267	1.14562
1291018	1418	C	2463	2435	2284	2249	3361	3373	0.581527	0.549293	0.549303	0.96242
1291019	1419	C	2009	1553	1592	1866	2063	2355	0.743569	0.600472	0.742291	1.0945
1291020	1420	G	13948	8787	15306	10301	11852	12052	0.911844	1.01907	0.712887	0.975143
1291021	1421	A	9977	2522	10325	8018	3186	8623	2.27098	2.39356	2.06262	2.59347
1291022	1422	T	12936	6742	18124	10335	8674	14639	1.10212	1.57248	0.977172	1.61813
1291023	1423	A	19321	10668	34333	15805	14824	25240	1.04035	1.88261	0.874421	1.63259
1291024	1424	A	4567	2690	3253	4671	3676	3494	0.975273	0.707799	1.04206	0.911569
1291025	1425	C	3169	818	1860	2970	889	2314	2.22109	1.32913	2.73223	2.48951
1291026	1426	G	10185	5412	7492	7390	7125	5648	1.08099	0.809992	0.8507	0.760295
1291027	1427	A	19529	9795	16189	14882	13871	12764	1.14524	0.966955	0.879925	0.882455
1291028	1428	A	4051	2214	1753	4184	2901	2119	1.05098	0.463919	1.18257	0.70086
1291029	1429	C	3365	1419	1700	3056	1503	1847	1.36146	0.701499	1.66578	1.17797
1291030	1430	G	6345	2808	9685	4509	4497	7705	1.29768	2.01681	0.822459	1.64248
1291031	1431	A	2629	658	3831	1946	679	3511	2.28946	3.39576	2.34268	4.93587
1291032	1432	G	11570	5263	30485	7586	7930	22058	1.26266	3.38745	0.784646	2.66659
1291033	1433	A	8449	4881	21897	6262	7507	18324	0.994337	2.62364	0.684268	2.34003
1291034	1434	T	3867	2516	7193	3173	3920	6411	0.883008	1.67181	0.664169	1.56776
1291035	1435	C	7565	9162	18903	5369	13762	14316	0.474466	1.20699	0.320147	0.997557
1291036	1436	T	7730	4926	22819	5359	6679	18081	0.901464	2.70912	0.658233	2.59509
1291037	1437	T	9178	4742	31282	6609	6220	24420	1.11172	3.85767	0.871487	3.76315
1291038	1438	A	11722	8323	27344	7824	11064	22548	0.809083	1.92175	0.5801	1.95397
1291039	1439	A	3541	3589	5292	2950	5081	5581	0.567092	0.862756	0.476558	1.05328
1291040	1440	C	1832	1167	1635	1785	1317	2274	0.902	0.820102	1.11122	1.65383
1291041	1441	C	2654	3771	1578	1848	4995	1964	0.404731	0.245389	0.303964	0.377542
1291042	1442	T	3861	2125	1821	2725	2640	1689	1.04364	0.502019	0.846749	0.614085
1291043	1443	G	880	880	719	981	1028	1160	0.575813	0.479703	0.783446	1.08178
1291044	1444	C	4992	5685	2051	3335	7601	1869	0.504656	0.211466	0.360162	0.23619
1291045	1445	T	6335	2963	3677	4580	3556	2695	1.22793	0.726285	1.05622	0.727066
1291046	1446	A	11462	8852	8968	8187	11632	6024	0.74388	0.59284	0.577368	0.496794
1291047	1447	A	9026	10333	8045	6870	12891	5809	0.501908	0.455649	0.437235	0.4323
1291048	1448	T	7666	3169	6935	5899	3556	4907	1.38922	1.28004	1.36008	1.32292
1291049	1449	T	7259	4562	5229	5173	5545	4112	0.914077	0.670786	0.765262	0.711334
1291050	1450	A	4568	2662	2700	3335	2967	2361	0.985736	0.593831	0.921939	0.763402
1291051	1451	G	1942	965	710	1470	1064	1936	1.15554	0.432135	1.13257	1.74213
1291052	1452	C	1405	772	623	902	869	646	1.04526	0.474082	0.851927	0.714159
1291053	1453	G	2308	1197	966	1392	1351	834	1.10733	0.473402	0.845453	0.593162
1291054	1454	G	1397	521	169	797	600	208	1.5373	0.194216	1.08881	0.33677
1291055	1455	C	1800	971	259	983	1146	249	1.06466	0.15854	0.704478	0.211058
1291056	1456	G	4461	2026	1009	2392	2481	696	1.26444	0.292369	0.791026	0.27017
1291057	1457	A	3293	345	768	1871	357	489	5.44586	1.29986	4.26232	1.31012
1291058	1458	G	6294	5436	1253	3367	7103	972	0.665271	0.135309	0.389093	0.131706
1291059	1459	T	11048	932	1982	6401	1025	1457	6.79147	1.2434	5.10582	1.36173
1291060	1460	A	3447	1549	545	2539	2155	578	1.27776	0.207311	0.966314	0.258553
1291061	1461	C	3991	5755	1582	2436	6558	1098	0.398657	0.161241	0.305051	0.161058
1291062	1462	A	4176	2427	3084	2622	3119	2339	0.988399	0.743718	0.689823	0.71949
1291063	1463	C	8850	4100	11026	5683	5379	8837	1.23976	1.57293	0.866563	1.57502
1291064	1464	T	26736	7832	55357	16994	9322	38865	1.96057	4.13395	1.49486	3.99678
1291065	1465	A	12653	5993	16830	9024	7596	13754	1.21269	1.64265	0.974306	1.73599
1291066	1466	T	17885	2366	25083	12446	2794	18614	4.33815	6.19597	3.64953	6.38112
1291067	1467	A	19778	3874	7259	13724	4731	6204	2.93121	1.09616	2.3779	1.25731
1291068	1468	T	19735	4704	4883	14047	5618	4032	2.40908	0.607543	2.04985	0.688451
1291069	1469	T	8018	2160	1142	6613	2601	1343	2.13079	0.310231	2.0835	0.495905
1291070	1470	C	15277	2386	1107	10301	2647	1337	3.67471	0.27231	3.1883	0.48513
1291071	1471	T	17488	4701	1581	12275	5408	1067	2.13621	0.197246	1.86086	0.189789
1291072	1472	T	32462	8157	4028	23258	9257	2532	2.28557	0.289149	2.06007	0.262608
1291073	1473	A	21542	4216	1961	16204	5036	1460	2.93377	0.272617	2.63756	0.278574
1291074	1474	T	24528	6447	3393	18313	7945	2276	2.18492	0.30821	1.8899	0.275068
1291075	1475	T	13735	3489	1677	10951	4355	1046	2.26029	0.281793	2.06129	0.231017
1291076	1476	T	8770	978	801	6841	1009	639	5.1389	0.480685	5.54272	0.608825
1291077	1477	G	22297	7046	2563	15646	8443	1666	1.81744	0.213131	1.51954	0.1896
1291078	1478	A	18122	1404	1502	13087	1313	1131	7.40128	0.626641	8.15294	0.826547
1291079	1479	A	33395	6106	3691	23443	6682	2481	3.14066	0.353954	2.87618	0.356433
1291080	1480	A	23577	3241	3060	17529	3833	2020	4.17592	0.552765	3.74773	0.505876
1291081	1481	T	14079	4027	1674	11155	5474	1281	2.00757	0.243738	1.67076	0.224965
1291082	1482	T	8126	628	648	6947	530	523	7.40352	0.605477	10.6781	0.946682
1291083	1483	G	22446	3167	2183	15575	3903	1292	4.06846	0.403807	3.27041	0.318125
1291084	1484	A	38147	7871	5421	27127	9415	3317	2.78333	0.403154	2.36239	0.338124
1291085	1485	A	11753	2448	1046	9909	3179	977	2.7558	0.25086	2.5544	0.295583
1291086	1486	C	30077	8770	39121	22600	10355	23452	1.9697	2.60921	1.78962	2.17139
1291087	1487	A	26450	1620	3478	19295	1471	3028	9.36395	1.25558	10.7315	1.97138
1291088	1488	T	22919	3391	2212	16548	4503	2058	3.87999	0.382154	3.01208	0.438758
1291089	1489	A	7300	1022	654	6805	1244	894	4.09436	0.376134	4.47529	0.690127
1291090	1490	G	12250	1138	696	8732	1562	870	6.17038	0.359427	4.57569	0.535282
1291091	1491	G	16209	1128	664	11286	1324	639	8.23592	0.346051	6.97312	0.464404
1291092	1492	T	24828	2549	1189	16394	3082	1105	5.58992	0.273715	4.35815	0.34465
1291093	1493	A	28003	4630	2117	19088	5987	1696	3.4727	0.267956	2.61367	0.272129
1291094	1494	A	10264	1653	656	8587	2396	699	3.56235	0.233508	2.93604	0.280938
1291095	1495	C	13996	4072	2743	10345	5857	1833	1.9737	0.394525	1.44824	0.300581
1291096	1496	T	34568	3903	7853	23233	4699	4776	5.08458	1.177	4.05231	0.974688
1291097	1497	A	20219	2192	5615	14654	2911	3672	5.2929	1.49798	4.12426	1.20936
1291098	1498	T	42028	7588	40946	27390	9643	25056	3.18079	3.15616	2.32892	2.4911
1291099	1499	A	12638	1793	2279	10324	2494	2402	4.04399	0.744029	3.39114	0.923698
1291100	1500	C	27142	5985	3983	19234	7204	3101	2.60426	0.389636	2.18898	0.413106
1291101	1501	A	18750	3316	1830	14455	3664	1907	3.2461	0.323453	3.23308	0.499641
1291102	1502	T	24614	2892	1794	16621	3363	1813	4.88514	0.363552	4.04971	0.517536
1291103	1503	T	23684	4639	1763	16050	5908	1480	2.9315	0.22282	2.22716	0.240729
1291104	1504	T	21119	3973	1391	15140	4458	1179	3.05196	0.205405	2.78366	0.254268
1291105	1505	A	21257	3677	1312	14619	4976	965	3.319	0.209368	2.40831	0.186611
1291106	1506	T	31224	1463	1726	21494	1447	1000	12.2376	0.69082	12.1519	0.663629
1291107	1507	T	13937	1901	1276	10411	2551	803	4.20652	0.393611	3.34341	0.302929
1291108	1508	C	17347	3253	19136	11954	3510	11725	3.06138	3.43939	2.79107	3.20088
1291109	1509	A	14141	613	1264	10192	569	1164	13.1941	1.20539	14.5963	1.95514
1291110	1510	G	19515	1899	901	12545	2288	775	5.89568	0.27867	4.49068	0.325975
1291111	1511	T	21680	1106	777	14135	1089	715	11.2335	0.412536	10.6103	0.630944
1291112	1512	A	37134	6013	3751	24974	6710	2530	3.54623	0.365261	3.0512	0.361945
1291113	1513	A	33518	7091	5142	23643	8882	3419	2.71453	0.424473	2.18254	0.369414
1291114	1514	T	13594	1818	1552	10710	1935	1246	4.29006	0.500231	4.53209	0.61827
1291115	1515	C	21554	3706	1805	17313	4242	1148	3.33905	0.285497	3.345	0.260202
1291116	1516	A	25132	4962	2312	17521	6101	1633	2.90831	0.273016	2.35436	0.257152
1291117	1517	A	34547	7260	33855	25763	9467	21073	2.73275	2.72749	2.23131	2.1341
1291118	1518	A	20994	4909	2953	17048	6224	2752	2.45577	0.352309	2.24557	0.424373
1291119	1519	T	23659	2077	1997	17881	2328	1833	6.53563	0.563111	6.29027	0.755464
1291120	1520	T	20592	4607	1586	15642	5537	1525	2.56656	0.201903	2.31589	0.264635
1291121	1521	A	6385	1300	394	5939	1510	682	2.81731	0.179126	3.21984	0.434584
1291122	1522	G	5282	886	274	4461	1213	360	3.41669	0.183574	3.00961	0.286907
1291123	1523	G	19177	4551	1155	14854	5795	1230	2.41963	0.149015	2.10141	0.204078
1291124	1524	A	13240	4089	689	10909	5925	607	1.85937	0.0992127	1.50964	0.0988383
1291125	1525	T	16732	7065	1394	14419	9727	1331	1.36027	0.115794	1.21563	0.131569
1291126	1526	A	9171	4085	825	9765	5537	843	1.28941	0.118774	1.44603	0.146603
1291127	1527	T	14276	6540	1158	12178	10244	1112	1.25379	0.103983	0.974958	0.104438
1291128	1528	T	8652	2204	720	7411	3202	615	2.25334	0.192173	1.89705	0.185181
1291129	1529	T	15720	5411	2667	11819	8328	2128	1.66847	0.288735	1.16382	0.24539
1291130	1530	T	16546	5967	5535	13410	8867	4492	1.59256	0.542905	1.2402	0.48603
1291131	1531	T	35962	15244	37660	30327	23920	30250	1.35506	1.44525	1.03978	1.21269
1291132	1532	A	23736	6762	32602	20608	10407	28191	2.01593	2.81992	1.62376	2.59706
1291133	1533	T	23429	7536	31639	21329	11143	27752	1.78557	2.45567	1.5696	2.38781
1291134	1534	T	19805	4295	20602	17973	5606	18355	2.64769	2.80508	2.62818	3.13828
1291135	1535	A	24226	7432	8233	21270	10783	8422	1.87212	0.648231	1.61749	0.749076
1291136	1536	A	20322	4929	4127	18173	6930	4643	2.36754	0.490146	2.14999	0.642687
1291137	1537	A	27071	9643	4552	25884	13129	4611	1.61242	0.276386	1.61669	0.336989
1291138	1538	A	14452	4890	1376	14280	6683	1752	1.69727	0.165115	1.75195	0.251836
1291139	1539	T	13394	2602	1661	13551	2976	1424	2.95476	0.374155	3.73074	0.459566
1291140	1540	A	15548	5462	1685	15121	7454	1829	1.63482	0.180913	1.66332	0.235702
1291141	1541	T	6246	3022	466	7120	4324	565	1.18707	0.0910787	1.3501	0.126095
1291142	1542	C	4825	2750	472	4973	4048	451	1.00785	0.101353	1.00751	0.107704
1291143	1543	C	15370	6258	1836	12526	8993	1653	1.41064	0.172022	1.14225	0.176624
1291144	1544	T	13550	5646	1047	10659	7529	1013	1.37839	0.108944	1.16098	0.129477
1291145	1545	T	10009	4822	937	8094	6321	839	1.19222	0.114211	1.05012	0.127825
1291146	1546	T	18946	1531	1462	13852	1592	1191	7.09706	0.559501	7.12076	0.718102
1291147	1547	T	8966	2461	571	7292	3133	540	2.0915	0.136748	1.90767	0.166327
1291148	1548	C	6250	2210	733	5090	3028	596	1.6237	0.195089	1.37811	0.189799
1291149	1549	C	5341	2384	616	4779	3219	595	1.28658	0.15219	1.2173	0.178254
1291150	1550	C	6766	2880	636	5534	4266	586	1.34916	0.130064	1.06382	0.132524
1291151	1551	T	8992	867	623	7229	1121	549	5.94125	0.422307	5.27374	0.471487
1291152	1552	G	15321	1676	1643	12243	2529	1208	5.24381	0.574251	3.96562	0.458891
1291153	1553	T	21751	5967	6003	17522	8598	4910	2.09339	0.588769	1.67102	0.547829
1291154	1554	T	7964	612	2187	7588	762	2113	7.44483	2.08557	8.13004	2.65065
1291155	1555	C	15592	3758	10961	12808	5137	10055	2.38225	1.70586	2.04398	1.87636
1291156	1556	T	27548	6791	4352	23783	8287	4186	2.32963	0.375187	2.35302	0.484638
1291157	1557	A	6034	2061	654	7341	2974	962	1.68081	0.18678	2.02302	0.311101
1291158	1558	C	15149	4621	1382	13371	6650	1470	1.8826	0.17548	1.64861	0.212443
1291159	1559	T	22075	4709	1999	19349	5713	1768	2.69179	0.248812	2.77638	0.297249
1291160	1560	A	36301	8248	3764	31823	10741	3024	2.52763	0.267241	2.42928	0.270248
1291161	1561	A	22842	6109	1866	20601	8368	1626	2.14729	0.179087	2.01855	0.186717
1291162	1562	T	16678	4673	1630	14566	6096	1592	2.0495	0.204558	1.959	0.250917
1291163	1563	A	29085	8979	4604	27475	11508	3876	1.86043	0.300205	1.95768	0.323215
1291164	1564	A	22462	4387	7251	20602	5657	6761	2.93988	0.967	2.98537	1.146
1291165	1565	T	26219	6959	18888	22601	9833	17457	2.16376	1.58767	1.88467	1.7022
1291166	1566	T	15438	3530	2824	14406	5243	3508	2.51096	0.468465	2.25247	0.641886
1291167	1567	T	15027	3134	3808	13626	4376	3932	2.75268	0.711125	2.55229	0.861779
1291168	1568	G	12649	2834	1894	13757	3806	1898	2.56226	0.391607	2.96233	0.478753
1291169	1569	T	15184	5165	2522	13588	7558	2061	1.68831	0.286065	1.47418	0.261881
1291170	1570	T	22646	9384	5338	19030	13982	4073	1.38612	0.332999	1.11617	0.279548
1291171	1571	T	13530	7027	2940	11794	10396	2394	1.10598	0.245082	0.930427	0.221122
1291172	1572	T	12538	2835	2387	11414	3554	1877	2.53889	0.493104	2.63208	0.507003
1291173	1573	T	19732	7304	2696	16258	9816	2104	1.55162	0.216254	1.35819	0.205863
1291174	1574	T	27377	7434	3148	23667	9118	2666	2.115	0.248032	2.12824	0.280696
1291175	1575	A	9135	2981	761	9399	3987	811	1.75955	0.15017	1.93243	0.195852
1291176	1576	C	13011	6018	1701	12149	8317	1608	1.24181	0.165761	1.19789	0.185787
1291177	1577	T	5300	3298	3408	6248	4434	3405	0.923193	0.604898	1.1555	0.736641
1291178	1578	C	11816	6070	1887	10027	7866	1724	1.11814	0.182261	1.0454	0.210568
1291179	1579	T	28426	11647	3988	24789	13729	2899	1.40187	0.200519	1.48066	0.202719
1291180	1580	A	14975	4410	1393	14229	5436	1335	1.94996	0.185329	2.14587	0.236055
1291181	1581	T	14752	4756	1787	12638	5836	1420	1.78127	0.220292	1.77546	0.233844
1291182	1582	T	3590	1613	421	4573	1502	498	1.27799	0.154204	2.49303	0.319724
1291183	1583	T	4780	2331	661	4008	3432	519	1.17772	0.166926	0.957806	0.145992
1291184	1584	C	7537	4521	1132	5710	5649	802	0.957661	0.147029	0.82909	0.136744
1291185	1585	T	2739	2625	347	2042	3526	442	0.599813	0.0783453	0.475534	0.121186
1291186	1586	C	6483	10836	1781	5064	13947	1291	0.343845	0.0963966	0.297972	0.0890212
1291187	1587	T	1403	1292	236	1579	1204	376	0.624614	0.108846	1.07531	0.301747
1291188	1588	C	9416	2505	12859	7048	3157	9183	2.15788	3.00092	1.82988	2.78716
1291189	1589	T	5046	7351	1693	4176	9184	1658	0.394545	0.135078	0.373177	0.173474
1291190	1590	T	1956	2761	524	1726	3673	705	0.407564	0.111957	0.38604	0.184932
1291191	1591	C	12382	7512	1339	9953	10080	1283	0.946848	0.104625	0.809857	0.122398
1291192	1592	T	18347	11947	2243	15150	15357	1950	0.882177	0.110053	0.80911	0.12199
1291193	1593	T	12825	11416	1830	10639	13970	1774	0.645415	0.0940108	0.624673	0.12202
1291194	1594	T	21529	5466	1816	17721	6933	1543	2.26184	0.194795	2.09563	0.213868
1291195	1595	T	27442	10315	2656	22963	12798	2233	1.52806	0.150878	1.47136	0.167573
1291196	1596	A	18020	5396	1455	16089	7547	1244	1.91782	0.158201	1.74797	0.158505
1291197	1597	A	7935	2466	379	8718	2980	544	1.84739	0.0909738	2.39741	0.176141
1291198	1598	G	14005	2269	701	12197	2287	673	3.54234	0.181782	4.36806	0.283421
1291199	1599	A	31507	11754	3377	26244	14725	2973	1.53964	0.168289	1.46155	0.193829
1291200	1600	A	10844	5675	1883	9779	8175	1759	1.09759	0.194528	0.981038	0.206717
1291201	1601	T	7155	884	6960	6658	965	6129	4.63754	4.59453	5.63953	6.07
1291202	1602	G	8468	5658	2509	6570	7700	1816	0.859784	0.259808	0.699914	0.226557
1291203	1603	T	12226	11178	5079	9141	13089	3388	0.628379	0.266016	0.572874	0.248444
1291204	1604	A	3780	3652	1009	3501	4953	927	0.59488	0.162298	0.580027	0.180126
1291205	1605	C	6510	4877	1775	4811	6339	1374	0.766905	0.213391	0.622662	0.208346
1291206	1606	T	4327	4881	1170	3439	7324	919	0.509518	0.140743	0.385416	0.120798
1291207	1607	T	3430	2885	702	2638	3990	672	0.683258	0.14321	0.542671	0.162331
1291208	1608	G	1126	1271	225	1154	1676	288	0.510003	0.105589	0.565702	0.166733
1291209	1609	C	4832	3502	1677	2653	4965	1325	0.792756	0.280748	0.438664	0.256501
1291210	1610	T	4702	4193	2658	3252	6702	2112	0.644403	0.371296	0.398295	0.302603
1291211	1611	T	4592	1369	4492	3057	1534	3759	1.92485	1.91773	1.63273	2.34643
1291212	1612	G	27277	9254	43577	19864	12786	31716	1.69296	2.75441	1.27403	2.37828
1291213	1613	A	21043	7463	26840	15982	11218	20453	1.61944	2.10362	1.16834	1.74813
1291214	1614	T	13945	4170	18007	11095	6129	13912	1.92033	2.52529	1.4843	2.17594
1291215	1615	T	9131	2962	10860	7859	4096	9104	1.77005	2.14391	1.57301	2.13034
1291216	1616	G	24300	5206	34122	18303	6211	24801	2.68033	3.83301	2.41588	3.82739
1291217	1617	A	8191	1546	9069	7758	1972	8163	3.03964	3.4274	3.22198	3.96365
1291218	1618	A	16211	3842	19841	12052	4858	15753	2.42269	3.01978	2.03376	3.10789
1291219	1619	A	13821	4897	13481	9730	5866	11310	1.62087	1.61021	1.36009	1.84835
1291220	1620	A	6949	2329	4265	5506	3243	3903	1.71303	1.07127	1.39193	1.15393
1291221	1621	G	2935	1182	923	2575	1648	1281	1.42532	0.458164	1.28076	0.746004
1291222	1622	C	5397	1878	1240	3387	2400	1248	1.6498	0.387226	1.15713	0.499473
1291223	1623	T	8328	8600	2267	5213	11451	1861	0.556408	0.154502	0.373567	0.156137
1291224	1624	T	1606	891	320	1306	923	425	1.03528	0.212654	1.15975	0.443916
1291225	1625	C	7645	7290	2545	4774	9582	1900	0.602557	0.204556	0.408845	0.19048
1291226	1626	T	11128	11960	4564	6736	16380	2986	0.53458	0.223441	0.337417	0.17501
1291227	1627	T	10376	6845	6536	6326	8800	4242	0.870802	0.558816	0.589734	0.462498
1291228	1628	A	4765	1727	2190	3262	4665	1730	1.58394	0.742316	0.573824	0.356166
1291229	1629	G	6253	3564	4108	3708	4707	3032	1.00782	0.674603	0.646351	0.618025
1291230	1630	A	2138	976	918	1523	1115	984	1.25757	0.551594	1.11979	0.846825
1291231	1631	G	1982	590	1257	1244	575	1060	1.92519	1.24524	1.76906	1.76261
1291232	1632	G	8618	5451	11143	5004	7173	7977	0.908216	1.19585	0.57236	1.0664
1291233	1633	A	14045	12215	28855	10599	17287	24752	0.660566	1.38193	0.502942	1.37297
1291234	1634	A	4092	3207	5250	3676	4604	5244	0.733186	0.957776	0.655104	1.09218
1291235	1635	C	11883	10799	23562	8596	14763	19760	0.632187	1.27641	0.477665	1.28347
1291236	1636	A	9513	7810	19501	6896	11458	17025	0.699795	1.46064	0.49376	1.42473
1291237	1637	T	3230	2585	3845	2833	3303	4267	0.718071	0.87035	0.703769	1.23855
1291238	1638	T	5322	3132	7203	4151	4495	6595	0.976109	1.34517	0.757564	1.40661
1291239	1639	G	3879	1952	2044	2929	2921	2442	1.14129	0.613184	0.8226	0.801965
1291240	1640	T	2661	2211	1618	2544	3367	1730	0.691741	0.428872	0.620096	0.49331
1291241	1641	G	1243	780	513	1384	1104	913	0.915713	0.387034	1.02802	0.793779
1291242	1642	T	2739	1859	1137	2156	2925	964	0.846584	0.358813	0.605032	0.31696
1291243	1643	G	6915	2748	6028	5785	4822	4993	1.44501	1.28305	0.983914	0.992965
1291244	1644	T	4126	2309	4571	3768	4350	4072	1.02642	1.15798	0.710651	0.89776
1291245	1645	C	8565	1452	13329	7478	2224	12130	3.3837	5.36191	2.75447	5.22282
1291246	1646	T	8631	6140	20077	7271	9194	18700	0.807564	1.91258	0.648732	1.95004
1291247	1647	A	12400	9564	24737	10985	15469	23886	0.744839	1.51304	0.582495	1.48062
1291248	1648	A	3592	3106	2914	4077	5281	3759	0.66462	0.549293	0.633412	0.682815
1291249	1649	C	7419	11830	6204	7196	17971	6264	0.360399	0.306981	0.32854	0.334399
1291250	1650	A	2764	2064	1264	2732	2249	1874	0.769564	0.359173	0.996252	0.799406
1291251	1651	C	5894	5475	3567	4714	7223	3720	0.618589	0.381483	0.53549	0.494156
1291252	1652	A	5355	4380	3289	4439	6812	3971	0.702492	0.439683	0.534691	0.559267
1291253	1653	A	1694	967	975	1560	1176	1408	1.00627	0.591096	1.08762	1.14764
1291254	1654	G	1846	528	2403	1407	593	2670	2.00287	2.65361	1.93966	4.29593
1291255	1655	G	5382	4294	11944	3817	6407	12862	0.720162	1.62691	0.4889	1.92452
1291256	1656	A	3081	3625	7694	3231	5197	8148	0.488629	1.24155	0.510239	1.50309
1291257	1657	A	2826	2234	4927	2431	3618	5629	0.727	1.28991	0.551537	1.49144
1291258	1658	G	5640	7195	10737	4564	13472	11083	0.450501	0.8731	0.278046	0.788962
1291259	1659	T	7396	10854	12015	6602	18314	13388	0.391581	0.647713	0.295794	0.701083
1291260	1660	T	7424	8390	11987	6096	12755	12623	0.508458	0.835919	0.392145	0.949044
1291261	1661	T	8158	2676	12345	6573	3650	12775	1.75038	2.69711	1.47637	3.35381
1291262	1662	A	5478	2521	6490	4544	3301	7273	1.24792	1.50554	1.12878	2.11151
1291263	1663	A	1766	836	1327	1830	1145	2046	1.21271	0.928892	1.30969	1.71112
1291264	1664	G	2445	1611	2065	1857	2245	2254	0.872032	0.750358	0.678937	0.962862
1291265	1665	G	1776	813	907	1353	981	1200	1.25394	0.653907	1.13059	1.17234
1291266	1666	C	3946	3701	2597	2737	4254	2847	0.612755	0.410982	0.528093	0.642111
1291267	1667	A	8331	8853	9470	6373	12283	9349	0.540707	0.625936	0.425698	0.729977
1291268	1668	A	1506	2056	849	1644	2428	1252	0.421571	0.242644	0.556018	0.4953
1291269	1669	C	3261	6400	3469	2591	8044	3521	0.293006	0.317417	0.264521	0.420033
1291270	1670	A	4253	8819	4701	3465	11769	4753	0.277256	0.312082	0.241709	0.387484
1291271	1671	A	2053	1905	1899	1729	1893	2223	0.619629	0.583826	0.749584	1.12586
1291272	1672	C	3704	4942	3899	2639	6148	3836	0.430861	0.461882	0.352444	0.598588
1291273	1673	A	1321	842	910	1003	775	1241	0.901547	0.633539	1.06108	1.53287
1291274	1674	G	477	413	328	466	372	481	0.665768	0.468331	1.02706	1.23743
1291275	1675	G	2569	2713	8466	1821	3939	7662	0.544421	1.82477	0.379757	1.86446
1291276	1676	T	1675	2474	2970	1150	3646	3158	0.38962	0.702678	0.259472	0.830783
1291277	1677	C	1858	3284	3472	1335	4408	3321	0.325586	0.618867	0.249047	0.722724
1291278	1678	T	2856	2133	3344	1931	2999	3478	0.769446	0.917307	0.528673	1.11197
1291279	1679	G	1782	1642	1756	1503	2499	1896	0.624062	0.626313	0.494045	0.727988
1291280	1680	T	1825	1216	1399	1326	1732	1541	0.862439	0.673856	0.628712	0.853534
1291281	1681	G	8026	5428	8463	6423	7224	7225	0.849446	0.912206	0.729328	0.959108
1291282	1682	A	2547	2116	2204	2338	2723	2451	0.691849	0.609901	0.704586	0.86336
1291283	1683	T	3093	646	3109	2520	643	3247	2.74257	2.80759	3.20072	4.8192
1291284	1684	G	4787	2445	4266	3998	3625	4114	1.12451	1.02075	0.904606	1.08822
1291285	1685	T	1969	2052	2364	2112	2885	2309	0.551821	0.674451	0.600918	0.76781
1291286	1686	C	1518	2060	800	1331	2886	951	0.424095	0.228276	0.379074	0.316924
1291287	1687	C	3128	2378	2672	2769	2946	2489	0.755892	0.657785	0.771146	0.810447
1291288	1688	T	6085	5116	5228	4539	6909	5193	0.683406	0.598075	0.539052	0.720934
1291289	1689	T	7587	3501	7481	5819	4848	7320	1.24464	1.24992	0.984388	1.44756
1291290	1690	A	3824	2071	3400	3069	2860	3578	1.06057	0.960528	0.880211	1.19942
1291291	1691	G	10019	5019	14136	8313	6414	11175	1.1466	1.6474	1.06289	1.67036
1291292	1692	A	4711	4271	4531	3763	5970	4733	0.633852	0.620911	0.517251	0.760413
1291293	1693	T	2873	682	3199	2418	696	3374	2.41389	2.73689	2.83884	4.62828
1291294	1694	G	5636	4965	10374	4076	6463	8390	0.652261	1.22227	0.517512	1.24472
1291295	1695	A	4188	6890	14255	3948	9103	11030	0.34943	1.21033	0.355964	1.16188
1291296	1696	A	1845	2785	2522	1578	3255	2463	0.381184	0.530278	0.398311	0.725952
1291297	1697	C	2572	6714	3229	1663	8418	2754	0.220385	0.281674	0.162406	0.314047
1291298	1698	T	1819	1480	2810	1070	1320	2231	0.706573	1.11057	0.665783	1.61894
1291299	1699	A	696	1084	739	453	1141	780	0.370489	0.400431	0.327911	0.65673
1291300	1700	G	811	917	566	381	1100	594	0.509564	0.3631	0.286601	0.519547
1291301	1701	G	707	1462	378	373	1800	375	0.2792	0.152926	0.17175	0.201521
1291302	1702	C	879	4485	895	473	6087	624	0.113148	0.117313	0.064331	0.098886
1291303	1703	T	865	720	1220	351	589	822	0.691343	0.991354	0.492108	1.33606
1291304	1704	G	890	1467	1624	464	1891	1073	0.349767	0.648341	0.202887	0.545077
1291305	1705	C	2451	4896	8696	1418	6468	5495	0.287984	1.03909	0.180293	0.814807
1291306	1706	A	1655	1399	1703	1026	1691	1440	0.680198	0.712759	0.49876	0.817037
1291307	1707	C	1118	1388	1917	669	1950	1422	0.463797	0.808411	0.282805	0.699901
1291308	1708	G	543	739	696	350	952	697	0.424314	0.552738	0.304377	0.703312
1291309	1709	C	617	225	1363	327	232	1104	1.56796	3.51198	1.15335	4.50409
1291310	1710	G	770	648	1562	388	955	1156	0.683977	1.40843	0.335925	1.16013
1291311	1711	T	804	798	1732	334	1283	1410	0.580258	1.26882	0.215894	1.05371
1291312	1712	G	390	199	2114	262	254	1660	1.12397	6.14076	0.848288	6.18712
1291313	1713	C	1314	2541	3316	645	3414	2309	0.297841	0.763745	0.155912	0.648974
1291314	1714	T	3504	3500	11730	1681	4463	6734	0.575433	1.95994	0.309505	1.44652
1291315	1715	A	1211	1255	2695	715	1597	2043	0.555306	1.25574	0.368727	1.22621
1291316	1716	C	1970	3173	1767	1047	3630	1253	0.357223	0.326411	0.237369	0.331732
1291317	1717	A	1062	1433	772	573	1762	671	0.426859	0.316549	0.268328	0.366595
1291318	1718	C	898	1438	889	450	2133	741	0.359996	0.362956	0.174537	0.334362
1291319	1719	T	746	510	2682	282	707	2014	0.841137	3.065	0.330829	2.72218
1291320	1720	G	770	2881	876	502	3346	874	0.154369	0.178707	0.124068	0.251363
1291321	1721	A	259	399	153	174	434	182	0.377356	0.229883	0.33481	0.407493
1291322	1722	T	465	759	491	390	912	332	0.354365	0.380808	0.353486	0.351878
1291323	1723	A	1182	1167	618	629	1613	388	0.582838	0.311511	0.321459	0.232537
1291324	1724	T	1926	5149	1744	1323	6067	1005	0.215304	0.198604	0.179369	0.159394
1291325	1725	A	2133	2829	1129	1113	3732	656	0.43368	0.234256	0.245377	0.169434
1291326	1726	T	1860	5973	1990	1492	7172	1184	0.179272	0.195303	0.171063	0.15877
1291327	1727	A	2086	1685	1748	1148	1698	905	0.711623	0.607584	0.555498	0.512229
1291328	1728	T	3279	3895	7821	1616	4735	4156	0.483962	1.17461	0.280492	0.841822
1291329	1729	A	4655	4862	24300	2751	6224	13442	0.550237	2.92287	0.362891	2.07038
1291330	1730	A	1229	810	3471	891	968	2511	0.872024	2.50169	0.755868	2.48153
1291331	1731	C	1240	1077	3871	705	1171	2542	0.662266	2.09985	0.495439	2.07808
1291332	1732	G	3135	1161	6162	1850	1599	3329	1.54974	3.09991	0.948977	1.99403
1291333	1733	A	2436	1000	4148	1435	1378	2482	1.39816	2.42266	0.854453	1.72517
1291334	1734	G	2710	1564	10275	1712	2054	5768	0.995341	3.83833	0.684166	2.68969
1291335	1735	T	4907	3385	13169	3253	4566	7352	0.83285	2.27496	0.58464	1.5436
1291336	1736	T	4361	2021	7623	2935	2987	4467	1.23919	2.205	0.806093	1.43353
1291337	1737	T	9369	3424	17102	6596	4373	10539	1.57131	2.92052	1.23681	2.30992
1291338	1738	T	14933	4535	30522	10121	6317	20886	1.89093	3.93566	1.31378	3.16926
1291339	1739	T	14427	4810	15527	10876	6340	10561	1.72249	1.88802	1.40662	1.59703
1291340	1740	A	10679	2434	9251	8909	3122	6838	2.51847	2.22215	2.33862	2.09898
1291341	1741	A	15698	6753	10844	12537	8606	7372	1.33517	0.939488	1.19463	0.821531
1291342	1742	A	10953	1999	5617	9357	2087	4095	3.14435	1.64299	3.67194	1.87995
1291343	1743	A	17057	5101	8504	15555	6266	5482	1.92029	0.97535	2.03524	0.83907
1291344	1744	A	10085	3891	3360	10486	5466	2728	1.48849	0.505566	1.5729	0.478973
1291345	1745	T	6746	3809	1886	7389	4264	1884	1.01734	0.290214	1.42078	0.424232
1291346	1746	A	5962	1930	492	5544	2716	657	1.77333	0.150404	1.67308	0.233077
1291347	1747	T	4494	1193	282	4011	1408	426	2.16106	0.140361	2.33257	0.292109
1291348	1748	G	3217	845	129	3017	1284	224	2.18288	0.0923989	1.92419	0.169828
1291349	1749	C	6564	2429	448	5376	3303	495	1.55165	0.108957	1.33443	0.144727
1291350	1750	T	8685	2486	735	7238	2938	547	2.00564	0.173925	2.01906	0.179633
1291351	1751	T	18471	5120	2658	17352	6308	2176	2.07172	0.304109	2.25519	0.331215
1291352	1752	A	11536	3028	638	10687	3975	629	2.18732	0.124099	2.20374	0.152579
1291353	1753	T	10410	4967	1212	9966	5819	899	1.20379	0.143252	1.40431	0.148726
1291354	1754	A	10443	2283	1834	9759	2727	541	2.62553	0.470646	2.93214	0.191406
1291355	1755	T	11959	3061	917	10413	3845	696	2.24306	0.176037	2.21979	0.174426
1291356	1756	T	6305	1660	338	6011	2169	271	2.17975	0.120644	2.27051	0.121402
1291357	1757	T	6649	1254	378	5518	1739	354	3.04108	0.178234	2.5987	0.19702
1291358	1758	G	7451	475	194	6320	493	253	8.96251	0.243517	10.4384	0.496126
1291359	1759	T	16985	3886	1285	14959	5072	1032	2.5096	0.194054	2.4177	0.19574
1291360	1760	A	12035	3261	704	11777	4425	689	2.11899	0.12707	2.18167	0.150068
1291361	1761	T	5201	1722	202	5415	2247	224	1.73374	0.0701794	1.97468	0.0971716
1291362	1762	C	8023	2388	1887	7945	3241	1404	1.9288	0.462946	2.00921	0.416124
1291363	1763	T	11425	4074	13865	10850	5808	9611	1.61048	1.99037	1.53171	1.58647
1291364	1764	T	6521	2254	10683	6176	3396	7792	1.66102	2.77059	1.4909	2.1989
1291365	1765	T	4198	809	5836	4203	1064	4810	2.97377	4.209	3.23139	4.32287
1291366	1766	G	14712	2288	2813	14156	2823	2395	3.69024	0.719636	4.10817	0.813823
1291367	1767	A	13336	3365	9668	12642	5475	8564	2.27546	1.6803	1.89304	1.49964
1291368	1768	T	10925	2454	4949	10206	3809	5254	2.55548	1.17965	2.19622	1.32241
1291369	1769	G	7046	1792	1373	6802	3127	1702	2.25659	0.449132	1.78297	0.522549
1291370	1770	C	15131	5242	1915	13861	7591	1947	1.65772	0.214157	1.49726	0.246349
1291371	1771	T	17855	5597	1613	16331	7680	1469	1.83206	0.16903	1.74354	0.183841
1291372	1772	T	36723	11715	5143	37002	15710	4050	1.80046	0.257021	1.9314	0.247404
1291373	1773	A	20753	6767	1789	22351	9296	1554	1.76133	0.155027	1.97145	0.160661
1291374	1774	T	28338	10917	3527	29111	14480	3016	1.49095	0.189225	1.64861	0.199954
1291375	1775	A	21356	7071	5382	23993	9632	3691	1.7346	0.445522	2.04246	0.36773
1291376	1776	T	16774	4097	4820	16524	5406	3911	2.35089	0.688502	2.50568	0.693982
1291377	1777	T	13974	5345	11268	14625	7654	8837	1.50152	1.23322	1.56676	1.10711
1291378	1778	T	10882	3457	2866	10915	5078	2693	1.80752	0.485452	1.76222	0.508938
1291379	1779	T	11195	2891	3360	10282	3974	2779	2.22318	0.680269	2.12079	0.670916
1291380	1780	G	5405	1696	511	5198	2521	707	1.82925	0.177664	1.68991	0.270068
1291381	1781	C	16204	1978	1280	16561	1992	978	4.70041	0.379492	6.80681	0.471851
1291382	1782	A	15436	4536	1184	15027	6070	1061	1.95417	0.153245	2.02963	0.168156
1291383	1783	T	22396	9308	3168	23160	11149	2369	1.38201	0.199367	1.70339	0.204043
1291384	1784	A	7534	2827	1514	9428	4036	1221	1.53032	0.314016	1.91488	0.290798
1291385	1785	C	13113	8142	8014	12945	10345	5783	0.925165	0.575993	1.02622	0.536244
1291386	1786	T	11539	5213	6795	11539	6982	4740	1.27135	0.762716	1.35519	0.651218
1291387	1787	T	8110	3755	5473	8755	4595	4198	1.24046	0.852824	1.56211	0.876207
1291388	1788	T	11141	7580	12401	10623	9814	8501	0.844347	0.957153	0.887765	0.830724
1291389	1789	T	3210	1822	2452	3876	2516	2120	1.01201	0.787668	1.26301	0.808319
1291390	1790	C	1196	830	475	1855	706	770	0.828324	0.337107	2.14846	1.04563
1291391	1791	C	1438	4767	694	1398	5956	816	0.173778	0.0857236	0.19303	0.131952
1291392	1792	T	938	2889	409	780	3715	489	0.187313	0.0837361	0.173064	0.127147
1291393	1793	C	345	1106	215	329	881	323	0.18131	0.116024	0.309337	0.354452
1291394	1794	C	411	924	182	255	855	179	0.257816	0.117977	0.248043	0.204411
1291395	1795	G	346	3092	200	228	3849	282	0.0651478	0.0387352	0.0495485	0.0712044
1291396	1796	C	229	1674	89	177	2582	136	0.0801589	0.0327639	0.0576509	0.0519496
1291397	1797	C	202	1732	96	202	2129	177	0.0685391	0.0340291	0.0795076	0.0814164
1291398	1798	G	520	780	870	473	888	787	0.385216	0.653821	0.439316	0.850543
1291399	1799	A	1798	5960	11267	1704	8107	10853	0.17369	1.10593	0.172779	1.28363
1291400	1800	A	1425	1538	4029	1141	2004	4049	0.533096	1.5316	0.467983	1.93569
1291401	1801	A	372	559	778	401	686	962	0.385425	0.815193	0.482355	1.34281
1291402	1802	G	306	1370	452	386	1836	608	0.130127	0.194709	0.174184	0.319016
1291403	1803	G	137	946	206	193	1845	291	0.0859639	0.130039	0.0877282	0.153049
1291404	1804	C	274	433	160	212	393	204	0.367689	0.221346	0.44791	0.502737
1291405	1805	G	854	1184	295	778	1320	396	0.415743	0.147833	0.484901	0.289795
1291406	1806	T	3504	2946	708	3268	4364	871	0.683539	0.141438	0.614493	0.192121
1291407	1807	A	1023	832	145	1122	1240	185	0.707308	0.10505	0.742885	0.14577
1291408	1808	G	1211	930	170	1290	1274	246	0.748768	0.109693	0.830936	0.187666
1291409	1809	G	2243	4663	2612	2104	7131	3225	0.276757	0.328127	0.242391	0.433998
1291410	1810	T	4201	769	9063	3894	895	9757	3.13011	6.87303	3.55699	10.413
1291411	1811	A	5714	6300	15953	5324	9600	16629	0.521215	1.48123	0.455045	1.66082
1291412	1812	A	4020	4778	9813	3872	7336	10805	0.483609	1.20143	0.433167	1.4122
1291413	1813	T	1726	2411	3676	1879	4120	4286	0.411925	0.892128	0.374624	0.997593
1291414	1814	C	2336	3565	5996	2447	5414	6131	0.376901	0.983998	0.371128	1.08589
1291415	1815	T	3321	5894	9399	2931	9292	9370	0.323993	0.932982	0.259004	0.967017
1291416	1816	T	3674	2819	9126	3310	4550	9694	0.748907	1.89305	0.596959	2.0422
1291417	1817	T	9133	8036	20658	9672	11766	21633	0.652968	1.50377	0.674268	1.76288
1291418	1818	A	7334	7091	14595	7724	11006	15060	0.594277	1.20407	0.575708	1.31207
1291419	1819	T	2709	3517	5966	3169	5367	6687	0.442913	0.99243	0.484622	1.19466
1291420	1820	C	2010	4238	6406	2254	5989	7288	0.272933	0.884404	0.309108	1.16684
1291421	1821	A	935	2146	1222	1370	2447	1878	0.251277	0.334032	0.460023	0.73639
1291422	1822	A	906	1537	1100	1111	2407	1375	0.339836	0.419786	0.379552	0.548538
1291423	1823	T	3682	12594	3646	3090	15741	3376	0.16813	0.169561	0.1612	0.205866
1291424	1824	A	2622	7690	1854	1887	10006	1406	0.196159	0.14137	0.154994	0.135087
1291425	1825	T	3061	16095	2418	2662	19814	2417	0.109406	0.0880552	0.110358	0.117152
1291426	1826	A	1381	3763	745	1459	4090	856	0.211414	0.116501	0.293232	0.201466
1291427	1827	T	2851	9886	2361	2137	11227	1854	0.1659	0.139971	0.156399	0.158653
1291428	1828	A	4687	13256	3353	3506	16440	2432	0.203276	0.148166	0.175095	0.142064
1291429	1829	T	1199	2553	467	1014	2913	600	0.270597	0.10802	0.286438	0.198597
1291430	1830	C	1687	1521	960	1093	1566	725	0.637804	0.370446	0.573473	0.445348
1291431	1831	G	1900	2116	2444	1426	2962	1934	0.516447	0.676168	0.395629	0.62663
1291432	1832	T	3987	1308	1180	3461	1602	969	1.74931	0.528824	1.76991	0.581066
1291433	1833	G	9976	4161	10900	10954	5713	8517	1.37693	1.53218	1.57208	1.42932
1291434	1834	A	5701	2485	8851	6129	3306	7900	1.31747	2.08253	1.5198	2.28998
1291435	1835	T	1878	530	2213	2228	597	2318	2.02985	2.43505	3.04722	3.70561
1291436	1836	G	743	255	826	1072	328	1160	1.66622	1.88511	2.66053	3.36318
1291437	1837	G	514	266	629	587	401	853	1.10881	1.37933	1.19858	2.0298
1291438	1838	G	596	377	1654	346	555	1572	0.908809	2.55489	0.514707	2.70413
1291439	1839	G	4314	1053	18759	2861	1552	13994	2.34967	10.3968	1.51053	8.62738
1291440	1840	A	2738	2584	8886	1593	3910	7128	0.609097	2.01075	0.334796	1.74744
1291441	1841	T	2259	2275	6664	1546	3135	5713	0.57093	1.71282	0.405177	1.74659
1291442	1842	A	597	524	676	596	712	998	0.656337	0.756085	0.688218	1.34227
1291443	1843	G	3163	3322	2326	1957	4367	1774	0.547326	0.410144	0.368089	0.390101
1291444	1844	A	2934	3845	2249	1930	5971	1682	0.438747	0.342691	0.265567	0.270611
1291445	1845	T	2494	2361	1317	1334	3324	1138	0.607265	0.327163	0.329922	0.329097
1291446	1846	T	1965	5086	1371	1471	6594	1233	0.222372	0.158181	0.183438	0.1798
1291447	1847	A	2713	3118	3297	1629	4340	2552	0.500275	0.618979	0.308451	0.564276
1291448	1848	T	1581	1429	3399	979	2261	2677	0.63626	1.39079	0.356222	1.13516
1291449	1849	T	1560	1518	6979	997	2194	5298	0.591095	2.68653	0.373797	2.3133
1291450	1850	G	1129	1348	5530	729	2069	4547	0.482208	2.39708	0.290308	2.10538
1291451	1851	C	2240	2553	14427	1367	3867	11872	0.50456	3.30348	0.290633	2.94209
1291452	1852	A	3822	4998	27800	2720	7353	22527	0.439591	3.25284	0.303746	2.93686
1291453	1853	A	3484	3797	17918	2411	6312	16283	0.527433	2.75947	0.313687	2.47289
1291454	1854	T	2921	4191	18552	2208	6841	16724	0.40077	2.58867	0.265122	2.34356
1291455	1855	T	4376	7348	20364	3285	10885	17150	0.34235	1.62112	0.247775	1.51071
1291456	1856	A	2156	2547	7102	1738	3465	6955	0.486824	1.63061	0.412025	1.92378
1291457	1857	T	3415	6967	9050	2089	10143	8192	0.281862	0.760056	0.169228	0.774586
1291458	1858	T	2785	1231	5090	1951	1439	5051	1.29888	2.41575	1.11161	3.35957
1291459	1859	A	5170	6578	5115	3745	9319	4119	0.451713	0.455161	0.329859	0.4241
1291460	1860	A	3739	4859	2947	2852	7226	2367	0.442352	0.355211	0.324055	0.314493
1291461	1861	T	1523	2348	892	1262	3854	1010	0.373362	0.223206	0.269292	0.252069
1291462	1862	C	2661	3871	2493	2140	5828	2149	0.395322	0.37724	0.30161	0.354036
1291463	1863	T	1788	2836	1840	1254	4302	1660	0.362802	0.380203	0.23975	0.370602
1291464	1864	T	1110	447	2538	747	539	2429	1.42371	3.30695	1.13561	4.29753
1291465	1865	G	2974	3282	16981	2042	4905	14493	0.52094	3.02522	0.341948	2.83199
1291466	1866	A	5089	5843	22602	3479	8899	19996	0.500547	2.26245	0.320917	2.15425
1291467	1867	A	1146	1540	2590	1109	2277	3193	0.42853	0.983963	0.400465	1.34413
1291468	1868	C	1083	1103	1873	918	1621	2156	0.565145	0.993473	0.465738	1.27478
1291469	1869	G	6756	2359	5948	6526	3311	5387	1.64433	1.47455	1.61572	1.55955
1291470	1870	A	2436	794	1286	2382	1134	1481	1.7596	0.947749	1.72019	1.25152
1291471	1871	G	1006	967	820	1162	1537	1144	0.598787	0.497597	0.620989	0.714484
1291472	1872	G	1237	707	855	1351	752	1053	1.00503	0.708694	1.47092	1.34101
1291473	1873	A	4908	3404	6193	3970	4878	5806	0.828374	1.06433	0.667725	1.14127
1291474	1874	A	1583	1080	1914	1489	1626	2175	0.842382	1.03673	0.751615	1.28205
1291475	1875	T	1417	1320	1810	1232	1956	1979	0.617472	0.802645	0.517522	0.970288
1291476	1876	G	787	1131	780	732	1749	884	0.401233	0.404988	0.344708	0.485838
1291477	1877	C	574	410	1536	416	428	1420	0.805561	2.18347	0.798963	3.16177
1291478	1878	C	1910	3861	4599	1528	5482	3966	0.284696	0.697093	0.229142	0.693982
1291479	1879	T	4032	3293	1696	3227	4547	1714	0.703597	0.301924	0.582395	0.362029
1291480	1880	A	3439	666	781	2783	717	908	2.95771	0.68741	3.17137	1.21324
1291481	1881	G	2174	2385	1491	1648	3957	1654	0.524182	0.366506	0.342211	0.401429
1291482	1882	T	2785	3023	7483	1977	4626	6747	0.52965	1.44776	0.35104	1.39829
1291483	1883	A	1985	3080	4871	1469	4907	4987	0.370794	0.925309	0.246119	0.974607
1291484	1884	A	1375	2004	2934	1034	3166	3375	0.394998	0.856748	0.268751	1.02223
1291485	1885	G	587	565	1183	619	812	1580	0.598834	1.22382	0.626987	1.86178
1291486	1886	C	2050	5505	5247	2081	8463	5921	0.21432	0.557853	0.202031	0.671068
1291487	1887	A	965	1961	1938	1005	3323	2502	0.283723	0.578796	0.24892	0.722356
1291488	1888	T	641	1370	1377	691	2080	1758	0.270295	0.588892	0.27382	0.810856
1291489	1889	G	1603	1608	3898	1503	2214	4213	0.573404	1.41747	0.557529	1.82332
1291490	1890	A	1829	1520	2657	1588	2503	3450	0.691786	1.02262	0.521063	1.32127
1291491	1891	T	3273	5308	5802	2615	9170	6589	0.354551	0.639684	0.234199	0.689178
1291492	1892	T	1300	1835	2172	1148	3199	2682	0.407879	0.692965	0.295172	0.804214
1291493	1893	C	3687	5813	9557	3671	10079	11094	0.364655	0.96187	0.298977	1.0555
1291494	1894	A	1596	1930	5604	2021	3190	7479	0.475799	1.6977	0.520168	2.24675
1291495	1895	T	1241	2081	4461	1200	3703	5842	0.343465	1.25379	0.266544	1.51234
1291496	1896	C	1357	2144	4215	1238	3786	5122	0.364424	1.14996	0.26893	1.29704
1291497	1897	A	763	754	1871	585	1179	2387	0.582874	1.45003	0.408893	1.93837
1291498	1898	G	2197	2466	4833	1930	4630	5636	0.512335	1.14642	0.342419	1.16717
1291499	1899	A	1553	1791	1804	1366	3316	2432	0.498898	0.589945	0.338622	0.70366
1291500	1900	T	949	1487	670	929	2851	1088	0.36782	0.265023	0.268241	0.366827
1291501	1901	T	700	435	699	687	698	1021	0.924863	0.940494	0.808268	1.40046
1291502	1902	G	509	716	844	574	1465	1301	0.410721	0.69087	0.32314	0.851999
1291503	1903	T	511	642	393	1138	1045	635	0.459634	0.360991	0.893502	0.584272
1291504	1904	G	372	646	214	317	1242	375	0.333747	0.197375	0.211809	0.291774
1291505	1905	C	294	370	124	263	538	186	0.460624	0.20226	0.405245	0.336369
1291506	1906	T	430	530	433	318	882	504	0.468923	0.480781	0.298804	0.549973
1291507	1907	G	1578	2217	3447	1274	4010	4722	0.409627	0.909741	0.261278	1.12909
1291508	1908	A	483	401	577	534	500	1113	0.694083	0.842942	0.876849	2.1258
1291509	1909	C	1026	1950	1243	929	3194	1901	0.303264	0.373849	0.239471	0.571274
1291510	1910	T	3634	3861	4548	3474	6690	5850	0.540997	0.689371	0.426208	0.838641
1291511	1911	A	803	608	796	940	765	1359	0.759795	0.767043	1.00768	1.69996
1291512	1912	C	840	513	638	885	623	908	0.940915	0.729112	1.16398	1.39515
1291513	1913	G	1312	522	978	1222	678	1347	1.44134	1.09559	1.4754	1.89997
1291514	1914	T	673	497	318	594	813	503	0.779124	0.377927	0.601122	0.595252
1291515	1915	C	453	778	198	403	990	313	0.336916	0.152023	0.336472	0.305932
1291516	1916	C	531	737	176	421	1037	285	0.416144	0.143051	0.335462	0.266324
1291517	1917	C	548	995	283	482	1657	461	0.318336	0.168798	0.240358	0.268524
1291518	1918	T	424	183	521	314	216	579	1.3258	1.65532	1.18878	2.54253
1291519	1919	G	325	478	424	232	729	482	0.394203	0.521822	0.26495	0.635997
1291520	1920	C	332	617	238	259	1031	323	0.312294	0.22926	0.209031	0.303078
1291521	1921	C	257	578	166	193	1029	250	0.259093	0.172136	0.157033	0.235893
1291522	1922	C	854	1052	1028	712	1821	1157	0.467766	0.57286	0.32212	0.610125
1291523	1923	T	1887	1679	2740	1567	2608	2872	0.646195	0.95482	0.493523	1.05594
1291524	1924	T	1534	1757	2394	1362	2819	2528	0.502335	0.797479	0.397077	0.860156
1291525	1925	T	1602	243	2152	1408	285	2598	3.75441	5.13226	4.01026	8.63658
1291526	1926	G	2927	1394	3369	2445	2303	3508	1.20571	1.41307	0.870903	1.45992
1291527	1927	T	4993	1784	10189	4832	2696	9799	1.60671	3.3376	1.4692	3.48184
1291528	1928	A	1681	1155	1598	1807	1585	1976	0.836436	0.809906	0.935144	1.19503
1291529	1929	C	2065	2754	2654	2454	3838	2744	0.43131	0.564252	0.524864	0.68593
1291530	1930	A	1130	481	952	1233	494	1171	1.34741	1.15698	2.03873	2.26312
1291531	1931	C	1366	2397	1205	1502	2748	1233	0.32816	0.294952	0.449044	0.431084
1291532	1932	A	1540	1497	1291	1219	1659	1275	0.591711	0.505483	0.603541	0.737609
1291533	1933	C	635	786	431	526	892	551	0.466025	0.323278	0.48587	0.594141
1291534	1934	C	575	194	797	486	179	725	1.69231	2.38302	2.20039	3.82222
1291535	1935	G	648	620	1103	497	751	973	0.602213	1.04062	0.545114	1.24117
1291536	1936	C	1097	634	409	793	988	444	0.993951	0.380224	0.659601	0.433195
1291537	1937	C	316	303	154	275	290	231	0.602838	0.303946	0.780661	0.767005
1291538	1938	C	609	277	518	450	292	446	1.26021	1.09308	1.26038	1.45855
1291539	1939	G	2107	1048	2299	1651	1124	1757	1.15446	1.28263	1.20392	1.49727
1291540	1940	T	751	615	479	704	745	519	0.702844	0.458197	0.77616	0.669787
1291541	1941	C	823	727	648	742	808	604	0.651657	0.52335	0.754318	0.718208
1291542	1942	G	1075	323	607	845	276	609	1.90376	1.09857	2.4897	2.10032
1291543	1943	C	3064	2847	475	2449	3347	432	0.618596	0.0985191	0.600547	0.124798
1291544	1944	T	1320	1625	147	1429	2103	160	0.467553	0.0545947	0.558097	0.0746836
1291545	1945	C	621	840	81	861	952	115	0.426627	0.05963	0.742781	0.119466
1291546	1946	C	1737	1251	161	1923	1288	151	0.798051	0.0774112	1.22376	0.115117
1291547	1947	T	5043	4987	724	5033	5245	621	0.58112	0.0854615	0.787126	0.114201
1291548	1948	A	2223	2653	1070	2644	2848	836	0.481885	0.236783	0.761699	0.282478
1291549	1949	C	1299	1384	140	1429	1676	206	0.540103	0.0611289	0.699953	0.119925
1291550	1950	C	1303	541	133	1340	573	180	1.38149	0.148349	1.91166	0.30599
1291551	1951	G	6073	2124	2330	6353	2626	1778	1.64155	0.642266	1.98261	0.649806
1291552	1952	A	6002	3661	7561	6313	4839	6053	0.941788	1.20811	1.06987	1.19937
1291553	1953	T	4296	3032	2651	4425	4543	2277	0.814076	0.511987	0.798987	0.481085
1291554	1954	T	2907	1027	841	3167	1347	918	1.62422	0.480537	1.92552	0.654546
1291555	1955	G	3903	721	601	4629	803	669	3.10119	0.489702	4.70956	0.799905
1291556	1956	A	6623	3371	959	7413	4515	823	1.12847	0.167145	1.34622	0.175515
1291557	1957	A	4320	2664	628	6067	3772	676	0.931579	0.138844	1.31877	0.172719
1291558	1958	A	1855	1014	175	3079	1438	217	1.05071	0.103508	1.75395	0.147035
1291559	1959	G	3744	2212	656	7524	3171	568	0.972305	0.174574	1.94476	0.172793
1291560	1960	A	3520	1439	307	5966	1878	398	1.40433	0.126558	2.60199	0.204888
1291561	1961	T	2399	4164	699	3636	5397	652	0.331406	0.098831	0.552843	0.116491
1291562	1962	A	3138	2520	395	4266	4065	382	0.715624	0.0927369	0.860802	0.0909922
1291563	1963	T	1632	563	187	2462	692	216	1.66175	0.19841	2.90701	0.303273
1291564	1964	G	3052	2202	556	5183	3198	487	0.79643	0.148832	1.32876	0.147077
1291565	1965	A	2174	1329	278	3197	2160	250	0.939789	0.124271	1.21346	0.1126
1291566	1966	T	2409	944	276	2848	1257	261	1.46447	0.173565	1.85548	0.201604
1291567	1967	G	3896	717	896	4523	989	721	3.11284	0.73217	3.73978	0.700283
1291568	1968	A	5181	2521	3691	10263	3247	2039	1.18032	0.856723	2.59027	0.602668
1291569	1969	A	6396	997	2158	7220	1318	1414	3.67738	1.26555	4.48223	1.02872
1291570	1970	T	4549	2096	1749	5217	2896	1197	1.24636	0.488886	1.47675	0.397179
1291571	1971	T	5135	1669	1926	5272	2278	1332	1.76602	0.675687	1.89646	0.561477
1291572	1972	G	3485	2242	474	4960	2991	464	0.893037	0.12481	1.35953	0.149879
1291573	1973	T	3350	1735	414	6333	2226	337	1.10895	0.141023	2.3309	0.146681
1291574	1974	T	3005	1474	313	4490	2141	251	1.17074	0.125935	1.71859	0.114045
1291575	1975	T	1392	199	76	2151	202	88	3.97517	0.234481	8.5858	0.428845
1291576	1976	G	2440	437	252	2505	617	171	3.19292	0.341696	3.31494	0.270407
1291577	1977	G	4987	2590	2397	8691	3504	1373	1.10593	0.541953	2.03298	0.376452
1291578	1978	A	2999	571	497	4201	473	414	3.00691	0.511678	7.2323	0.840658
1291579	1979	C	5572	2470	1217	6249	3120	918	1.29549	0.289084	1.64179	0.283054
1291580	1980	A	5471	1917	5378	5966	2481	3813	1.63843	1.64033	1.97058	1.47305
1291581	1981	A	2710	724	978	3222	892	729	2.14559	0.791119	2.95376	0.784665
1291582	1982	G	3704	2006	510	4273	2933	506	1.06057	0.149956	1.19454	0.166552
1291583	1983	A	2165	959	209	3185	1393	253	1.29592	0.130106	1.87268	0.176485
1291584	1984	A	3365	1919	380	4867	3455	455	1.00726	0.117171	1.15511	0.127278
1291585	1985	A	3067	707	273	4595	999	196	2.48586	0.229039	3.76137	0.191316
1291586	1986	A	4789	2230	584	8945	3397	635	1.2333	0.154302	2.1582	0.180203
1291587	1987	A	5141	1420	522	6766	2265	573	2.07749	0.216649	2.44734	0.243905
1291588	1988	T	3506	829	255	4249	1353	327	2.42443	0.18279	2.57096	0.233984
1291589	1989	T	2541	482	208	3106	813	234	3.01625	0.256894	3.12295	0.279483
1291590	1990	G	3204	918	274	4822	1519	324	2.00173	0.177194	2.59929	0.20659
1291591	1991	A	4729	1837	398	7771	3262	676	1.47801	0.128117	1.9526	0.19969
1291592	1992	A	3417	1374	565	5992	2776	652	1.42765	0.242158	1.76913	0.226322
1291593	1993	T	2969	1459	1077	4977	2803	1150	1.1686	0.43298	1.45556	0.394281
1291594	1994	T	4653	3260	8503	7920	6202	9806	0.82004	1.52549	1.04726	1.51588
1291595	1995	A	3225	1908	5603	5090	4103	7057	0.970972	1.71694	1.01738	1.64874
1291596	1996	T	2993	2394	5382	4865	4497	7274	0.718493	1.31487	0.887326	1.55065
1291597	1997	A	3077	1313	1618	4389	2506	2673	1.34541	0.721551	1.43567	1.02282
1291598	1998	T	2884	1504	698	4209	2608	1234	1.1013	0.272904	1.32308	0.454558
[truncated: 94 more rows]
