# Supplementary material for: RNA Secondary Structurome Revealed Distinct Thermoregulation in Plasmodium falciparum
Source: Front Cell Dev Biol. 2022 Jan 4;9:766532. doi: 10.3389/fcell.2021.766532 (PMC8763798; doi:10.3389/fcell.2021.766532)
Supplement: Supplementary file 6 [file Table4.XLSX]

## Sheet: ring stage 37 and 26
Gene ID	length	ring stage_37.raw reads	ring stage_37.FPKM	ring stage_26.raw reads	ring stage_26.FPKM	logFC	logCPM	p value	FDR	Regulation	Description
PF3D7_0102600	2209	4397	47.65	1589	18.18	-1.49367	5.98612	0.0254715	1	Down	serine/threonine protein kinase, FIKK family (FIKK1)
PF3D7_0113400	1497	283	4.48	83	1.39	-1.7934	1.96943	0.0101262	0.880371	Down	Plasmodium exported protein, unknown function
PF3D7_0114500	508	932	57.42	59	3.84	-4.004	3.40109	1.06014e-07	0.000587529	Down	Plasmodium exported protein (hyp10), unknown function
PF3D7_0115400	1008	40	0.91	7	0.17	-2.51862	-0.891143	0.00532896	0.595705	Down	stevor
PF3D7_0221200	773	2177	71.92	640	22.32	-1.79134	4.90067	0.00805182	0.782862	Down	Plasmodium exported protein (hyp15), unknown function
PF3D7_0221500	764	61	1.85	6	0.19	-3.34404	-0.412131	0.000184741	0.119719	Down	Pfmc-2TM Maurer's cleft two transmembrane protein, pseudogene
PF3D7_0222100	784	315	9.37	116	3.64	-1.46557	2.20205	0.0328801	1	Down	Pfmc-2TM Maurer's cleft two transmembrane protein (MC-2TM)
PF3D7_0223100	1225	68	1.4	24	0.52	-1.52291	0.0209152	0.0460957	1	Down	rifin (RIF)
PF3D7_0315600	1877	1705	23.99	424	6.3	-2.03266	4.49801	0.0029012	0.418555	Down	conserved Plasmodium protein, unknown function
PF3D7_0401800	1862	21628	263.63	4316	55.54	-2.35044	8.10364	0.000615674	0.192678	Down	Plasmodium exported protein (PHISTb), unknown function (PfD80)
PF3D7_0418400	632	975	60.61	378	24.81	-1.39206	3.8435	0.0383846	1	Down	conserved Plasmodium protein, unknown function
PF3D7_0500100	7528	1304	4.04	523	1.71	-1.34319	4.27559	0.0447187	1	Down	erythrocyte membrane protein 1, PfEMP1 (VAR)
PF3D7_0501200	1425	24572	410.82	9924	175.15	-1.33335	8.51156	0.044858	1	Down	parasite-infected erythrocyte surface protein (PIESP2)
PF3D7_0513300	738	48605	1351.08	17532	514.46	-1.49645	9.45109	0.0249396	1	Down	purine nucleoside phosphorylase (PNP)
PF3D7_0522000	923	1830	115.87	603	40.3	-1.62675	4.68904	0.0157519	1	Down	conserved Plasmodium protein, unknown function
PF3D7_0532400	1684	37413	483.62	14808	202.07	-1.3625	9.10981	0.0405002	1	Down	lysine-rich membrane-associated PHISTb protein (LyMP)
PF3D7_0532600	699	3099	130.81	783	34.89	-2.00989	5.36342	0.00312898	0.418555	Down	Plasmodium exported protein, unknown function
PF3D7_0601200	799	861	25.05	324	9.95	-1.43501	3.65295	0.0329936	1	Down	Pfmc-2TM Maurer's cleft two transmembrane protein (MC-2TM)
PF3D7_0601900	595	21584	1144.14	5440	304.41	-2.0136	8.1616	0.00298472	0.418555	Down	conserved Plasmodium protein, unknown function
PF3D7_0617600	1007	2279	51.43	764	18.2	-1.60194	5.01127	0.0171261	1	Down	stevor
PF3D7_0627500	1119	22293	802.32	9112	346.19	-1.31608	8.37608	0.0476183	1	Down	protein DJ-1 (DJ1)
PF3D7_0701600	812	620	17.96	188	5.75	-1.7462	3.10363	0.0105504	0.880371	Down	Pfmc-2TM Maurer's cleft two transmembrane protein (MC-2TM)
PF3D7_0702400	592	15594	859.95	6310	367.33	-1.33061	7.85641	0.0453313	1	Down	small exported membrane protein 1 (SEMP1)
PF3D7_0726200	2834	9967	80.56	3613	30.83	-1.48927	7.16741	0.0257202	1	Down	serine/threonine protein kinase, FIKK family (FIKK7.1)
PF3D7_0728400	590	108	5.82	16	0.91	-2.77056	0.438793	0.000443062	0.175389	Down	conserved Plasmodium protein, unknown function
PF3D7_0800100	7293	3184	10.27	1237	4.21	-1.38925	5.54887	0.037334	1	Down	erythrocyte membrane protein 1, PfEMP1 (VAR)
PF3D7_0800800	820	387	12.6	143	4.92	-1.46085	2.49796	0.0330125	1	Down	Plasmodium exported protein (hyp7), unknown function
PF3D7_0802900	531	283	14.23	102	5.41	-1.49643	2.04084	0.0302972	1	Down	conserved Plasmodium protein, unknown function
PF3D7_0808900	1117	1619	33.25	636	13.79	-1.37317	4.57877	0.0400215	1	Down	rifin (RIF)
PF3D7_0819500	2801	2745	48.5	1084	20.22	-1.36568	5.34157	0.0406494	1	Down	conserved protein, unknown function
PF3D7_0831000	1409	1028	16.46	367	6.2	-1.51101	3.88788	0.0250415	1	Down	Plasmodium exported protein (PHISTb), unknown function (GEXP09)
PF3D7_0831800	1064	342338	7650.13	110651	2610.28	-1.65475	12.2275	0.0135516	1	Down	histidine-rich protein II (HRPII)
PF3D7_0832200	1324	2532	58.89	723	17.75	-1.83337	5.10904	0.00677024	0.670012	Down	Plasmodium exported protein (PHISTa-like), unknown function
PF3D7_0832700	786	52	1.36	12	0.33	-2.12917	-0.476	0.0106432	0.880371	Down	Plasmodium exported protein (PHISTa-like), unknown function, pseudogene
PF3D7_0921000	1243	1608	67.05	343	15.1	-2.25391	4.37286	0.0010684	0.227734	Down	ubiquitin-conjugating enzyme, putative
PF3D7_0936200	777	3389	120.07	1376	51.47	-1.32564	5.65666	0.046561	1	Down	Plasmodium exported protein (hyp11), unknown function
PF3D7_1000600	1251	1201	22.69	417	8.32	-1.55117	4.10141	0.0211927	1	Down	rifin (RIF)
PF3D7_1000800	1013	1604	37.43	239	5.89	-2.77129	4.292	8.26797e-05	0.0848997	Down	stevor, pseudogene
PF3D7_1015900	1874	226925	3471.44	79910	1290.47	-1.53111	11.6651	0.02188	1	Down	enolase (ENO)
PF3D7_1029600	1104	46504	864.13	16575	325.13	-1.51368	9.38285	0.0233853	1	Down	adenosine deaminase (ADA)
PF3D7_1039000	3107	21714	162.45	8750	69.11	-1.3366	8.33227	0.0443663	1	Down	serine/threonine protein kinase, FIKK family (FIKK10.2)
PF3D7_1039100	1889	709	8.55	267	3.4	-1.43386	3.37401	0.033997	1	Down	DnaJ protein, putative, pseudogene
PF3D7_1040200	1024	183	4.09	44	1.04	-2.07846	1.29011	0.00412327	0.507804	Down	stevor
PF3D7_1100100	7439	3694	11.57	1367	4.52	-1.45943	5.744	0.0289535	1	Down	erythrocyte membrane protein 1, PfEMP1 (VAR)
PF3D7_1100500	1129	29	0.6	5	0.11	-2.53161	-1.31634	0.00944814	0.844541	Down	rifin (RIF)
PF3D7_1101300	1199	72	1.49	26	0.57	-1.49033	0.108385	0.0492372	1	Down	rifin (RIF)
PF3D7_1104700	1202	1888	69.04	738	28.49	-1.38036	4.79818	0.0390545	1	Down	RNA polymerase subunit, putative
PF3D7_1147100	663	16	1.06	1	0.07	-3.86514	-2.17275	0.00547934	0.595705	Down	dynein light chain, putative
PF3D7_1229400	631	22703	1326.88	8813	543.74	-1.39051	8.38144	0.0367139	1	Down	macrophage migration inhibitory factor (MIF)
PF3D7_1252300	387	27230	2165.13	10326	866.74	-1.42425	8.63449	0.0325242	1	Down	conserved Plasmodium protein, unknown function
PF3D7_1300900	1033	40	0.89	6	0.14	-2.73677	-0.919521	0.00301688	0.418555	Down	stevor
PF3D7_1301400	1301	39292	703.36	11048	208.77	-1.85578	9.05851	0.00593495	0.632528	Down	Plasmodium exported protein (hyp12), unknown function (HYP12)
PF3D7_1301500	1062	913	20.2	355	8.29	-1.38782	3.75015	0.039075	1	Down	Plasmodium exported protein (PHISTa), unknown function
PF3D7_1317300	1435	4790	110.28	1942	47.2	-1.32777	6.15488	0.0460557	1	Down	conserved Plasmodium protein, unknown function
PF3D7_1317400	618	2715	90.12	906	31.75	-1.60858	5.2619	0.016641	1	Down	conserved Plasmodium protein, unknown function
PF3D7_1340200	177	7	0.81	0	0	-5.8454	-3.10703	0.0347826	1	Down	conserved Plasmodium protein, unknown function
PF3D7_1350900	1566	863	11.31	291	4.02	-1.59327	3.61535	0.0183739	1	Down	transcription factor with AP2 domain(s) (ApiAP2)
PF3D7_1354500	1452	16243	250.73	6162	100.41	-1.42367	7.88936	0.0326304	1	Down	adenylosuccinate synthetase (ADSS)
PF3D7_1357900	1520	9810	255.06	2068	56.76	-2.27129	6.97659	0.000909238	0.226254	Down	pyrroline-5-carboxylate reductase
PF3D7_1372000	1371	4764	77.93	854	14.75	-2.50503	5.89748	0.000295979	0.14912	Down	Plasmodium exported protein (PHISTa), unknown function
PF3D7_1403900	897	3900	89.19	1557	37.59	-1.34998	5.85223	0.042736	1	Down	serine/threonine protein phosphatase CPPED1, putative (CPPED1)
PF3D7_1413000	1416	110	1.59	41	0.63	-1.44635	0.71247	0.0475815	1	Down	conserved Plasmodium protein, unknown function
PF3D7_1441200	825	25925	813.2	9007	298.25	-1.55056	8.53043	0.0203627	1	Down	60S ribosomal protein L1, putative
PF3D7_1473700	3762	6882	37.53	2358	13.57	-1.57056	6.61235	0.0189794	1	Down	nucleoporin NUP116/NSP116, putative (NUP116)
PF3D7_1477000	3130	6319	42.66	1783	12.71	-1.85066	6.4237	0.00612886	0.640871	Down	Plasmodium exported protein (hyp17), unknown function, pseudogene
PF3D7_1477100	673	489	17.15	52	1.92	-3.25547	2.53143	1.07168e-05	0.0296962	Down	Plasmodium exported protein (hyp6), unknown function
PF3D7_1477200	918	590	17.32	74	2.29	-3.01831	2.8248	2.93409e-05	0.0542024	Down	Plasmodium exported protein (hyp15), unknown function
PF3D7_1477500	1661	26606	363.14	9869	142.2	-1.45611	8.59247	0.0289698	1	Down	Plasmodium exported protein (PHISTb), unknown function
PF3D7_1477800	273	1538	115.57	609	48.31	-1.3617	4.50804	0.0418763	1	Down	acyl-CoA binding protein (ACBP)
PF3D7_1478600	3897	24983	135.16	5613	32.06	-2.17942	8.34112	0.00139565	0.286471	Down	EMP1-trafficking protein (PTP3)
PF3D7_0104700	2136	70	0.67	259	2.63	1.86033	1.80482	0.00833493	0.796417	Ups	transporter, putative
PF3D7_0215200	735	260	7.26	726	21.39	1.45568	3.37743	0.0309409	1	Ups	conserved Plasmodium protein, unknown function
PF3D7_0221600	623	3	0.1	18	0.63	2.5113	-1.92725	0.023239	1	Ups	Plasmodium exported protein, unknown function, pseudogene
PF3D7_0304600	1194	664	11.41	2020	36.64	1.57958	4.81789	0.0188143	1	Ups	circumsporozoite (CS) protein (CSP)
PF3D7_0312900	1232	144	3.59	716	18.86	2.28756	3.17874	0.00100702	0.226254	Ups	hypothetical protein
PF3D7_0315900	1083	281	6.91	1446	37.55	2.33757	4.18092	0.00073823	0.21533	Ups	conserved Plasmodium protein, unknown function
PF3D7_0318800	1451	210	4.01	562	11.33	1.39431	3.02632	0.0396196	1	Ups	triosephosphate isomerase, putative
PF3D7_0404500	1437	246	3.51	679	10.23	1.43895	3.28575	0.0331659	1	Ups	6-cysteine protein (P52)
PF3D7_0404800	1866	1064	12.81	3513	44.65	1.69775	5.58661	0.0116301	0.947853	Ups	conserved Plasmodium protein, unknown function
PF3D7_0413300	1279	12	0.24	38	0.79	1.62758	-0.816779	0.0497057	1	Ups	rifin (RIF)
PF3D7_0414800	600	2002	68.45	5692	205.44	1.48209	6.3361	0.026521	1	Ups	conserved Plasmodium protein, unknown function
PF3D7_0417100	2027	34	0.45	121	1.7	1.80231	0.739203	0.0132264	1	Ups	mRNA-binding protein PUF2 (PUF2)
PF3D7_0421700	6519	87	0.31	231	0.86	1.3822	1.75775	0.0467058	1	Ups	conserved Plasmodium protein, unknown function
PF3D7_0500700	275	8	0.6	37	2.91	2.16684	-0.957584	0.0132091	1	Ups	rifin, pseudogene (RIF)
PF3D7_0502500	1785	52	0.6	155	1.88	1.54808	1.14776	0.0279904	1	Ups	conserved Plasmodium protein, unknown function
PF3D7_0505300	1836	149	1.66	417	4.92	1.45863	2.58112	0.0323617	1	Ups	UDP-N-acetyl glucosamine:UMP antiporter
PF3D7_0506600	722	26	0.75	85	2.57	1.67889	0.272522	0.0248183	1	Ups	histone deacetylase, putative, pseudogene
PF3D7_0507300	2682	1752	13.4	5397	43.58	1.59774	6.22979	0.0171377	1	Ups	conserved Plasmodium protein, unknown function
PF3D7_0512900	798	47	1.21	137	3.72	1.51563	0.981451	0.0326473	1	Ups	conserved Plasmodium protein, unknown function
PF3D7_0517200	1899	2336	25.24	12105	138.04	2.34809	7.2416	0.000625802	0.192678	Ups	conserved Plasmodium protein, unknown function
PF3D7_0518400	690	36	1.07	100	3.14	1.44545	0.556638	0.0465007	1	Ups	cyclin (CYC3)
PF3D7_0525700	770	1920	99.46	4855	265.5	1.31297	6.15328	0.0484596	1	Ups	conserved Plasmodium protein, unknown function
PF3D7_0525900	1999	218	5.19	625	15.72	1.49366	3.15228	0.0275066	1	Ups	NIMA related kinase 2 (NEK2)
PF3D7_0526600	13575	2195	3.32	8468	13.51	1.9224	6.80531	0.0044912	0.541092	Ups	conserved Plasmodium protein, unknown function
PF3D7_0528900	1724	174	5.2	501	15.79	1.49972	2.83338	0.0278344	1	Ups	conserved Plasmodium protein, unknown function
PF3D7_0530500	3609	47	0.32	154	1.1	1.68424	1.10581	0.0176298	1	Ups	conserved Plasmodium membrane protein, unknown function
PF3D7_0605600	6704	712	2.66	2744	10.83	1.9208	5.18107	0.00463227	0.546213	Ups	nucleoside diphosphate kinase, putative
PF3D7_0606400	895	23	1.25	90	5.16	1.93722	0.296812	0.0103025	0.880371	Ups	conserved Plasmodium protein, unknown function
PF3D7_0621400	1995	953	9.8	4614	50.09	2.24998	5.86732	0.00102063	0.226254	Ups	Pf77 protein (ALV7)
PF3D7_0628400	2323	344	6.92	1576	33.46	2.17004	4.33381	0.00158034	0.302008	Ups	conserved Plasmodium membrane protein, unknown function
PF3D7_0720300	399	110	7.16	393	27.02	1.81052	2.41116	0.00884194	0.816701	Ups	conserved Plasmodium protein, unknown function
PF3D7_0723200	1615	216	4.11	682	13.71	1.63284	3.24259	0.0163818	1	Ups	conserved Plasmodium protein, unknown function
PF3D7_0724500	1496	141	3.16	596	14.11	2.05331	2.95782	0.0029705	0.418555	Ups	conserved Plasmodium protein, unknown function
PF3D7_0729800	294	26	1.81	118	8.69	2.15154	0.63511	0.00385721	0.485833	Ups	dynein light chain, putative
PF3D7_0731400	1725	4242	54.22	11971	161.52	1.47136	7.41107	0.0274593	1	Ups	serine/threonine protein kinase, FIKK family, pseudogene (FIKK7.2)
PF3D7_0732500	1356	11	0.2	60	1.16	2.40898	-0.344735	0.00358329	0.461827	Ups	rifin (RIF)
PF3D7_0801900	13989	6189	9.08	18937	29.32	1.58807	8.04258	0.01765	1	Ups	conserved Plasmodium protein, unknown function
PF3D7_0814100	1055	430	19.73	1247	60.41	1.51044	4.14096	0.0248598	1	Ups	conserved Plasmodium protein, unknown function
PF3D7_0822700	2775	303	2.24	844	6.59	1.45221	3.59479	0.0313639	1	Ups	conserved Plasmodium protein, unknown function
PF3D7_0823600	1305	223	3.51	698	11.58	1.6203	3.27895	0.0170956	1	Ups	lipoate-protein ligase B (LipB)
PF3D7_0827400	657	152	4.75	446	14.7	1.52686	2.65969	0.0250985	1	Ups	conserved Plasmodium protein, unknown function
PF3D7_0831750	874	107	2.53	459	11.46	2.07427	2.57937	0.00291495	0.418555	Ups	Plasmodium exported protein (PHISTa), unknown function, pseudogene
PF3D7_0832000	1029	424	9.54	1125	26.71	1.38219	4.02714	0.0395679	1	Ups	stevor
PF3D7_0900300	1243	18	0.34	55	1.1	1.5795	-0.305373	0.0418372	1	Ups	rifin (RIF)
PF3D7_0901500	1338	38	0.71	171	3.37	2.14095	1.15991	0.00304797	0.418555	Ups	rifin (RIF)
PF3D7_0901600	1014	21	0.47	66	1.57	1.621	-0.064707	0.035292	1	Ups	stevor
PF3D7_0911300	10033	220	0.46	667	1.46	1.5743	3.22507	0.0204623	1	Ups	cysteine repeat modular protein 1 (CRMP1)
PF3D7_0912200	1362	381	5.74	1144	18.19	1.56057	4.00409	0.0205577	1	Ups	conserved Plasmodium membrane protein, unknown function
PF3D7_0930200	2770	1306	13.95	7962	89.8	2.58252	6.60147	0.00019442	0.119719	Ups	leucine-rich repeat protein (LRR8)
PF3D7_0931600	1139	15	0.41	96	2.75	2.64275	0.27072	0.000796013	0.220575	Ups	conserved protein, unknown function
PF3D7_0932900	477	63	2.71	176	7.99	1.45501	1.35162	0.0404851	1	Ups	conserved Plasmodium protein, unknown function
PF3D7_0934900	1744	389	4.93	1793	23.97	2.17883	4.51795	0.00149292	0.295491	Ups	conserved Plasmodium protein, unknown function
PF3D7_1007800	3120	532	3.5	1345	9.34	1.31256	4.3038	0.0499009	1	Ups	conserved Plasmodium protein, unknown function
PF3D7_1019200	960	57	1.22	158	3.56	1.44357	1.20171	0.0424963	1	Ups	conserved Plasmodium protein, unknown function
PF3D7_1023800	2467	366	3.3	1240	11.81	1.73474	4.07801	0.0104348	0.880371	Ups	conserved Plasmodium protein, unknown function
PF3D7_1030900	657	311	9.71	1294	42.65	2.03107	4.07626	0.00301014	0.418555	Ups	28 kDa ookinete surface protein (P28)
PF3D7_1031000	654	197	6.18	867	28.71	2.1118	3.4849	0.00221891	0.384288	Ups	25 kDa ookinete surface antigen precursor (Pfs25)
PF3D7_1103000	389	55	4.09	226	17.73	2.01103	1.58002	0.0049967	0.576911	Ups	conserved Plasmodium protein, unknown function
PF3D7_1115100	2300	301	6.68	902	21.14	1.55763	3.66298	0.0213398	1	Ups	conserved Plasmodium protein, unknown function
PF3D7_1127200	355	4	0.4	19	1.99	2.18812	-1.81613	0.0365207	1	Ups	conserved Plasmodium protein, unknown function
PF3D7_1137800	627	285	12.82	1246	59.17	2.10245	4.00816	0.00221748	0.384288	Ups	conserved Plasmodium protein, unknown function
PF3D7_1139700	1518	1581	21.37	4345	61.99	1.4331	5.95983	0.0318026	1	Ups	adrenodoxin reductase, putative
PF3D7_1140000	1952	482	5.48	1407	16.9	1.51993	4.31227	0.0237119	1	Ups	carbonic anhydrase (CA)
PF3D7_1144400	4395	312	1.46	965	4.75	1.60325	3.74867	0.0178018	1	Ups	conserved Plasmodium protein, unknown function
PF3D7_1201400	3566	571	3.46	1488	9.51	1.35628	4.43688	0.0426653	1	Ups	Plasmodium exported protein, unknown function
PF3D7_1216600	549	81	3.03	566	22.33	2.77758	2.76948	0.000107235	0.0848997	Ups	cell traversal protein for ookinetes and sporozoites (CelTOS)
PF3D7_1218100	1970	175	2.58	1218	18.95	2.77287	3.87078	8.77619e-05	0.0848997	Ups	conserved Plasmodium protein, unknown function
PF3D7_1219700	573	225	8.06	1199	45.31	2.38785	3.90324	0.000584064	0.192678	Ups	raf kinase inhibitor (RKIP)
PF3D7_1219800	162	20	2.53	140	18.71	2.7744	0.781954	0.000285509	0.14912	Ups	conserved Plasmodium protein, unknown function
PF3D7_1226200	1752	128	1.5	481	5.95	1.88353	2.68476	0.00632519	0.649151	Ups	conserved Plasmodium protein, unknown function
PF3D7_1234400	2560	66	0.69	184	2.02	1.45211	1.41547	0.040178	1	Ups	aspartyl protease, putative
PF3D7_1240700	1234	14	0.28	61	1.27	2.08831	-0.269377	0.00941013	0.844541	Ups	rifin, pseudogene (RIF)
PF3D7_1243200	252	1	0.08	10	0.86	3.14615	-2.66338	0.0399705	1	Ups	conserved Plasmodium protein, unknown function
PF3D7_1243300	380	106	9.06	491	44.3	2.185	2.65548	0.0017671	0.326442	Ups	conserved Plasmodium protein, unknown function
PF3D7_1247600	1485	53	0.73	231	3.37	2.0959	1.59491	0.00317202	0.418555	Ups	conserved Plasmodium protein, unknown function
PF3D7_1251000	1590	63	2.3	234	9.03	1.86568	1.65913	0.00855393	0.803489	Ups	conserved Plasmodium protein, unknown function
PF3D7_1323000	1030	328	9.71	1613	50.41	2.2722	4.34922	0.000982685	0.226254	Ups	beta-hydroxyacyl-ACP dehydratase (FabZ)
PF3D7_1325300	405	13	0.66	41	2.19	1.62251	-0.713799	0.0470814	1	Ups	conserved Plasmodium protein, unknown function
PF3D7_1328600	2029	323	6.07	875	17.35	1.41206	3.65747	0.0361162	1	Ups	conserved Plasmodium protein, unknown function
PF3D7_1331400	1446	561	7.96	3749	56.15	2.71482	5.49739	0.000101947	0.0848997	Ups	CPW-WPC family protein
PF3D7_1332100	1569	649	8.49	3579	49.4	2.4377	5.4703	0.000418955	0.175389	Ups	conserved Plasmodium membrane protein, unknown function
PF3D7_1339000	1093	52	1.83	162	6.03	1.61176	1.19465	0.0221887	1	Ups	probable protein, unknown function
PF3D7_1347800	1326	75	2	221	6.21	1.53218	1.65525	0.0288787	1	Ups	leucine-rich repeat protein (LRR4.1)
PF3D7_1351300	1276	24	0.45	104	2.07	2.08445	0.470357	0.00548194	0.595705	Ups	conserved Plasmodium membrane protein, unknown function
PF3D7_1351600	1506	1645	22.41	7956	114.4	2.24853	6.65315	0.00101687	0.226254	Ups	glycerol kinase (GK)
PF3D7_1401700	813	49	1.24	301	8.02	2.59053	1.89136	0.000329767	0.152298	Ups	Plasmodium exported protein, unknown function
PF3D7_1407000	3819	298	1.6	1600	9.07	2.39886	4.31667	0.000541034	0.192678	Ups	LCCL domain-containing protein (CCp3)
PF3D7_1408300	300	13	0.89	48	3.46	1.84928	-0.550013	0.0223089	1	Ups	conserved Plasmodium protein, unknown function
PF3D7_1411000	7233	65	0.22	288	1.01	2.1201	1.90453	0.00283751	0.418555	Ups	conserved Plasmodium protein, unknown function
PF3D7_1411100	2046	116	2.12	350	6.76	1.56687	2.30257	0.0227067	1	Ups	conserved Plasmodium membrane protein, unknown function
PF3D7_1426500	1983	256	2.65	705	7.7	1.4357	3.3406	0.033345	1	Ups	ABC transporter G family member 2 (ABCG2)
PF3D7_1431900	3339	869	8.11	2417	23.8	1.45032	5.10986	0.0302586	1	Ups	inner membrane complex suture component, putative (ISC3)
PF3D7_1441300	7367	3301	10.04	8323	26.73	1.30882	6.93174	0.048974	1	Ups	serine/threonine protein kinase, putative
PF3D7_1476100	534	55	2.11	216	8.76	1.94578	1.52868	0.00658322	0.663349	Ups	early transcribed membrane protein 14.2 (ETRAMP14.2)

## Sheet: troph  37 and Ring 37
Gene ID	length	ring stage_37_read count	ring stage_37_rpkm	trophozoite stage_37_read count	trophozoite stage_37_rpkm	logFC	logCPM	p value	FDR	Regulation	Description
mal_mito_1:mRNA	786	2346	63.5896	9956	304.221	1.73379	7.01945	0.0429669	0.2332	up	cytochrome c oxidase subunit 3
mal_mito_3:mRNA	1131	12674	238.744	54860	1164.98	1.76235	9.47435	0.039696	0.225175	up	cytochrome b
PF3D7_0100300	3984	325	1.73798	34	0.204968	-3.60291	2.16831	0.000155344	0.0111516	down	erythrocyte membrane protein 1, PfEMP1
PF3D7_0101100	930	9187	210.461	3289	84.9392	-1.83342	7.23188	0.032828	0.208919	down	exported protein family 4
PF3D7_0101200	693	2435	74.8595	583	20.2052	-2.41359	5.20767	0.0060216	0.100136	down	exported protein family 3
PF3D7_0101400	828	205	5.27478	23	0.667152	-3.49945	1.51318	0.000270262	0.0163493	down	exported protein family 1, pseudogene
PF3D7_0101700	1359	69	1.08171	23	0.406476	-1.93001	0.181561	0.0382599	0.221266	down	erythrocyte membrane protein 1 (PfEMP1), exon 2, pseudogene
PF3D7_0101800	870	52	1.2734	8	0.22085	-3.02995	-0.390497	0.00394541	0.0810766	down	stevor
PF3D7_0101900	1032	76	1.56897	5	0.116364	-4.23972	0.045065	9.75773e-05	0.00870148	down	rifin
PF3D7_0102000	759	50	1.40349	5	0.158218	-3.63673	-0.502751	0.0008504	0.0317955	down	Plasmodium exported protein (PHISTa), unknown function, pseudogene
PF3D7_0102100	846	99	2.49314	8	0.227115	-3.95742	0.436847	0.000166457	0.011639	down	stevor, pseudogene
PF3D7_0102200	3258	1038278	6789.59	55599	409.867	-4.57451	13.7546	2.03726e-06	0.000622552	down	ring-infected erythrocyte surface antigen
PF3D7_0102300	354	1290	77.6368	12748	864.9	2.9532	7.17208	0.00097699	0.0350674	up	Plasmodium exported protein, unknown function
PF3D7_0102500	4704	36842	166.862	7581	38.7067	-2.63239	9.09435	0.00288972	0.0688418	down	erythrocyte binding antigen-181
PF3D7_0102600	1893	3957	44.5345	847	10.7463	-2.5753	5.88364	0.0035559	0.0771975	down	serine/threonine protein kinase, FIKK family
PF3D7_0102700	831	2296	58.8643	839	24.2487	-1.80373	5.23836	0.036073	0.215695	down	merozoite-associated tryptophan-rich antigen
PF3D7_0102800	1824	146	1.70533	931	12.2589	2.32042	3.4941	0.00854222	0.111901	up	conserved Plasmodium protein, unknown function
PF3D7_0104000	492	112	4.84991	479	23.3829	1.74401	2.65527	0.0458616	0.238339	up	thrombospondin-related sporozoite protein
PF3D7_0104200	1401	9470	144.01	2041	34.989	-2.56553	7.14394	0.00361561	0.0777298	down	StAR-related lipid transfer protein
PF3D7_0104300	10500	113278	229.846	9846	22.5215	-3.87569	10.5941	3.22663e-05	0.00396586	down	ubiquitin carboxyl-terminal hydrolase 1, putative
PF3D7_0105100	432	314	15.4856	2135	118.697	2.41347	4.67082	0.00612565	0.100428	up	conserved Apicomplexan protein, unknown function
PF3D7_0106200	648	285	9.37024	1376	51	1.91952	4.1289	0.0267411	0.189939	up	conserved Plasmodium protein, unknown function
PF3D7_0107000	507	3542	148.841	26612	1260.66	2.55788	8.2845	0.00369706	0.0777789	up	centrin-1
PF3D7_0107200	1014	439	9.22375	2026	47.9875	1.85456	4.69882	0.0315805	0.206951	up	carbon catabolite repressor protein 4, putative
PF3D7_0107400	462	421	19.4143	1884	97.9413	1.81012	4.60397	0.0358014	0.21441	up	conserved Apicomplexan protein, unknown function
PF3D7_0107500	4413	49241	237.725	5094	27.7237	-3.62447	9.4096	8.42923e-05	0.00810411	down	lipid/sterol:H+ symporter
PF3D7_0108000	657	9790	317.467	48785	1783.4	1.96552	9.26126	0.0226519	0.174225	up	proteasome subunit beta type-3, putative
PF3D7_0108300	6666	100721	321.911	28452	102.512	-2.17528	10.6181	0.0122535	0.133549	down	conserved Plasmodium protein, unknown function
PF3D7_0108400.2	525	130	5.27552	48	2.19588	-1.78594	1.11202	0.0450161	0.237382	down	mitochondrial carrier protein, putative
PF3D7_0108500	540	95571	3770.62	10226	454.82	-3.57583	10.37	0.000101141	0.00870148	down	conserved Plasmodium protein, unknown function
PF3D7_0108600	921	1122	25.9546	7880	205.491	2.46049	6.54413	0.00509783	0.0924133	up	conserved Plasmodium protein, unknown function
PF3D7_0109000	675	14752	465.616	3987	141.863	-2.23902	7.83542	0.0101271	0.122527	down	photosensitized INA-labeled protein PHIL1, putative
PF3D7_0109300	969	226	4.96896	1272	31.5276	2.14064	3.97294	0.0142051	0.144133	up	fatty acid elongation protein, GNS1/SUR4 family, putative
PF3D7_0110500	6858	8211	25.5082	2917	10.2157	-1.84454	7.06743	0.0318551	0.206951	down	bromodomain protein, putative
PF3D7_0110600	5133	17509	72.6727	3326	15.5625	-2.74771	8.00562	0.00196895	0.056689	down	phosphatidylinositol-4-phosphate 5-kinase
PF3D7_0111200	294	114	8.26111	897	73.2777	2.62339	3.3952	0.00335425	0.0753829	up	conserved Plasmodium protein, unknown function
PF3D7_0111400	2157	2014	19.8925	11195	124.653	2.12314	7.10755	0.0143829	0.144743	up	conserved Plasmodium protein, unknown function
PF3D7_0112800	612	329	11.4532	1514	59.4157	1.85034	4.28084	0.0322461	0.207671	up	Plasmodium exported protein (hyp11), unknown function
PF3D7_0113000	2022	100025	1053.92	24454	290.466	-2.38373	10.5725	0.0064487	0.101375	down	glutamic acid-rich protein
PF3D7_0113300	1755	10032	121.784	2785	38.1132	-2.20032	7.28599	0.011404	0.12845	down	Plasmodium exported protein (hyp1), unknown function
PF3D7_0113600	5682	523	1.96102	143	0.604452	-2.22121	3.02232	0.0116142	0.129732	down	surface-associated interspersed protein 1.2 (SURFIN 1.2), pseudogene
PF3D7_0113700	1209	9976	175.797	2743	54.4912	-2.21417	7.27544	0.0109364	0.127174	down	heat shock protein 40, type II
PF3D7_0113800	8703	22821	55.8659	1031	2.84523	-4.81958	8.2378	7.59557e-07	0.000413753	down	DBL containing protein, unknown function
PF3D7_0113900	732	1835	53.4079	730	23.9518	-1.68114	4.94343	0.0498448	0.248485	down	CX3CL1-binding protein 1
PF3D7_0114000	4392	3563	17.2836	803	4.39117	-2.50093	5.74328	0.00453038	0.0885195	down	exported protein family 1
PF3D7_0114300	960	229	5.08212	1047	26.194	1.84082	3.75321	0.0336063	0.210173	up	exported protein family 4, pseudogene
PF3D7_0114800	633	198	6.66411	40	1.51769	-2.6547	1.55602	0.00380518	0.0791008	down	Plasmodium exported protein (hyp7), unknown function
PF3D7_0115600	1140	308	5.75608	116	2.44388	-1.7591	2.35442	0.0446776	0.237382	down	rifin
PF3D7_0200300	1323	127	2.04515	9	0.163384	-4.14923	0.781247	7.18482e-05	0.00703328	down	erythrocyte membrane protein 1 (PfEMP1), exon 2
PF3D7_0201400	471	1	0.0452335	21	1.07084	3.90003	-1.82247	0.00663559	0.102758	up	Plasmodium exported protein (hyp10), unknown function
PF3D7_0201700	2703	7283	57.4044	430	3.82076	-4.4332	6.60506	3.74512e-06	0.000806548	down	DnaJ protein, putative
PF3D7_0201900	7326	30367	88.3112	8129	26.65	-2.25286	8.87458	0.00969361	0.11974	down	erythrocyte membrane protein 3
PF3D7_0202000	1965	152259	1650.83	16720	204.362	-3.53839	11.0448	0.000116349	0.00934963	down	knob-associated histidine-rich protein
PF3D7_0202100	909	12529	293.652	3706	97.9193	-2.10882	7.62342	0.0149775	0.145593	down	liver stage associated protein 2
PF3D7_0202200	873	8657	211.268	455	12.5177	-4.60102	6.84738	1.92774e-06	0.000622552	down	EMP1-trafficking protein
PF3D7_0202500	321	46143	3062.54	16527	1236.56	-1.8328	9.56036	0.0328001	0.208919	down	early transcribed membrane protein 2
PF3D7_0202700	1617	626	8.24794	2624	38.9745	1.71584	5.10207	0.0455288	0.238219	up	octaprenyl pyrophosphate synthase
PF3D7_0202800	363	200	11.7383	2334	154.426	3.19251	4.70123	0.000446317	0.0215658	up	conserved Plasmodium protein, unknown function
PF3D7_0202900	864	468	11.5402	3172	88.1752	2.40902	5.24119	0.00612862	0.100428	up	palmitoyltransferase DHHC12, putative
PF3D7_0203000	5940	10107	36.2507	3713	15.0129	-1.79618	7.3778	0.0363163	0.216531	down	repetitive organellar protein, putative
PF3D7_0203100	7458	4565	13.0406	1567	5.04631	-1.89404	6.20995	0.0278662	0.195354	down	protein kinase, putative
PF3D7_0203400	276	1194	92.1672	7883	685.977	2.37131	6.55873	0.00676078	0.103566	up	conserved Plasmodium protein, unknown function
PF3D7_0203700	1320	10319	166.55	1456	26.492	-3.17662	7.19391	0.000442457	0.0215658	down	protein MAK16, putative
PF3D7_0204700	1515	14485	203.698	3763	59.6552	-2.29608	7.79925	0.00850028	0.111623	down	hexose transporter
PF3D7_0205200	591	84	3.02812	388	15.7678	1.85471	2.33099	0.0345398	0.212286	up	conserved Plasmodium protein, unknown function
PF3D7_0205800	363	755	44.312	3376	223.369	1.80909	5.44378	0.0354366	0.213744	up	PH domain-containing protein, putative
PF3D7_0206300	9201	24065	55.7227	7939	20.7233	-1.95141	8.59603	0.0235873	0.176872	down	pentafunctional AROM polypeptide, putative, pseudogene
PF3D7_0206500	4311	10759	53.171	2246	12.5129	-2.61156	7.32148	0.00310683	0.0715577	down	conserved Plasmodium protein, unknown function
PF3D7_0208300	5409	3642	14.3451	1416	6.28743	-1.71433	5.92419	0.04539	0.237724	down	conserved Plasmodium protein, unknown function
PF3D7_0208500	414	685	35.251	3611	209.486	2.04653	5.49144	0.0182282	0.156026	up	acyl carrier protein
PF3D7_0209300	723	1171	34.5064	5529	183.669	1.88766	6.13749	0.028398	0.197794	up	2C-methyl-D-erythritol 2,4-cyclodiphosphate synthase
PF3D7_0209700	1707	9299	116.06	3378	47.5284	-1.81238	7.254	0.0347642	0.212823	down	RING zinc finger protein, putative
PF3D7_0210400	360	612	36.2184	3053	203.681	1.96691	5.26552	0.0230151	0.175696	up	50S ribosomal protein L33, putative
PF3D7_0210800	1248	2630	44.8975	575	11.0657	-2.54466	5.29881	0.00396138	0.0810953	down	conserved Plasmodium protein, unknown function
PF3D7_0211900	1353	1289	20.2972	5476	97.2059	1.73526	6.15734	0.0429318	0.2332	up	conserved Plasmodium protein, unknown function
PF3D7_0212000	936	507	11.5402	2335	59.9153	1.85162	4.9037	0.0318165	0.206951	up	GDP-fructose:GMP antiporter, putative
PF3D7_0212500	11973	20148	35.8517	4927	9.8834	-2.38334	8.26092	0.00646866	0.101375	down	conserved Plasmodium protein, unknown function
PF3D7_0213000	501	702	29.8525	3792	181.785	2.08172	5.55511	0.0164311	0.15001	up	conserved Plasmodium protein, unknown function
PF3D7_0213400	1032	1131	23.3488	6230	144.989	2.11	6.26511	0.0150103	0.145593	up	protein kinase 7
PF3D7_0213900	3501	4429	26.9522	1747	11.9847	-1.69354	6.21127	0.0478719	0.24548	down	conserved Plasmodium protein, unknown function
PF3D7_0214200	639	2579	85.9867	11518	432.916	1.80744	7.21292	0.0352495	0.213744	up	mitochondrial ribosomal protein L13 precursor, putative
PF3D7_0214400	1860	12324	141.163	3130	40.4165	-2.32871	7.5607	0.00768664	0.108622	down	conserved Plasmodium protein, unknown function
PF3D7_0214600	5145	22225	92.0317	6737	31.4491	-2.0735	8.45702	0.0165951	0.15001	down	serine/threonine protein kinase, putative
PF3D7_0214800	4116	4233	21.9106	864	5.04157	-2.6439	5.97124	0.00283448	0.0681605	down	conserved Plasmodium membrane protein, unknown function
PF3D7_0215300	2667	6245	49.8873	949	8.54614	-3.06956	6.48041	0.00065562	0.0269455	down	acyl-CoA synthetase
PF3D7_0217000	2931	359	2.60951	1826	14.9628	1.99478	4.52028	0.021511	0.170145	up	conserved Plasmodium membrane protein, unknown function
PF3D7_0217400	447	1496	71.3025	7472	401.473	1.96878	6.55472	0.0225638	0.174045	up	conserved Plasmodium protein, unknown function
PF3D7_0218000	993	2512	53.8954	13250	320.475	2.04751	7.36497	0.017943	0.155878	up	replication factor C subunit 2, putative
PF3D7_0218100	1068	489	9.7548	3065	68.9265	2.2962	5.21018	0.00871443	0.113042	up	conserved Plasmodium membrane protein, unknown function
PF3D7_0218400	1689	5347	67.4468	1686	23.9748	-2.01656	6.41289	0.0196785	0.161262	down	ATP-dependent RNA helicase DDX47, putative
PF3D7_0219300	420	487	24.7036	2913	166.578	2.22873	5.14854	0.0106579	0.125289	up	conserved Plasmodium protein, unknown function
PF3D7_0219400	306	3572	248.697	14626	1147.97	1.68218	7.58617	0.0491511	0.247363	up	ribosome associated membrane protein RAMP4, putative, unspecified product
PF3D7_0219500	1017	1229	25.7461	5558	131.258	1.82547	6.15846	0.0336916	0.210173	up	pseudouridine synthase, putative
PF3D7_0219700	888	5168	123.991	1162	31.4282	-2.50437	6.27923	0.00442949	0.0873567	down	Plasmodium exported protein (PHISTc), unknown function
PF3D7_0219900	693	2307	70.9243	574	19.8932	-2.35813	5.13871	0.00716286	0.104839	down	Plasmodium exported protein, unknown function
PF3D7_0220000	4677	177367	807.954	27323	140.31	-3.05006	11.3104	0.000689808	0.0275106	down	liver stage antigen 3
PF3D7_0220100	2994	10931	77.7838	1817	14.5757	-2.94022	7.3024	0.00102019	0.0361362	down	DnaJ protein, putative
PF3D7_0220700	759	5765	161.822	555	17.5622	-3.72795	6.30757	5.87139e-05	0.00619835	down	Plasmodium exported protein (hyp9), unknown function
PF3D7_0221100	783	11	0.299304	146	4.47835	3.36592	0.749767	0.000806647	0.0310213	up	Plasmodium exported protein, unknown function, pseudogene
PF3D7_0221700	1482	3109	44.6944	1211	19.6256	-1.71166	5.6966	0.0457659	0.238333	down	Plasmodium exported protein, unknown function
PF3D7_0221900	1257	124	2.10168	18	0.343925	-3.12588	0.827466	0.00129997	0.0418786	down	erythrocyte membrane protein 1 (PfEMP1), pseudogene
PF3D7_0222000	849	43	1.07905	7	0.198024	-2.94551	-0.643409	0.00565177	0.0978429	down	exported protein family 1
PF3D7_0223300	1296	53	0.871268	15	0.27798	-2.16212	-0.234591	0.0254941	0.183995	down	erythrocyte membrane protein 1 (PfEMP1), exon 2
PF3D7_0300300	1377	18	0.278496	4	0.0697675	-2.48054	-1.73187	0.0322415	0.207671	down	erythrocyte membrane protein 1 (PfEMP1), exon 2, pseudogene
PF3D7_0301000	2460	162	1.40301	57	0.556502	-1.85592	1.41075	0.0365909	0.217875	down	acyl-CoA synthetase
PF3D7_0301200	1833	3011	34.9969	586	7.67825	-2.7125	5.47055	0.00227881	0.0612486	down	serine/threonine protein kinase, FIKK family
PF3D7_0301300	1314	4117	66.7523	1210	22.1165	-2.11798	6.01624	0.0146674	0.145552	down	epoxide hydrolase 1
PF3D7_0301600	2199	19343	187.404	5201	56.8053	-2.24644	8.22501	0.00989349	0.121147	down	Plasmodium exported protein (hyp1), unknown function
PF3D7_0301800	774	12298	338.512	4407	136.75	-1.83204	7.65291	0.0329254	0.209292	down	Plasmodium exported protein, unknown function
PF3D7_0301900	1197	106	1.88666	908	18.2188	2.74584	3.39643	0.002257	0.0610637	up	conserved Plasmodium protein, unknown function
PF3D7_0302200	4251	44975	225.404	17798	100.556	-1.68892	9.55617	0.0482037	0.246031	down	cytoadherence linked asexual protein 3.2
PF3D7_0302300	4244	11047	55.4562	732	4.1425	-4.26693	7.21392	7.17877e-06	0.00128835	down	erythrocyte membrane protein 1 (PfEMP1), pseudogene
PF3D7_0302500	4254	87891	440.178	33030	186.482	-1.76346	10.5054	0.0395633	0.22493	down	cytoadherence linked asexual protein 3.1
PF3D7_0302700	459	748	34.7192	3138	164.198	1.71707	5.35937	0.0453194	0.237588	up	CDGSH iron-sulfur domain-containing protein, putative
PF3D7_0304500	516	805	33.2374	6080	282.996	2.56533	6.15478	0.00364485	0.0777298	up	1-cys-glutaredoxin-like protein-1
PF3D7_0305300	2871	16848	125.025	5331	44.5967	-2.01159	8.06952	0.0198739	0.162123	down	conserved Plasmodium membrane protein, unknown function
PF3D7_0305400	438	447	21.7427	2295	125.845	2.00836	4.84642	0.0204999	0.165227	up	conserved Plasmodium protein, unknown function
PF3D7_0306500	900	1508	35.6977	6599	176.101	1.77802	6.41646	0.0382612	0.221266	up	conserved Plasmodium protein, unknown function
PF3D7_0306600	258	293	24.1952	1732	161.233	2.21152	4.40366	0.0113975	0.12845	up	conserved Plasmodium protein, unknown function
PF3D7_0308600	1599	15427	205.548	5807	87.2229	-1.76109	7.99579	0.0398729	0.225611	down	pre-mRNA-processing factor 19, putative
PF3D7_0310000	594	1223	43.8653	5104	206.372	1.70959	6.06191	0.0459602	0.238621	up	50S ribosomal protein L9, apicoplast, putative
PF3D7_0310200	13653	49823	77.7468	6952	12.2295	-3.19281	9.46381	0.000414886	0.0210731	down	phd finger protein, putative
PF3D7_0312000	411	361	18.7131	1804	105.42	1.96928	4.50797	0.0230962	0.175696	up	conserved Plasmodium protein, unknown function
PF3D7_0314000	828	2720	69.9873	11717	339.87	1.75536	7.24934	0.040549	0.226469	up	co-chaperone p23
PF3D7_0315000	570	397	14.8387	2865	120.719	2.49947	5.08077	0.00461998	0.0885195	up	zinc finger protein, putative
PF3D7_0315200	6345	2238	7.51466	207	0.783548	-3.78512	4.93842	5.00071e-05	0.00562777	down	circumsporozoite- and TRAP-related protein
PF3D7_0315400	771	1257	34.7346	5784	180.178	1.85047	6.21045	0.0314562	0.206951	up	conserved Plasmodium protein, unknown function
PF3D7_0315500	699	1102	33.5881	6061	208.254	2.1078	6.22589	0.0151118	0.145593	up	mitochondrial ribosomal protein L29/L47 precursor, putative
PF3D7_0316300	1143	13215	246.321	71999	1512.89	2.09427	9.79742	0.015599	0.147861	up	inorganic pyrophosphatase, inorganic pyrophosphatase, putative
PF3D7_0316300.2	1296	1261	20.7296	7413	137.378	2.20387	6.49854	0.0113265	0.12845	up	inorganic pyrophosphatase, inorganic pyrophosphatase, putative
PF3D7_0317300	10185	26604	55.6502	8411	19.8342	-2.0128	8.72833	0.0197901	0.16193	down	conserved Plasmodium protein, unknown function
PF3D7_0318500	14946	7638	10.8877	2717	4.36608	-1.84265	6.96349	0.0320298	0.20727	down	conserved Plasmodium protein, unknown function
PF3D7_0318600	3054	7485	52.216	2591	20.3763	-1.88196	6.92581	0.0287413	0.197895	down	cleavage and polyadenylation specificity factor, putative
PF3D7_0319100	324	1217	80.0251	7985	591.912	2.36234	6.57871	0.00695288	0.103915	up	E3 ubiquitin-protein ligase RBX1, putative
PF3D7_0319700	9402	16546	37.4933	4273	10.9154	-2.30464	7.98973	0.00827502	0.111623	down	ABC transporter I family member 1, putative
PF3D7_0319900	945	945	21.305	309	7.85333	-1.96374	3.92414	0.0235734	0.176872	down	conserved Plasmodium protein, unknown function
PF3D7_0320000	435	1969	96.4356	9944	549.034	1.98478	6.96352	0.0215243	0.170145	up	protein phosphatase inhibitor 2
PF3D7_0320700	540	2440	96.2669	12431	552.891	1.99742	7.28285	0.0207396	0.166484	up	signal peptidase complex subunit SPC2, putative
PF3D7_0321800	8121	14717	38.6092	4300	12.717	-2.12656	7.8523	0.0142046	0.144133	down	WD repeat-containing protein, putative
PF3D7_0322500	1215	1077	18.8851	4740	93.6977	1.78624	5.93774	0.037512	0.21905	up	iron-sulfur assembly protein, putative
PF3D7_0323200	1326	482	7.74434	2027	36.7145	1.72049	4.72947	0.04532	0.237588	up	conserved Plasmodium protein, unknown function
PF3D7_0323900	1392	82	1.25503	10	0.172539	-3.369	0.21445	0.00107686	0.0374054	down	erythrocyte membrane protein 1 (PfEMP1), exon 2, pseudogene
PF3D7_0401900	2916	1476	10.784	186	1.53198	-3.33886	4.37296	0.000264559	0.0161862	down	acyl-CoA synthetase
PF3D7_0402100	1728	21641	266.818	4744	65.9368	-2.54108	8.3398	0.00390312	0.080515	down	Plasmodium exported protein (PHISTb), unknown function
PF3D7_0402200	6660	27984	89.5193	3840	13.8479	-3.2169	8.62925	0.000380834	0.0205041	down	surface-associated interspersed protein 4.1 (SURFIN 4.1), pseudogene
PF3D7_0402300	8916	24802	59.2649	5027	13.5415	-2.65417	8.52045	0.0026904	0.0671486	down	reticulocyte binding protein homologue 1
PF3D7_0403300	459	290	13.4607	1536	80.3721	2.05312	4.26025	0.0183329	0.156369	up	conserved Plasmodium protein, unknown function
PF3D7_0403800	2205	5467	52.8228	1349	14.6937	-2.37026	6.3813	0.0067823	0.103566	down	alpha/beta hydrolase, putative
PF3D7_0404200	492	186	8.05432	1110	54.1857	2.22499	3.76237	0.0111639	0.128439	up	conserved Plasmodium protein, unknown function
PF3D7_0404300	1896	15929	178.991	4584	58.0675	-2.14846	7.96241	0.0133057	0.138833	down	conserved Plasmodium protein, unknown function
PF3D7_0405800	309	499	34.4051	4009	311.605	2.65434	5.54233	0.00276284	0.0681605	up	conserved Plasmodium protein, unknown function
PF3D7_0406500	9636	77735	171.87	22416	55.8712	-2.14555	10.2498	0.0133959	0.139234	down	NYN domain-containing protein, putative
PF3D7_0407300	963	1866	41.2825	721	17.9819	-1.7232	4.95768	0.0446479	0.237382	down	transcription factor, putative
PF3D7_0407400	309	285	19.6502	1413	109.827	1.95779	4.15917	0.023997	0.178206	up	conserved Plasmodium protein, unknown function
PF3D7_0408900	2082	2811	28.7648	12340	142.351	1.78263	7.31787	0.0376855	0.21933	up	tRNA N6-adenosine threonylcarbamoyltransferase
PF3D7_0408900.2	2076	223	2.28854	1290	14.9241	2.18018	3.98596	0.0127155	0.136104	up	tRNA N6-adenosine threonylcarbamoyltransferase
PF3D7_0409900	1251	983	16.7408	4037	77.5048	1.68639	5.72943	0.0489249	0.247363	up	actin-like protein, putative
PF3D7_0410000	2502	16710	142.289	3817	36.6405	-2.48168	7.97562	0.00473289	0.0890975	down	erythrocyte vesicle protein 1
PF3D7_0411000	4713	9067	40.9871	2085	10.6252	-2.47202	7.09511	0.00489435	0.0905538	down	conserved Plasmodium protein, unknown function
PF3D7_0412100	1011	657	13.8451	3469	82.41	2.04885	5.43321	0.0180877	0.155878	up	30S ribosomal protein S12, mitochondrial, putative
PF3D7_0412400	6630	1237	3.975	434	1.57218	-1.86226	4.33368	0.0310684	0.206557	down	erythrocyte membrane protein 1, PfEMP1
PF3D7_0412700	6834	338	1.05371	124	0.435787	-1.79704	2.47938	0.0399846	0.225611	down	erythrocyte membrane protein 1, PfEMP1
PF3D7_0412900	6939	292	0.896534	78	0.269976	-2.2539	2.17752	0.0115116	0.129244	down	erythrocyte membrane protein 1, PfEMP1
PF3D7_0413500	888	4326	103.79	19028	514.644	1.78547	7.94177	0.0373558	0.218715	up	phosphoglucomutase-2
PF3D7_0413800	843	376	9.50257	1620	46.1545	1.75537	4.39911	0.0415594	0.229023	up	50S ribosomal protein L10, putative
PF3D7_0415600	690	294	9.07777	1230	42.8137	1.71287	4.01307	0.0466049	0.241289	up	GTP:AMP phosphotransferase
PF3D7_0416600	864	505	12.4526	3094	86.007	2.26335	5.22932	0.009636	0.119586	up	conserved Plasmodium protein, unknown function
PF3D7_0416900	7269	5024	14.725	1369	4.5233	-2.22712	6.28361	0.0105581	0.124933	down	conserved Plasmodium protein, unknown function
PF3D7_0417400	20310	37349	39.1787	8465	10.0102	-2.49299	9.13425	0.00455604	0.0885195	down	conserved Plasmodium protein, unknown function
PF3D7_0417500	891	3350	80.1029	17574	473.718	2.03965	7.77379	0.01834	0.156369	up	memo-like protein
PF3D7_0417700	1542	551	7.61287	3014	46.9446	2.09981	5.22102	0.0156896	0.148051	up	conserved Plasmodium protein, unknown function
PF3D7_0418100	3648	5420	31.6538	1234	8.12433	-2.48634	6.35063	0.00469205	0.0889508	down	protein SOC1, putative
PF3D7_0418300	2979	64639	462.28	23609	190.342	-1.80458	10.0529	0.0354152	0.213744	down	conserved Plasmodium protein, unknown function
PF3D7_0418600	6036	15046	53.1071	1870	7.4408	-3.35969	7.72075	0.000226975	0.0142994	down	regulator of chromosome condensation, putative
PF3D7_0419000	1323	482	7.7619	2581	46.8549	2.06905	5.00361	0.0172368	0.152386	up	conserved Plasmodium protein, unknown function
PF3D7_0419100	834	312	7.9702	1410	40.605	1.82419	4.18424	0.0348645	0.212823	up	conserved Plasmodium protein, unknown function
PF3D7_0420000	10113	35803	75.4259	10602	25.1788	-2.10725	9.13848	0.0150176	0.145593	down	zinc finger protein, putative
PF3D7_0420300	10422	30942	63.2526	9350	21.547	-2.07803	8.93352	0.0163687	0.15001	down	AP2 domain transcription factor, putative
PF3D7_0420500	597	183	6.53067	827	33.2704	1.8239	3.41862	0.0356105	0.213744	up	conserved Plasmodium protein, unknown function
PF3D7_0420700	6459	1272	4.19568	243	0.903583	-2.73888	4.22412	0.00216706	0.0598331	down	erythrocyte membrane protein 1, PfEMP1
PF3D7_0420900	6606	1308	4.21842	275	0.999818	-2.60077	4.28323	0.00337431	0.0753829	down	erythrocyte membrane protein 1, PfEMP1
PF3D7_0422200	12786	15900	26.4937	4489	8.43222	-2.17605	7.95475	0.0122511	0.133549	down	erythrocyte membrane-associated antigen
PF3D7_0422500	8625	18670	46.1175	6916	19.2585	-1.78421	8.2658	0.0374609	0.21899	down	pre-mRNA-splicing helicase BRR2, putative
PF3D7_0424200	5151	9824	40.6329	3543	16.5199	-1.82282	7.33092	0.0337852	0.210173	down	reticulocyte binding protein homologue 4
PF3D7_0424300	4293	10671	52.9572	2423	13.5556	-2.49028	7.32732	0.00461163	0.0885195	down	erythrocyte binding antigen-165, pseudogene
PF3D7_0424400	7143	274	0.817242	105	0.35305	-1.73396	2.19217	0.0480869	0.246031	down	surface-associated interspersed protein 4.2 (SURFIN 4.2)
PF3D7_0424500	1869	12159	138.602	1439	18.4918	-3.43028	7.40726	0.000175229	0.0119422	down	serine/threonine protein kinase, FIKK family
PF3D7_0424600	930	61651	1412.34	16008	413.41	-2.29684	9.88865	0.00846071	0.111623	down	Plasmodium exported protein (PHISTb), unknown function
PF3D7_0424700	3669	48391	280.995	2228	14.5846	-4.79235	9.32314	8.45335e-07	0.000413753	down	serine/threonine protein kinase, FIKK family
PF3D7_0424800	945	4849	109.32	715	18.1719	-3.11294	6.11084	0.000566221	0.025229	down	Plasmodium exported protein (PHISTb), unknown function
PF3D7_0424900	852	33729	843.422	3512	99.0015	-3.61509	8.86443	8.74112e-05	0.00825652	down	Plasmodium exported protein (PHISTa), unknown function
PF3D7_0425100	618	2779	95.8034	697	27.0877	-2.34662	5.4091	0.00739992	0.105867	down	Plasmodium exported protein (hyp6), unknown function
PF3D7_0425200	693	2491	76.5811	615	21.3142	-2.36932	5.24757	0.00689718	0.103915	down	Plasmodium exported protein (hyp15), unknown function
PF3D7_0425400	696	336	10.2852	21	0.724665	-4.3424	2.17068	1.12074e-05	0.00182851	down	Plasmodium exported protein (PHISTa), unknown function
PF3D7_0425800	10662	282	0.563497	62	0.139663	-2.53418	2.08181	0.00518827	0.0931122	down	erythrocyte membrane protein 1, PfEMP1
PF3D7_0501100	1209	27874	491.195	6646	132.026	-2.41986	8.72338	0.00575943	0.0988121	down	heat shock protein 40, type II
PF3D7_0501100.2	1173	724	13.1499	56	1.14661	-4.04063	3.29404	2.30731e-05	0.00310564	down	heat shock protein 40, type II
PF3D7_0501300	1014	182089	3825.84	9025	213.765	-4.68607	11.2388	1.29856e-06	0.000537803	down	skeleton-binding protein 1
PF3D7_0501400	5163	254792	1051.39	9252	43.0388	-5.13491	11.709	2.06932e-07	0.000365526	down	interspersed repeat antigen
PF3D7_0502100	705	460	13.9011	2174	74.0623	1.88887	4.79293	0.0287615	0.197895	up	HCNGP-like protein
PF3D7_0502400	1794	7961	94.5423	622	8.32712	-4.02918	6.75399	1.82639e-05	0.00265764	down	merozoite surface protein 8
PF3D7_0502900	249	1590	136.044	7414	715.122	1.86963	6.56418	0.0297915	0.200497	up	Tim10/DDP family zinc finger protein, putative
PF3D7_0503600	2406	12716	112.599	3614	36.0761	-2.16645	7.63412	0.0126167	0.135315	down	myosin B
PF3D7_0504300	675	47	1.48346	392	13.9479	2.70575	2.20377	0.00293589	0.0696337	up	conserved Plasmodium protein, unknown function
PF3D7_0504500	828	163	4.19409	800	23.2053	1.94289	3.34606	0.0256432	0.184576	up	MOLO1 domain-containing protein, putative
PF3D7_0505000	8928	4676	11.1584	629	1.69209	-3.24538	6.04524	0.000353826	0.0194387	down	conserved Plasmodium membrane protein, unknown function
PF3D7_0505800	303	9885	695.048	44427	3521.53	1.81659	9.1579	0.0342941	0.2115	up	small ubiquitin-related modifier
PF3D7_0505900	381	2396	133.981	10579	666.878	1.79094	7.09397	0.0368706	0.218451	up	conserved Plasmodium protein, unknown function
PF3D7_0506300	1224	1078	18.7637	5812	114.044	2.07904	6.17088	0.0164494	0.15001	up	conserved Plasmodium protein, unknown function
PF3D7_0507000	318	166	11.1215	1167	88.1395	2.46125	3.79575	0.00549276	0.0964206	up	conserved Plasmodium protein, unknown function
PF3D7_0507300	2682	1670	13.266	608	5.44467	-1.80899	4.77812	0.0356505	0.213744	down	PIMMS2 protein, putative
PF3D7_0508200	1068	1042	20.7863	5280	118.738	1.98955	6.05005	0.0213245	0.169338	up	longevity-assurance (LAG1) protein, putative
PF3D7_0509000	897	4003	95.0767	17637	472.236	1.7879	7.83174	0.0371178	0.218451	up	alpha-soluble NSF attachment protein, putative
PF3D7_0509400	8745	29128	70.963	8862	24.3388	-2.06821	8.84825	0.0168478	0.15001	down	RNA polymerase I
PF3D7_0509800	4680	16328	74.3307	2198	11.28	-3.24452	7.84933	0.000345332	0.0191677	down	phosphatidylinositol 4-kinase
PF3D7_0509900	945	95	2.14177	462	11.7419	1.92914	2.5642	0.0285497	0.197895	up	conserved Plasmodium protein, unknown function
PF3D7_0511500	30186	138830	97.9848	24975	19.8713	-2.82628	10.9828	0.00150292	0.0461153	down	RNA pseudouridylate synthase, putative
PF3D7_0512100	387	286	15.7448	2432	150.931	2.73606	4.81203	0.00213662	0.0593058	up	conserved Plasmodium protein, unknown function
PF3D7_0512400	705	98	2.96154	23	0.783548	-2.43552	0.583376	0.00952717	0.119315	down	conserved Plasmodium protein, unknown function
PF3D7_0513900	747	358	10.2104	2157	69.3516	2.23912	4.71437	0.0104839	0.124841	up	conserved Plasmodium protein, unknown function
PF3D7_0514800	2712	1003	7.87938	308	2.72765	-2.05434	3.99189	0.0181235	0.155878	down	inositol polyphosphate multikinase, putative
PF3D7_0515500	2883	292	2.15784	1299	10.8216	1.80145	4.07144	0.0369599	0.218451	up	amino acid transporter, putative
PF3D7_0516300	2046	5141	53.5332	1929	22.644	-1.76564	6.40957	0.0395299	0.22493	down	tRNA pseudouridine synthase, putative
PF3D7_0516700	3999	18887	100.622	4694	28.1915	-2.35999	8.17146	0.00696222	0.103915	down	ubiquitin carboxyl-terminal hydrolase 2, putative
PF3D7_0517200	1899	2083	23.3693	185	2.33977	-3.84357	4.83097	4.10474e-05	0.0049111	down	conserved Plasmodium protein, unknown function
PF3D7_0518200	396	2061	110.883	11712	710.335	2.15499	7.16676	0.0130799	0.137008	up	SWIB/MDM2 domain-containing protein
PF3D7_0519100	375	669	38.0081	3943	252.536	2.20751	5.58823	0.011322	0.12845	up	50S ribosomal protein L14, mitochondrial, putative
PF3D7_0519500	7467	8042	22.9456	2551	8.20524	-2.00795	7.00336	0.0201281	0.162962	down	carbon catabolite repressor protein 4, putative
PF3D7_0519800	2007	11153	118.393	4402	52.678	-1.69269	7.54367	0.0478128	0.24548	down	EELM2 domain-containing protein, putative
PF3D7_0520400	906	988	23.2332	4356	115.475	1.78879	5.81544	0.0372836	0.218666	up	single-stranded DNA-binding protein, putative
PF3D7_0521100	4581	89	0.413915	578	3.03036	2.34624	2.80818	0.00841033	0.111623	up	conserved Plasmodium protein, unknown function
PF3D7_0521200	987	158	3.41052	676	16.4496	1.74487	3.1474	0.0443907	0.237241	up	conserved Plasmodium protein, unknown function
PF3D7_0521300	4038	4381	23.1147	1328	7.89876	-2.07341	6.11436	0.0167109	0.15001	down	zinc finger protein, putative
PF3D7_0522700	534	409	16.3178	2425	109.068	2.21599	4.8869	0.0111356	0.128439	up	iron-sulfur assembly protein
PF3D7_0523000	4260	51278	256.45	12333	69.5322	-2.40732	9.60477	0.00598823	0.100126	down	multidrug resistance protein 1
PF3D7_0523300	393	974	52.8016	4554	278.309	1.8735	5.86096	0.0295825	0.200342	up	conserved Plasmodium protein, unknown function
PF3D7_0523500	342	16	0.996724	188	13.2026	3.19427	1.11579	0.000890838	0.0328512	up	dynein light chain Tctex-type, putative
PF3D7_0524000	3372	113969	720.079	25890	184.405	-2.48969	10.7442	0.00460052	0.0885195	down	karyopherin beta
PF3D7_0524200	465	476	21.809	2483	128.248	2.03128	4.95521	0.0192154	0.159232	up	conserved Plasmodium membrane protein, unknown function
PF3D7_0524600	774	1471	40.4905	7176	222.673	1.93478	6.50342	0.0248477	0.1826	up	50S ribosomal protein L12, apicoplast, putative
PF3D7_0525500	5592	2580	9.82955	778	3.34148	-2.08085	5.34919	0.016536	0.15001	down	WD repeat-containing protein, putative
PF3D7_0525800	903	36394	858.663	11366	302.306	-2.03048	9.17688	0.0187978	0.158384	down	inner membrane complex protein 1g, putative
PF3D7_0525900	861	164	4.05809	60	1.67369	-1.79978	1.44089	0.0433316	0.234459	down	NIMA related kinase 2
PF3D7_0526100	1230	97	1.68015	766	14.9572	2.6284	3.16862	0.00339759	0.0755894	up	conserved Plasmodium membrane protein, unknown function
PF3D7_0526500	4155	7274	37.2978	1160	6.70524	-2.99999	6.70803	0.000830693	0.0314963	down	conserved Plasmodium protein, unknown function
PF3D7_0527400	528	2214	89.3356	609	27.702	-2.2134	5.10406	0.0111645	0.128439	down	conserved Plasmodium protein, unknown function
PF3D7_0528500	924	804	18.5381	4452	115.721	2.11751	5.77951	0.0147325	0.145552	up	F-actin-capping protein subunit alpha, putative
PF3D7_0531300	888	997	23.9201	5560	150.38	2.12778	6.09782	0.0142573	0.144288	up	conserved Plasmodium protein, unknown function
PF3D7_0532000	3790	706966	3974.11	275177	1743.81	-1.7128	13.525	0.0452509	0.237588	down	28S ribosomal RNA
PF3D7_0532300	1530	82084	1143.01	19771	310.359	-2.40523	10.2839	0.006026	0.100136	down	Plasmodium exported protein (PHISTb), unknown function
PF3D7_0533100	9495	3567	8.00367	600	1.51769	-2.92291	5.6888	0.00110751	0.0379799	down	erythrocyte membrane protein 1 (PfEMP1), pseudogene
PF3D7_0600400	3978	65	0.34812	10	0.0603757	-3.03432	-0.0790262	0.00321303	0.0736126	down	erythrocyte membrane protein 1, PfEMP1
PF3D7_0601000	930	1180	27.0321	393	10.1493	-1.93733	4.24974	0.0253483	0.183995	down	exported protein family 4
PF3D7_0601400	1548	130	1.78918	19	0.294788	-3.11658	0.896032	0.00131454	0.0418786	down	erythrocyte membrane protein 1 (PfEMP1), pseudogene
PF3D7_0601900	387	8767	482.637	2268	140.754	-2.30211	7.07386	0.00835985	0.111623	down	conserved Plasmodium protein, unknown function
PF3D7_0602300	945	40	0.901798	234	5.94718	2.19382	1.55037	0.0149157	0.145593	up	liver merozoite formation protein, putative
PF3D7_0603200	1416	1994	30.0015	11459	194.362	2.17116	7.13233	0.0124634	0.134714	up	mitochondrial chaperone BCS1, putative
PF3D7_0603400	3312	5692	36.6147	1225	8.88327	-2.56754	6.40925	0.00360549	0.0777298	down	trophozoite exported protein 1
PF3D7_0603700	1332	400	6.39789	1645	29.6612	1.68822	4.43664	0.0493514	0.2474	up	phenylalanine--tRNA ligase
PF3D7_0603900	1128	207	3.90969	1049	22.3354	1.98922	3.7252	0.0222726	0.172726	up	conserved Plasmodium protein, unknown function
PF3D7_0604900	288	224	16.5705	1609	134.181	2.49249	4.25213	0.00480668	0.0898956	up	conserved Plasmodium protein, unknown function
PF3D7_0605000	585	348	12.6737	1885	77.3896	2.08554	4.54838	0.016475	0.15001	up	50S ribosomal protein L24, putative
PF3D7_0605200	630	1174	39.7016	8009	305.327	2.41856	6.57405	0.00582447	0.0989242	up	conserved Plasmodium protein, unknown function
PF3D7_0605300	1062	1441	28.9082	6614	149.578	1.84685	6.40451	0.031741	0.206951	up	serine/threonine protein kinase
PF3D7_0605900	882	11306	273.1	1687	45.9382	-3.09597	7.33393	0.000589832	0.0256101	down	long chain polyunsaturated fatty acid elongation enzyme, putative
PF3D7_0606000	3192	26329	175.733	8673	65.258	-1.95355	8.7253	0.0234417	0.176872	down	conserved Plasmodium protein, unknown function
PF3D7_0606300	369	14	0.808319	90	5.85792	2.32395	0.201395	0.0162055	0.15001	up	conserved Plasmodium protein, unknown function
PF3D7_0606600	7245	17426	51.2437	4199	13.9199	-2.40461	8.04813	0.00605093	0.100241	down	conserved Plasmodium protein, unknown function
PF3D7_0607300	1242	375	6.43266	1923	37.1865	2.00656	4.59238	0.0207487	0.166484	up	uroporphyrinogen III decarboxylase
PF3D7_0608200	471	186	8.41343	876	44.6694	1.88349	3.48838	0.0299256	0.201115	up	conserved Plasmodium protein, unknown function
PF3D7_0608400	321	490	32.5216	2036	152.335	1.70314	4.73988	0.0473988	0.244674	up	conserved Plasmodium protein, unknown function
PF3D7_0608600	852	591	14.7784	2733	77.0419	1.85754	5.12896	0.0311949	0.206584	up	conserved Plasmodium protein, unknown function
PF3D7_0608800	1245	26608	455.327	10202	196.808	-1.73452	8.78826	0.0427666	0.232717	down	ornithine aminotransferase
PF3D7_0609000	18234	39322	45.9446	7266	9.57063	-2.7876	9.16774	0.00171675	0.0512136	down	conserved Plasmodium protein, unknown function
PF3D7_0609700	5706	27266	101.805	4047	17.0345	-3.10366	8.60314	0.000571683	0.025229	down	conserved Plasmodium protein, unknown function
PF3D7_0610000	942	980	22.1644	4730	120.597	1.91935	5.90591	0.026033	0.186634	up	mitochondrial ribosomal protein L19 precursor, putative
PF3D7_0610900	3843	24130	133.773	7344	45.8975	-2.06769	8.57678	0.0168776	0.15001	down	transcription elongation factor SPT5, putative
PF3D7_0611000	864	271	6.68246	1661	46.1724	2.2637	4.33444	0.00974108	0.11974	up	SNARE associated Golgi protein, putative
PF3D7_0611100	252	161	13.6115	846	80.63	2.04133	3.40667	0.0194867	0.16001	up	succinate dehydrogenase subunit 3, putative
PF3D7_0611200	837	679	17.2832	4790	137.448	2.46683	5.8258	0.00503916	0.0918601	up	AP2 domain transcription factor, putative
PF3D7_0611300	843	1328	33.5623	6117	174.276	1.85196	6.29081	0.0313153	0.206951	up	conserved Apicomplexan protein, unknown function
PF3D7_0612000	255	151	12.6159	1011	95.2221	2.39079	3.6009	0.00690285	0.103915	up	conserved Plasmodium protein, unknown function
PF3D7_0612300	357	76	4.53551	350	23.5465	1.85026	2.18537	0.0355712	0.213744	up	transmembrane protein 234, putative
PF3D7_0612400	711	118	3.53585	769	25.9767	2.3516	3.21532	0.0080517	0.111623	up	conserved Plasmodium protein, unknown function
PF3D7_0613000	366	662	38.5352	3897	255.727	2.20575	5.57164	0.0113823	0.12845	up	conserved Plasmodium protein, unknown function
PF3D7_0613000.2	351	118	7.16235	1120	76.6369	2.89396	3.67893	0.00136813	0.0432024	up	conserved Plasmodium protein, unknown function
PF3D7_0613000.3	357	156	9.30973	980	65.9303	2.29891	3.57117	0.00898441	0.115723	up	conserved Plasmodium protein, unknown function
PF3D7_0613200	183	111	12.9227	1617	212.22	3.51186	4.14562	0.000150974	0.0111516	up	conserved Plasmodium protein, unknown function
PF3D7_0613400	642	4360	144.688	17824	666.802	1.67987	7.87191	0.0494257	0.247475	up	50S ribosomal protein L18, apicoplast, putative
PF3D7_0613900	6462	39393	129.877	10377	38.5684	-2.27606	9.24601	0.00902456	0.11576	down	myosin E, putative
PF3D7_0614200	2733	1307	10.1887	457	4.01609	-1.86719	4.41198	0.0305055	0.204535	down	cytosolic Fe-S cluster assembly factor NAR1, putative
PF3D7_0615200	1134	357	6.70712	1467	31.0702	1.68705	4.27228	0.0494973	0.247475	up	conserved Plasmodium protein, unknown function
PF3D7_0615700	471	2472	111.817	10177	518.95	1.69	7.06134	0.0482101	0.246031	up	RNA and export factor binding protein, putative
PF3D7_0617100	3711	6637	38.1032	2460	15.921	-1.78334	6.774	0.0376513	0.21933	down	AP-2 complex subunit alpha, putative
PF3D7_0618700	855	1019	25.3915	4325	121.492	1.73392	5.81762	0.0431633	0.233794	up	trafficking protein particle complex subunit 6A, putative
PF3D7_0620100	393	318	17.2391	1823	111.409	2.16731	4.48516	0.0129599	0.137008	up	conserved Plasmodium protein, unknown function
PF3D7_0621200	906	31086	731	7777	206.163	-2.35048	8.89187	0.00716583	0.104839	down	pyridoxine biosynthesis protein PDX1
PF3D7_0622200	2583	11083	91.4142	4175	38.8203	-1.75999	7.51896	0.0400183	0.225611	down	radical SAM protein, putative
PF3D7_0622400	387	468	25.7642	2978	184.816	2.31797	5.16508	0.00813849	0.111623	up	conserved Apicomplexan protein, unknown function
PF3D7_0622600	291	1193	87.3431	6963	574.686	2.19349	6.41012	0.0116926	0.1298	up	cytochrome b-c1 complex subunit 9, putative
PF3D7_0622900	5970	37783	134.835	5756	23.1565	-3.06609	9.07774	0.000652778	0.0269455	down	AP2 domain transcription factor AP2Tel
PF3D7_0623300	711	1649	49.4119	12860	434.409	2.61163	7.22806	0.00311005	0.0715577	up	EGF-like membrane protein, putative
PF3D7_0623800	7215	51924	153.325	6938	23.0954	-3.25531	9.51736	0.000330942	0.0187208	down	tyrosine kinase-like protein, putative
PF3D7_0624200	1026	2876	59.7204	13750	321.871	1.90573	7.44709	0.0268753	0.19048	up	conserved Plasmodium protein, unknown function
PF3D7_0624500	270	1368	107.945	9155	814.37	2.39088	6.77122	0.00634986	0.101375	up	anaphase-promoting complex subunit 11, putative
PF3D7_0624600	8160	78274	204.366	24558	72.2819	-2.02386	10.283	0.0191519	0.159232	down	SNF2 helicase, putative
PF3D7_0624700	744	916	26.2303	4850	156.565	2.05291	5.91516	0.0177826	0.155424	up	N-acetylglucosaminylphosphatidylinositol deacetylase, putative
PF3D7_0624900	1338	272	4.33106	1681	30.1744	2.27566	4.34961	0.00939238	0.118428	up	GAS8-like protein, putative
PF3D7_0625100	1200	77	1.36707	365	7.30531	1.89194	2.23634	0.0316517	0.206951	up	sphingomyelin synthase 2, putative
PF3D7_0625200	1158	446	8.20554	2041	42.3313	1.84238	4.71206	0.0326837	0.208919	up	conserved Plasmodium protein, unknown function
PF3D7_0625400	1239	2745	47.2011	631	12.2317	-2.47235	5.37138	0.00496513	0.0912364	down	conserved Plasmodium protein, unknown function
PF3D7_0625600	1896	893	10.0345	258	3.2682	-2.1422	3.8077	0.0142152	0.144133	down	poly(A) polymerase PAP, putative
PF3D7_0625700	297	319	22.8831	2603	210.496	2.67661	4.91763	0.00261575	0.06653	up	conserved Plasmodium protein, unknown function
PF3D7_0625900	981	93	2.01974	555	13.5879	2.22433	2.77052	0.0118166	0.13037	up	conserved Plasmodium protein, unknown function
PF3D7_0626100	1152	1184	21.8968	5677	118.357	1.90984	6.17088	0.0266919	0.18984	up	oxidoreductase, short-chain dehydrogenase family, putative
PF3D7_0627100	5139	23529	97.5452	5906	27.6021	-2.34568	8.49084	0.0072776	0.10533	down	ankyrin-repeat protein, putative
PF3D7_0627200	420	183	9.28288	1367	78.1711	2.54886	4.00977	0.00409647	0.0822963	up	myosin light chain, putative
PF3D7_0628100	30864	36083	24.9076	11872	9.23844	-1.95527	9.17961	0.0233204	0.176777	down	HECT-domain (ubiquitin-transferase), putative
PF3D7_0628200	9219	39603	91.5219	13819	36.0014	-1.87047	9.33169	0.0295732	0.200342	down	eukaryotic translation initiation factor 2-alpha kinase
PF3D7_0630100	2034	558	5.84473	217	2.56233	-1.71344	3.22012	0.0476239	0.244897	down	conserved Plasmodium protein, unknown function
PF3D7_0631000	858	242	6.00909	1038	29.0561	1.74875	3.76119	0.0431153	0.233769	up	tetratricopeptide repeat protein, putative
PF3D7_0631100	1401	26	0.395381	118	2.02288	1.82631	0.661444	0.0492076	0.247363	up	Plasmodium exported protein (PHISTb), unknown function
PF3D7_0631200	1546	79	1.08868	16	0.248564	-2.64472	0.245897	0.00638068	0.101375	down	erythrocyte membrane protein 1 (PfEMP1), pseudogene
PF3D7_0631300	849	67	1.68131	2	0.0565782	-5.32226	-0.173802	3.24104e-05	0.00396586	down	exported protein family 1
PF3D7_0631500	693	103	3.16654	35	1.213	-1.90451	0.753926	0.0379544	0.220069	down	exported protein family 3
PF3D7_0631900	912	30	0.700821	150	3.95024	1.96648	0.967748	0.0311139	0.206557	up	stevor
PF3D7_0632600	1050	27	0.547842	6	0.137243	-2.49399	-1.2102	0.0231368	0.175696	down	rifin, pseudogene
PF3D7_0701400	927	116	2.66599	34	0.880899	-2.11747	0.879608	0.0209212	0.167121	down	exported protein family 4, pseudogene
PF3D7_0701800	996	49	1.04814	6	0.144683	-3.35119	-0.506268	0.00177408	0.0524816	down	rifin
PF3D7_0701900	2895	38733	285.045	1660	13.7717	-4.89571	8.99848	5.54962e-07	0.000413753	down	Plasmodium exported protein, unknown function
PF3D7_0702000	738	16940	489.033	3855	125.457	-2.48711	7.99452	0.00465076	0.0887931	down	Plasmodium exported protein (hyp12), unknown function
PF3D7_0702100	2016	10729	113.383	2508	29.8789	-2.44836	7.34156	0.00527462	0.094035	down	Plasmodium exported protein (PHISTb), unknown function, pseudogene
PF3D7_0702200	1275	8153	136.235	1645	30.9872	-2.66066	6.91454	0.00264548	0.0668698	down	lysophospholipase, putative
PF3D7_0702300	1785	13042	155.663	735	9.88954	-4.50054	7.44275	2.81059e-06	0.000630509	down	sporozoite threonine and asparagine-rich protein
PF3D7_0702400	372	10585	606.218	1843	118.99	-2.87332	7.26387	0.00128616	0.0418786	down	small exported membrane protein 1
PF3D7_0702500	762	13309	372.11	4717	148.675	-1.84795	7.76341	0.0315149	0.206951	down	Plasmodium exported protein, unknown function
PF3D7_0702600	264	82	6.61745	17	1.54658	-2.6117	0.303413	0.00710152	0.104839	down	chitinase precursor fragment, truncated
PF3D7_0703600	789	4651	125.589	22708	691.24	1.93604	8.16428	0.0246515	0.182088	up	conserved Plasmodium protein, unknown function
PF3D7_0703900	13077	13183	21.4777	2876	5.28211	-2.54801	7.62372	0.0038221	0.0791468	down	conserved Plasmodium membrane protein, unknown function
PF3D7_0705500	8445	49279	124.321	16327	46.4338	-1.94523	9.63132	0.0239872	0.178206	down	inositol-phosphate phosphatase, putative
PF3D7_0705800	582	164	6.00346	841	34.7056	2.00616	3.40502	0.0212924	0.169333	up	cysteine-rich secretory protein, putative
PF3D7_0705900	501	2755	117.156	14324	686.679	2.02675	7.48143	0.0190507	0.159232	up	ATP synthase subunit C, putative
PF3D7_0706200	234	96	8.7405	676	69.3838	2.46304	3.01367	0.00579173	0.0988121	up	conserved Plasmodium protein, unknown function
PF3D7_0706500	5121	35888	149.305	6217	29.1577	-2.8807	9.02446	0.00124833	0.0416203	down	conserved Plasmodium protein, unknown function
PF3D7_0707500	4806	3921	17.3818	1210	6.04684	-2.04761	5.95934	0.0180321	0.155878	down	conserved Plasmodium protein, unknown function
PF3D7_0708700	687	2652	82.2428	12470	435.95	1.88174	7.31127	0.0287411	0.197895	up	Cg8 protein
PF3D7_0709050	629	10	0.338712	89	3.39834	2.78879	0.125789	0.00619277	0.100428	up	small nucleolar RNA
PF3D7_0709300	8190	6130	15.9462	1571	4.60701	-2.31562	6.55543	0.00803484	0.111623	down	Cg2 protein
PF3D7_0709500	408	460	24.0203	2186	128.682	1.89681	4.79918	0.0281709	0.196721	up	conserved Plasmodium protein, unknown function
PF3D7_0711000	3690	6359	36.715	2192	14.2673	-1.88801	6.68935	0.0282833	0.19725	down	AAA family ATPase, CDC48 subfamily
PF3D7_0711700	6648	474	1.51904	86	0.310695	-2.81198	2.79137	0.00190964	0.0552769	down	erythrocyte membrane protein 1, PfEMP1
PF3D7_0712300	6804	416	1.3026	87	0.307102	-2.60708	2.63084	0.00375982	0.078766	down	erythrocyte membrane protein 1, PfEMP1
PF3D7_0712600	6648	475	1.52224	56	0.202313	-3.43268	2.72927	0.000228408	0.0142994	down	erythrocyte membrane protein 1, PfEMP1
PF3D7_0712900	6579	263	0.851681	70	0.255544	-2.25887	2.02624	0.0116656	0.129768	down	erythrocyte membrane protein 1, PfEMP1
PF3D7_0713200	675	128	4.04005	10	0.355814	-4.01075	0.800534	0.000109628	0.0092225	down	DnaJ protein, putative
PF3D7_0713300	1224	1673	29.1203	125	2.45276	-4.09244	4.49968	1.59066e-05	0.00244688	down	erythrocyte membrane protein 1 (PfEMP1), pseudogene
PF3D7_0713900	10710	21714	43.1948	7398	16.5902	-1.90492	8.4574	0.026888	0.19048	down	conserved Plasmodium protein, unknown function
PF3D7_0715400	660	412	13.2995	2702	98.326	2.36148	5.01795	0.00716085	0.104839	up	secreted ookinete protein, putative
PF3D7_0715500	216	334	32.9438	1940	215.712	2.18625	4.5712	0.0122035	0.133544	up	ATP synthase subunit epsilon, mitochondrial, putative
PF3D7_0715700	360	98	5.79969	657	43.8319	2.39221	2.98381	0.00714818	0.104839	up	conserved Plasmodium protein, unknown function
PF3D7_0716100	3210	8385	55.6518	2819	21.092	-1.9241	7.08071	0.0255405	0.184083	down	protein SDA1, putative
PF3D7_0716200	2499	16956	144.557	5843	56.1561	-1.88851	8.10406	0.0281581	0.196721	down	PDCD2 domain-containing protein, putative
PF3D7_0716400	525	1903	77.2254	8008	366.346	1.72159	6.70835	0.0444165	0.237241	up	transcription initiation factor IIA subunit 1, putative
PF3D7_0717000	897	1483	35.2233	6374	170.666	1.75208	6.37234	0.0410168	0.227664	up	conserved Plasmodium membrane protein, unknown function
PF3D7_0717400	2256	10905	102.984	4036	42.9674	-1.78548	7.48983	0.0373733	0.218715	down	queuine tRNA-ribosyltransferase, putative
PF3D7_0718500	579	4706	173.163	21941	910.133	1.86951	8.12876	0.0296872	0.200497	up	prefoldin subunit 3, putative
PF3D7_0718700	1374	439	6.80705	2532	44.2592	2.17618	4.95612	0.0125356	0.134714	up	conserved Plasmodium membrane protein, unknown function
PF3D7_0718800	822	50	1.29592	266	7.77207	2.0575	1.75548	0.0218701	0.171757	up	conserved Plasmodium protein, unknown function
PF3D7_0719100	540	1449	57.1683	11863	527.628	2.68173	7.10206	0.00246682	0.064787	up	conserved Plasmodium protein, unknown function
PF3D7_0719900	10206	16981	35.4477	6128	14.4208	-1.82193	8.12061	0.0338251	0.210173	down	conserved Plasmodium membrane protein, unknown function
PF3D7_0720500	405	321	16.8862	1395	82.7268	1.76775	4.18139	0.0404324	0.226419	up	conserved Plasmodium protein, unknown function
PF3D7_0720700	6501	38668	126.722	13895	51.334	-1.82809	9.30643	0.0332297	0.209987	down	phosphoinositide-binding protein, putative
PF3D7_0721100	735	9772	283.255	58991	1927.64	2.24223	9.48303	0.01001	0.121932	up	conserved Plasmodium protein, unknown function
PF3D7_0721300	2700	9620	75.9088	3325	29.577	-1.88416	7.28735	0.0285402	0.197895	down	ATP-dependent RNA helicase DBP7, putative
PF3D7_0721400	645	2473	81.6856	12788	476.179	2.01889	7.31941	0.019496	0.16001	up	conserved Plasmodium protein, unknown function
PF3D7_0721500	2340	320	2.9135	1623	16.6583	1.99063	4.35168	0.0218844	0.171757	up	conserved Plasmodium membrane protein, unknown function
PF3D7_0723400	4269	26136	130.435	6768	38.0769	-2.30073	8.64993	0.00836758	0.111623	down	conserved Plasmodium protein, unknown function
PF3D7_0724900	5694	3210	12.0107	506	2.13432	-3.01654	5.52605	0.00080473	0.0310213	down	kinesin-19, putative
PF3D7_0725300	2382	8164	73.0201	2994	30.1882	-1.79868	7.06927	0.0360961	0.215695	down	conserved Plasmodium protein, unknown function
PF3D7_0726100	2412	24839	219.401	1368	13.6218	-4.53385	8.37082	2.41413e-06	0.000625121	down	Plasmodium exported protein, unknown function
PF3D7_0726200	2538	10241	85.967	2218	20.9892	-2.55847	7.25788	0.00369826	0.0777789	down	serine/threonine protein kinase, FIKK family
PF3D7_0726700	513	1356	56.3149	5799	271.496	1.74484	6.23773	0.0418389	0.229858	up	conserved Plasmodium protein, unknown function
PF3D7_0727500	2124	913	9.15793	3995	45.1741	1.77786	5.69326	0.0384247	0.221735	up	mTERF domain-containing protein, putative
PF3D7_0727900	5772	1386	5.11585	278	1.15677	-2.66868	4.35731	0.00271456	0.0673511	down	conserved Plasmodium protein, unknown function
PF3D7_0728400	381	144	8.05227	1404	88.5053	2.93292	3.99857	0.00115646	0.0391597	up	conserved Plasmodium protein, unknown function
PF3D7_0728400.2	381	0	0	14	0.882531	6.65665	-2.34404	0.00637942	0.101375	up	conserved Plasmodium protein, unknown function
PF3D7_0728500	432	14	0.690439	82	4.55887	2.18986	0.0950909	0.0234274	0.176872	up	conserved Plasmodium protein, unknown function
PF3D7_0728800	1401	1758	26.7339	7200	123.43	1.68248	6.5642	0.0492355	0.247363	up	conserved Plasmodium protein, unknown function
PF3D7_0729600	492	986	42.6966	5534	270.148	2.13702	6.08935	0.0138726	0.142267	up	conserved Plasmodium protein, unknown function
PF3D7_0730200	2577	1784	14.749	691	6.44007	-1.71968	4.8937	0.0452803	0.237588	down	AP-4 complex subunit beta, putative
PF3D7_0730300	3996	84422	450.102	16263	97.7467	-2.72754	10.2778	0.00210169	0.0590344	down	AP2 domain transcription factor AP2-L, putative
PF3D7_0730800	882	76014	1836.14	8344	227.213	-3.53895	10.0426	0.000116179	0.00934963	down	Plasmodium exported protein, unknown function, unspecified product
PF3D7_0730900	6333	104674	352.136	11480	43.5371	-3.54021	10.5041	0.000115591	0.00934963	down	EMP1-trafficking protein
PF3D7_0731100	2673	72222	575.641	8422	75.6734	-3.4517	9.97588	0.000160846	0.0113947	down	EMP1-trafficking protein
PF3D7_0731200	930	4569	104.669	1424	36.7751	-2.03334	6.18275	0.0187688	0.158384	down	Plasmodium exported protein, unknown function
PF3D7_0731300	954	13409	299.453	1309	32.9548	-3.70804	7.52682	6.17622e-05	0.00635872	down	Plasmodium exported protein (PHISTb), unknown function
PF3D7_0731500	4509	186151	879.561	26473	141.01	-3.16539	11.3681	0.000457338	0.0215658	down	erythrocyte binding antigen-175
PF3D7_0800500	1128	61	1.15213	9	0.191629	-3.09264	-0.17467	0.0027805	0.0681605	down	rifin
PF3D7_0800900	636	611	20.4675	67	2.53014	-3.53771	3.08367	0.00015125	0.0111516	down	Plasmodium exported protein (hyp7), unknown function, pseudogene
PF3D7_0801000	3660	55136	320.948	7600	49.8723	-3.21042	9.60827	0.000389293	0.0205535	down	Plasmodium exported protein (PHISTc), unknown function
PF3D7_0801300	873	327	7.98021	121	3.32888	-1.78462	2.43462	0.0411756	0.22831	down	von Willebrand factor A domain-related protein
PF3D7_0801800	3036	27136	190.425	7537	59.6244	-2.19965	8.72166	0.0113983	0.12845	down	mannose-6-phosphate isomerase, putative
PF3D7_0801900	13989	6456	9.83236	2405	4.1291	-1.77607	6.73575	0.038399	0.221735	down	lysine-specific histone demethylase, putative
PF3D7_0802700	1233	148	2.55729	613	11.9405	1.69803	3.01814	0.0496762	0.248105	up	conserved Plasmodium protein, unknown function
PF3D7_0802900	408	211	11.018	916	53.9215	1.76605	3.57791	0.0414741	0.229022	up	conserved Plasmodium protein, unknown function
PF3D7_0803300	1098	1787	34.6739	8413	184.024	1.88349	6.74345	0.0286501	0.197895	up	mitogen-activated protein kinase organizer 1, putative
PF3D7_0803500	4404	5845	28.276	1715	9.35285	-2.12043	6.52133	0.0145221	0.145431	down	AAA family ATPase, putative
PF3D7_0804300	2673	4148	33.0614	1043	9.37157	-2.34304	5.98746	0.00740437	0.105867	down	zinc finger protein, putative
PF3D7_0805000	738	909	26.2415	4821	156.894	2.05533	5.90605	0.0176595	0.154851	up	alpha/beta hydrolase, putative
PF3D7_0805200	282	3970	299.932	1346	114.636	-1.91187	6.00474	0.0265417	0.189479	down	gamete release protein, putative
PF3D7_0805300	3759	4427	25.091	1110	7.09215	-2.34714	6.08068	0.00730523	0.105446	down	conserved Plasmodium protein, unknown function
PF3D7_0806400	534	245	9.77475	1525	68.5892	2.28592	4.20793	0.00921012	0.116951	up	glycosyltransferase family 28 protein, putative
PF3D7_0806800	3162	40938	275.833	14949	113.547	-1.8049	9.39386	0.0353934	0.213744	down	V-type proton ATPase subunit a, putative
PF3D7_0808000	4089	287	1.49536	105	0.616736	-1.80081	2.2434	0.0401909	0.225639	down	conserved Plasmodium protein, unknown function
PF3D7_0808600	6798	324	1.01542	125	0.441627	-1.72446	2.43528	0.0470344	0.24326	down	erythrocyte membrane protein 1, PfEMP1
PF3D7_0809300	1033	2281	47.0442	13991	325.293	2.26518	7.40358	0.00936262	0.11836	up	unspecified product
PF3D7_0810000	273	1877	146.481	7905	695.451	1.72276	6.68942	0.0442823	0.237241	up	acyl-CoA binding protein, putative
PF3D7_0810100	336	190	12.0474	1000	71.4805	2.04378	3.64591	0.0191811	0.159232	up	apicoplast ribosomal protein L33 precursor, putative
PF3D7_0810300	1653	21651	279.053	7021	102.012	-1.97619	8.43847	0.0219867	0.172309	down	protein phosphatase PPM5, putative
PF3D7_0811300	5325	118337	473.459	16376	73.861	-3.20476	10.7107	0.000397022	0.0205535	down	CCR4-associated factor 1
PF3D7_0811800	1764	202	2.43968	1075	14.6365	2.05979	3.74656	0.0180998	0.155878	up	conserved Plasmodium protein, unknown function
PF3D7_0813000	1800	11319	133.973	3438	45.8733	-2.07058	7.48418	0.016764	0.15001	down	conserved Plasmodium protein, unknown function
PF3D7_0813400	1980	57191	615.38	16399	198.92	-2.15369	9.80555	0.0130764	0.137008	down	conserved Plasmodium protein, unknown function
PF3D7_0814500	2277	7338	68.6587	728	7.67884	-3.68464	6.65873	6.86251e-05	0.00684217	down	conserved Plasmodium protein, unknown function
PF3D7_0815000	1056	613	12.3674	2893	65.7978	1.8869	5.2046	0.0288008	0.197895	up	selenoprotein
PF3D7_0815200	2634	16943	137.043	5336	48.6549	-2.01835	8.07629	0.0194902	0.16001	down	importin beta, putative
PF3D7_0815400	483	470	20.7315	2968	147.585	2.30697	5.16208	0.00840323	0.111623	up	conserved Apicomplexan protein, unknown function
PF3D7_0815700	1122	14	0.265837	73	1.56263	2.02244	-0.0349959	0.036627	0.217875	up	ubiquitin
PF3D7_0816200	630	1300	43.9626	8445	321.948	2.34797	6.6618	0.00726901	0.10533	up	vacuolar protein sorting-associated protein 2, putative
PF3D7_0816400	702	1000	30.349	5274	180.439	2.04726	6.03702	0.0180616	0.155878	up	EF-hand calcium-binding domain-containing protein, putative
PF3D7_0817000	1170	122	2.22154	640	13.1378	2.03869	3.00782	0.0200352	0.162454	up	NEDD8-activating enzyme E1 catalytic subunit, putative
PF3D7_0817300	6708	8310	26.393	2356	8.43547	-2.16996	7.01979	0.0125053	0.134714	down	conserved Plasmodium protein, unknown function
PF3D7_0818700	3672	9010	52.2761	3130	20.4724	-1.87684	7.19441	0.0291319	0.198795	down	DNA helicase, putative
PF3D7_0818800	1089	2881	56.3633	1083	23.8851	-1.76293	5.5749	0.0399841	0.225611	down	U3 small nucleolar ribonucleoprotein protein IMP4, putative
PF3D7_0820300	1842	6953	80.4199	2018	26.3123	-2.13615	6.76881	0.0138459	0.142264	down	conserved Plasmodium protein, unknown function
PF3D7_0821300	2604	5967	48.8198	1473	13.5859	-2.36966	6.50764	0.00679025	0.103566	down	ATP-dependent RNA helicase DHX36, putative
PF3D7_0821900	324	297	19.5296	2358	174.794	2.63706	4.78081	0.00298673	0.0702207	up	conserved Plasmodium protein, unknown function
PF3D7_0823200	861	21108	522.306	8151	227.371	-1.72425	8.45658	0.0439573	0.236903	down	RNA-binding protein, putative
PF3D7_0825600	258	138	11.3957	723	67.3047	2.03694	3.18257	0.0199589	0.162281	up	cytochrome c oxidase assembly protein, putative
PF3D7_0826100	25776	66596	55.0444	25216	23.4957	-1.75261	10.1076	0.0407313	0.227016	down	HECT-like E3 ubiquitin ligase, putative
PF3D7_0826400	954	1168	26.0841	5012	126.18	1.74973	6.02642	0.0413415	0.228994	up	dehydrodolichyl diphosphate synthetase, putative
PF3D7_0828500	1029	1343	27.8062	7232	168.799	2.07732	6.48626	0.016503	0.15001	up	translation initiation factor eIF-2B subunit alpha, putative
PF3D7_0828800	2217	9633	92.5714	2457	26.6175	-2.32254	7.20633	0.00784333	0.110257	down	GPI-anchored micronemal antigen
PF3D7_0828900	558	2178	83.1581	9850	423.964	1.82555	6.98335	0.033576	0.210173	up	conserved Plasmodium protein, unknown function
PF3D7_0829700	813	54	1.41509	480	14.18	2.79797	2.47996	0.00210524	0.0590344	up	unspecified product
PF3D7_0830500	2028	111589	1172.29	7215	85.4467	-4.30255	10.5487	6.05917e-06	0.00116509	down	sporozoite and liver stage tryptophan-rich protein, putative
PF3D7_0830600	1371	21194	329.349	2589	45.3546	-3.38464	8.21283	0.000206728	0.0134099	down	Plasmodium exported protein (PHISTc), unknown function
PF3D7_0830800	6150	5275	18.2738	1173	4.58089	-2.52035	6.30641	0.00420599	0.0841609	down	surface-associated interspersed protein 8.2 (SURFIN 8.2)
PF3D7_0831000	1281	990	16.4652	365	6.84338	-1.79066	4.02841	0.0379726	0.220069	down	Plasmodium exported protein (PHISTb), unknown function
PF3D7_0831100	5766	879	3.24784	222	0.92471	-2.33609	3.75082	0.00790866	0.110598	down	surface-associated interspersed protein 8.1 (SURFIN 8.1)
PF3D7_0831500	1008	17147	362.417	5029	119.825	-2.1211	8.07379	0.0144311	0.144957	down	Plasmodium exported protein (PHIST), unknown function
PF3D7_0831700	2040	207008	2161.91	58614	690.078	-2.17189	11.658	0.0123765	0.134345	down	heat shock protein 70
PF3D7_0831800	918	507400	11775.8	18957	495.968	-5.09383	12.704	2.45031e-07	0.000365526	down	histidine-rich protein II
PF3D7_0832300	780	8	0.218512	58	1.78591	2.49027	-0.415403	0.013992	0.143218	up	Plasmodium exported protein (PHISTa-like), unknown function
PF3D7_0832700	783	43	1.17	6	0.184042	-3.16319	-0.667869	0.00330748	0.0748214	down	Plasmodium exported protein (PHISTa-like), unknown function, pseudogene
PF3D7_0900800	1368	18	0.280329	2	0.0351132	-3.43251	-1.84107	0.0151503	0.145593	down	erythrocyte membrane protein 1 (PfEMP1), exon 2, pseudogene
PF3D7_0901700	684	1727	53.7919	9652	338.913	2.13097	6.89227	0.0140638	0.143408	up	Plasmodium exported protein (hyp5), unknown function
PF3D7_0902200	1902	4117	46.116	1471	18.575	-1.83622	6.07342	0.0327061	0.208919	down	serine/threonine protein kinase, FIKK family
PF3D7_0902300	1827	9595	111.889	1167	15.3412	-3.39084	7.06898	0.000203087	0.0133344	down	serine/threonine protein kinase, FIKK family
PF3D7_0902500	1776	18059	216.637	1933	26.1406	-3.57523	7.9662	0.000101819	0.00870148	down	serine/threonine protein kinase, FIKK family
PF3D7_0902600	1854	2071	23.7986	647	8.3815	-2.02978	5.04217	0.0192567	0.15926	down	serine/threonine protein kinase, FIKK family
PF3D7_0903000	477	923	41.2253	5575	280.707	2.24291	6.081	0.0100888	0.122338	up	conserved protein, unknown function
PF3D7_0903400	7611	33343	93.3349	10045	31.6983	-2.08241	9.0405	0.0161584	0.15001	down	ATP-dependent RNA helicase DDX60, putative
PF3D7_0904100	4167	4807	24.5771	1756	10.1211	-1.80428	6.30398	0.0356387	0.213744	down	AP-4 complex subunit epsilon, putative
PF3D7_0904400	558	831	31.7284	5417	233.159	2.3529	6.02103	0.00718965	0.104903	up	signal peptidase complex subunit 3, putative
PF3D7_0905000	846	117	2.94643	659	18.7086	2.1412	3.03052	0.0147505	0.145552	up	conserved Plasmodium protein, unknown function
PF3D7_0905200	3600	3784	22.3939	1466	9.78044	-1.71945	5.97816	0.0447704	0.237382	down	mitochondrial carrier protein, putative
PF3D7_0905800	3594	3817	22.6269	1244	8.31322	-1.96885	5.93626	0.0226123	0.17417	down	conserved Plasmodium protein, unknown function
PF3D7_0906100	588	1714	62.1033	9117	372.393	2.0596	6.82357	0.0173536	0.152916	up	vacuolar protein sorting-associated protein 46, putative
PF3D7_0906600	2532	12345	103.874	4906	46.5362	-1.6828	7.6925	0.049053	0.247363	down	zinc finger protein, putative
PF3D7_0907900	726	2060	60.4521	11717	387.621	2.15631	7.16714	0.0130285	0.137008	up	peptide deformylase
PF3D7_0908300	918	1429	33.1643	5990	156.715	1.71595	6.29112	0.0451507	0.237588	up	conserved protein, unknown function
PF3D7_0909700	3111	7348	50.3211	2514	19.4085	-1.89883	6.89558	0.0274261	0.193275	down	FHA domain protein, putative
PF3D7_0910900	1620	2109	27.7359	10542	156.291	1.96994	7.05072	0.0224482	0.173402	up	DNA primase large subunit, putative
PF3D7_0911500	555	8	0.307099	72	3.11578	2.80153	-0.162621	0.00579952	0.0988121	up	conserved Plasmodium protein, unknown function
PF3D7_0911800	831	773	19.818	4206	121.561	2.09223	5.70238	0.0158851	0.149259	up	conserved Plasmodium protein, unknown function
PF3D7_0913500	1299	1179	19.3368	6067	112.174	2.0118	6.24585	0.0199837	0.162281	up	protease, putative
PF3D7_0914000	2868	2288	16.9964	846	7.08465	-1.78671	5.23715	0.0377228	0.21933	down	pseudouridylate synthase, putative
PF3D7_0914700	1551	4077	56.0028	1206	18.6751	-2.10867	6.00391	0.0150773	0.145593	down	major facilitator superfamily-related transporter, putative
PF3D7_0915400	4257	93282	466.848	36253	204.535	-1.71502	10.6025	0.0449985	0.237382	down	ATP-dependent 6-phosphofructokinase
PF3D7_0915700	570	1298	48.5155	5593	235.666	1.75572	6.18311	0.0406548	0.226825	up	conserved Plasmodium protein, unknown function
PF3D7_0916400	7560	3477	9.7986	1056	3.35482	-2.07061	5.78153	0.0168845	0.15001	down	conserved Plasmodium protein, unknown function
PF3D7_0916700	1167	20606	376.187	4427	91.1099	-2.57015	8.26488	0.00355053	0.0771975	down	RNA-binding protein musashi, putative
PF3D7_0917500	2046	2740	28.5316	12081	141.816	1.78893	7.28586	0.0370533	0.218451	up	conserved Plasmodium protein, unknown function
PF3D7_0917700	1077	175	3.46181	59	1.31572	-1.91757	1.50787	0.0317555	0.206951	down	GPN-loop GTPase, putative
PF3D7_0918400	5163	546	2.25305	2749	12.7879	1.9802	5.11183	0.0221469	0.172726	up	conserved Plasmodium protein, unknown function
PF3D7_0918700	2214	11775	113.309	3039	32.9671	-2.30553	7.49884	0.00826139	0.111623	down	conserved Plasmodium protein, unknown function
PF3D7_0919600	1434	402	5.97252	1722	28.841	1.74702	4.48881	0.0422107	0.23127	up	dolichyl-diphosphooligosaccharide--protein glycosyltransferase 48 kDa subunit, putative
PF3D7_0920300	564	84	3.17308	588	25.0395	2.45429	2.81584	0.00595497	0.0998803	up	conserved Plasmodium protein, unknown function
PF3D7_0920800	1533	16610	230.839	5986	93.7824	-1.82389	8.08831	0.0336466	0.210173	down	inosine-5'-monophosphate dehydrogenase
PF3D7_0921400	744	198	5.66987	1578	50.9402	2.64233	4.20274	0.00300237	0.0702816	up	NifU-like scaffold protein
PF3D7_0922900	906	613	14.4149	3501	92.8092	2.16209	5.42516	0.0130149	0.137008	up	3-oxoacyl-[acyl-carrier-protein] reductase
PF3D7_0923700	843	38	0.960366	175	4.98583	1.84875	1.20665	0.0400711	0.225639	up	conserved protein, unknown function
PF3D7_0924000	3879	7385	40.5613	2840	17.5843	-1.73018	6.94019	0.0433733	0.234459	down	patatin-like phospholipase, putative
PF3D7_0924300	1203	941	16.665	5356	106.931	2.15724	6.03853	0.013067	0.137008	up	thiamine pyrophosphokinase
PF3D7_0924900	555	52	1.99614	470	20.3391	2.82194	2.44711	0.00200346	0.0573756	up	alpha-tubulin N-acetyltransferase, putative
PF3D7_0925500	387	893	49.1611	3906	242.409	1.77731	5.66092	0.0384901	0.221875	up	thioredoxin-like protein 2
PF3D7_0925600	387	301	16.5705	1245	77.2655	1.69642	4.03431	0.0487143	0.247199	up	zinc binding protein (Yippee), putative
PF3D7_0926300	3540	1699	10.2252	7023	47.6482	1.69582	6.52517	0.0475574	0.244789	up	protein kinase, putative
PF3D7_0927000	471	1435	64.91	6037	307.842	1.72118	6.30117	0.0445307	0.23738	up	CS domain protein, putative
PF3D7_0928000	312	2369	161.768	9769	752.008	1.69237	7.00178	0.0479197	0.24548	up	cytochrome c oxidase subunit 6B, putative
PF3D7_0929100	1026	988	20.5159	5162	120.836	2.0337	6.00873	0.0187881	0.158384	up	conserved Plasmodium protein, unknown function
PF3D7_0929900	576	277	10.2456	1970	82.143	2.47825	4.54518	0.00499817	0.0915311	up	conserved Plasmodium protein, unknown function
PF3D7_0930000	1677	88	1.11797	563	8.06311	2.3246	2.77416	0.00903035	0.11576	up	procollagen lysine 5-dioxygenase, putative
PF3D7_0930300	5163	517686	2136.22	186880	869.336	-1.82149	13.0507	0.0338104	0.210173	down	merozoite surface protein 1
PF3D7_0931100	2478	28779	247.432	5421	52.5418	-2.75988	8.72096	0.00188706	0.0549185	down	nucleolar protein Nop52, putative
PF3D7_0931300	918	599	13.9016	224	5.86047	-1.76994	3.30914	0.0408895	0.227218	down	conserved Plasmodium protein, unknown function
PF3D7_0933300	2949	1309	9.45683	5893	47.9942	1.81893	6.24425	0.034282	0.2115	up	conserved Plasmodium protein, unknown function
PF3D7_0933400	807	79	2.08562	341	10.1486	1.75691	2.16849	0.0446475	0.237382	up	conserved Plasmodium protein, unknown function
PF3D7_0933700	555	973	37.3509	7206	311.837	2.53703	6.40377	0.00398799	0.0813309	up	conserved Plasmodium protein, unknown function
PF3D7_0934200	438	104	5.05871	1139	62.4564	3.10025	3.68038	0.000674382	0.027226	up	conserved Plasmodium protein, unknown function
PF3D7_0934300	438	253	12.3063	1613	88.4479	2.32051	4.28275	0.0082587	0.111623	up	conserved Plasmodium protein, unknown function
PF3D7_0934400	603	2266	80.0615	9980	397.503	1.78732	7.01074	0.0372401	0.218648	up	AP2 domain transcription factor, putative
PF3D7_0935600	1539	82710	1144.99	9954	155.341	-3.40622	10.1754	0.000190317	0.0128083	down	gametocytogenesis-implicated protein
PF3D7_0935700	624	2913	99.4573	846	32.5621	-2.13511	5.51405	0.0140555	0.143408	down	Plasmodium exported protein, unknown function
PF3D7_0935900	2142	321032	3193.08	15486	173.639	-4.72519	12.0555	1.10757e-06	0.00049693	down	ring-exported protein 1
PF3D7_0936000	285	9974	745.599	519	43.7371	-4.61551	7.05112	1.79143e-06	0.000622552	down	ring-exported protein 2
PF3D7_0936100	540	1880	74.1729	9113	405.317	1.92561	6.84982	0.0254623	0.183995	up	early transcribed membrane protein
PF3D7_0936300	981	77604	1685.37	3954	96.8043	-4.64622	10.0099	1.52779e-06	0.000587546	down	ring-exported protein 3
PF3D7_0936400	645	3658	120.827	1323	49.2637	-1.81865	5.90679	0.0343403	0.211542	down	ring-exported protein 4
PF3D7_0936500	780	236	6.44612	41	1.26246	-2.87236	1.7797	0.0018644	0.0545556	down	virulence-associated protein 1
PF3D7_0936600	894	10006	238.454	3423	91.9595	-1.89901	7.34094	0.0273814	0.193213	down	gametocyte exported protein 5
PF3D7_0936700	1299	531	8.70896	83	1.5346	-3.02691	2.92964	0.000902852	0.0330677	down	lysophospholipase, putative
PF3D7_0936800	1152	106710	1973.48	12136	253.017	-3.48784	10.5361	0.000140567	0.0108116	down	Plasmodium exported protein (PHISTc), unknown function
PF3D7_0936900	1092	61	1.19011	260	5.71844	1.73829	1.78803	0.0493141	0.2474	up	Plasmodium exported protein (PHISTb), unknown function, pseudogene
PF3D7_0937600	3948	160	0.863423	37	0.225088	-2.45953	1.27944	0.00786847	0.110322	down	erythrocyte membrane protein 1, PfEMP1
PF3D7_1000300	1038	57	1.16993	7	0.161967	-3.35123	-0.295841	0.00153016	0.0465444	down	rifin
PF3D7_1001100	942	7489	169.377	1052	26.822	-3.18299	6.73081	0.000433706	0.0215658	down	acyl-CoA binding protein, isoform 1, ACBP1
PF3D7_1001100.2	804	294	7.79062	30	0.896174	-3.63812	2.02116	0.000133923	0.0104539	down	acyl-CoA binding protein, isoform 1, ACBP1
PF3D7_1001200	273	3363	262.449	14336	1261.22	1.74027	7.54371	0.0421868	0.23127	up	acyl-CoA binding protein, isoform 2, ACBP2
PF3D7_1001300	837	224	5.70169	1751	50.2444	2.6145	4.35603	0.00324248	0.0739725	up	Plasmodium exported protein (PHISTa), unknown function
PF3D7_1001400	2766	22934	176.648	1636	14.2056	-4.16065	8.27323	1.06693e-05	0.00179511	down	exported lipase 1
PF3D7_1001500	324	73191	4812.75	8886	658.701	-3.39356	10.0001	0.000199445	0.0132569	down	early transcribed membrane protein 10.1
PF3D7_1001900	831	6883	176.465	899	25.9828	-3.28796	6.59899	0.000300116	0.0175633	down	Plasmodium exported protein (hyp16), unknown function
PF3D7_1002000	1410	3775	57.0399	208	3.543	-4.53241	5.65266	2.67047e-06	0.000625121	down	Plasmodium exported protein (hyp2), unknown function
PF3D7_1002100	1896	86589	972.983	6798	86.1132	-4.02249	10.1976	1.82607e-05	0.00265764	down	EMP1-trafficking protein
PF3D7_1003100	285	369	27.5843	2377	200.314	2.33558	4.83778	0.00774682	0.109186	up	conserved Plasmodium protein, unknown function
PF3D7_1004300	3393	19776	124.175	5138	36.3695	-2.29596	8.24845	0.00849658	0.111623	down	E3 ubiquitin-protein ligase, putative
PF3D7_1004700	804	317	8.40009	1431	42.7475	1.82259	4.20584	0.0347069	0.212823	up	conserved Plasmodium protein, unknown function
PF3D7_1004900	960	1775	39.392	8161	204.173	1.84934	6.70695	0.031487	0.206951	up	conserved Plasmodium protein, unknown function
PF3D7_1005200	186	0	0	26	3.35728	7.54311	-1.62725	0.00059992	0.02574	up	conserved Plasmodium protein, unknown function
PF3D7_1006100	537	704	27.9305	3535	158.104	1.97637	5.4747	0.0222298	0.172726	up	CCR4-NOT transcription complex subunit 5, putative
PF3D7_1006500	963	602	13.3184	4443	110.809	2.53196	5.70772	0.00409326	0.0822963	up	conserved Plasmodium protein, unknown function
PF3D7_1007100	351	71	4.30955	843	57.6829	3.21613	3.23805	0.000458554	0.0215658	up	conserved Plasmodium protein, unknown function
PF3D7_1008100	11562	32492	59.8721	12811	26.612	-1.69421	9.08589	0.0475514	0.244789	down	zinc finger protein, putative
PF3D7_1010200	5520	13597	52.4789	3052	13.2792	-2.50693	7.6744	0.00436615	0.0865948	down	DNA2/NAM7 helicase, putative
PF3D7_1010800	900	470	11.1259	2513	67.0621	2.0669	4.9656	0.0172897	0.152603	up	50S ribosomal protein L22, mitochondrial, putative
PF3D7_1011300	1935	304	3.34714	1659	20.5917	2.09625	4.36275	0.0161682	0.15001	up	protein ARV1, putative
PF3D7_1012300	579	2396	88.1636	10565	438.246	1.78902	7.09249	0.0370613	0.218451	up	cytochrome b-c1 complex subunit 7, putative
PF3D7_1013900	3225	6279	41.4803	2425	18.0596	-1.72401	6.70759	0.0441137	0.237241	down	translation initiation factor eIF-2B subunit delta, putative
PF3D7_1014100	4368	14662	71.5141	4889	26.8822	-1.93596	7.88439	0.0246613	0.182088	down	merozoite surface protein MSA180, putative
PF3D7_1014800	2505	186	1.58193	851	8.15922	1.84172	3.45577	0.0335262	0.210173	up	conserved Plasmodium protein, unknown function
PF3D7_1015200.2	2031	132	1.38467	48	0.567621	-1.80795	1.12878	0.0427916	0.232717	down	cysteine--tRNA ligase
PF3D7_1015800	1008	6799	143.703	29514	703.225	1.76647	8.57919	0.0392846	0.224308	up	ribonucleoside-diphosphate reductase small chain, putative
PF3D7_1016700	2493	8738	74.6742	1235	11.8979	-3.17417	6.95422	0.000446987	0.0215658	down	Plasmodium exported protein (PHISTc), unknown function
PF3D7_1016800	945	11586	261.206	2325	59.0906	-2.66853	7.42043	0.0025718	0.0659361	down	Plasmodium exported protein (PHISTc), unknown function
PF3D7_1017500	405	10581	556.612	4148	245.986	-1.70248	7.46541	0.0466085	0.241289	down	essential light chain ELC
PF3D7_1017600	2916	27012	197.356	7736	63.7171	-2.15544	8.72305	0.0130182	0.137008	down	conserved Plasmodium protein, unknown function
PF3D7_1018300	3048	10814	75.5879	2993	23.5841	-2.2047	7.39349	0.0112507	0.12845	down	conserved Plasmodium protein, unknown function
PF3D7_1018600	5715	13705	51.0909	5322	22.3659	-1.71616	7.83541	0.0449362	0.237382	down	tRNA wybutosine-synthesizing protein, putative
PF3D7_1019000	7218	27682	81.7074	9378	31.2047	-1.9131	8.80599	0.0262711	0.18784	down	eukaryotic translation initiation factor subunit eIF2A, putative
PF3D7_1020700	3810	8587	48.0173	2686	16.932	-2.02816	7.09395	0.0189839	0.159204	down	histone acetyltransferase, putative
PF3D7_1021000	1062	1492	29.9313	6397	144.67	1.74855	6.37834	0.0414033	0.229022	up	conserved Plasmodium protein, unknown function
PF3D7_1021700	20805	40558	41.5327	8314	9.59775	-2.63787	9.23222	0.00283734	0.0681605	down	conserved Plasmodium membrane protein, unknown function
PF3D7_1022100	780	2529	69.0773	895	27.5585	-1.84997	5.36757	0.0316863	0.206951	down	conserved Plasmodium protein, unknown function
PF3D7_1022300	978	311	6.77489	2240	55.0093	2.49657	4.72713	0.00472607	0.0890975	up	ZIP domain-containing protein, putative
PF3D7_1023300	240	283	25.1221	1233	123.39	1.77138	4.00324	0.0401255	0.225639	up	conserved Plasmodium protein, unknown function
PF3D7_1023400	588	1158	41.9577	5934	242.38	2.00575	6.2151	0.0203377	0.164412	up	HORMA domain protein, putative
PF3D7_1023500	294	166	12.0293	717	58.5732	1.7586	3.2286	0.0427261	0.232717	up	conserved Plasmodium protein, unknown function
PF3D7_1023600	1539	165	2.28416	742	11.5796	1.81674	3.26482	0.0367275	0.218016	up	conserved Plasmodium protein, unknown function
PF3D7_1024300	393	574	31.1172	5875	359.04	3.0037	6.04981	0.000836548	0.0314963	up	conserved Plasmodium protein, unknown function
PF3D7_1024500	795	672	18.0087	2865	86.5535	1.74032	5.22293	0.042604	0.232401	up	conserved Plasmodium protein, unknown function
PF3D7_1024600	1302	617	10.0961	3064	56.5203	1.96036	5.27203	0.0233448	0.176777	up	RAP protein, putative
PF3D7_1024800	4395	72581	351.84	12584	68.7681	-2.87951	10.0407	0.00125232	0.0416203	down	exported protein 3
PF3D7_1025700	564	1770	66.8613	7804	332.327	1.78888	6.6558	0.037125	0.218451	up	conserved Plasmodium protein, unknown function
PF3D7_1026600	5079	141405	593.154	23444	110.861	-2.94406	10.9953	0.00100082	0.0356848	down	conserved Plasmodium protein, unknown function
PF3D7_1027500	219	217	21.1104	1116	122.39	2.0105	3.80983	0.0208373	0.166698	up	conserved Plasmodium protein, unknown function
PF3D7_1027600	1011	79	1.66478	412	9.78753	2.02968	2.38128	0.0211581	0.168514	up	topoisomerase, putative
PF3D7_1027700	540	1825	72.0029	11760	523.047	2.33633	7.14111	0.00752095	0.106841	up	centrin-3
PF3D7_1027700.2	540	2	0.0789073	17	0.756105	2.67065	-1.98863	0.0417569	0.229858	up	centrin-3
PF3D7_1027900	858	302	7.49895	1241	34.7385	1.687	4.0319	0.0497561	0.248273	up	palmitoyltransferase DHHC10, putative
PF3D7_1028200	825	1127	29.1039	5299	154.265	1.88161	6.07755	0.028888	0.198131	up	RING zinc finger protein, putative
PF3D7_1028500	2517	5606	47.4516	1554	14.8284	-2.2024	6.44611	0.0113688	0.12845	down	partial CSTF domain-containing protein, putative
PF3D7_1030300	3336	15446	98.6441	3625	26.0981	-2.44266	7.86814	0.00536399	0.0953126	down	conserved Plasmodium protein, unknown function
PF3D7_1030800	639	717	23.9056	2965	111.442	1.69631	5.28255	0.0478743	0.24548	up	calmodulin, putative
PF3D7_1031800	1278	1627	27.123	7250	136.249	1.80418	6.54623	0.0356361	0.213744	up	conserved Plasmodium protein, unknown function
PF3D7_1032100	3573	14306	85.3034	4971	33.4147	-1.8765	7.86146	0.0291224	0.198795	down	mRNA-decapping enzyme subunit 1, putative
PF3D7_1032200	390	26	1.42033	146	8.99115	2.13317	0.89986	0.0222636	0.172726	up	conserved Plasmodium protein, unknown function
PF3D7_1033100	4305	136118	673.633	33355	186.087	-2.3804	11.0175	0.00651598	0.101687	down	S-adenosylmethionine decarboxylase/ornithine decarboxylase
PF3D7_1034600	933	1422	32.4712	7826	201.458	2.10875	6.59409	0.0150394	0.145593	up	translation initiation factor IF-3, putative
PF3D7_1035800	2139	5438	54.1638	737	8.2753	-3.23462	6.26407	0.000364277	0.0198108	down	probable protein, unknown function
PF3D7_1035900	1701	35060	439.125	12389	174.928	-1.85228	9.15984	0.0310991	0.206557	down	probable protein, unknown function
PF3D7_1036300	2289	1259	11.7182	293	3.07432	-2.45426	4.24992	0.00540028	0.0956419	down	duffy binding-like merozoite surface protein 2
PF3D7_1036400	3489	479	2.92493	65	0.447445	-3.23026	2.75992	0.000457237	0.0215658	down	liver stage antigen 1
PF3D7_1036600	663	625	20.0839	3624	131.281	2.18394	5.47094	0.0121423	0.133322	up	conserved Plasmodium protein, unknown function, unspecified product
PF3D7_1036900	5046	144038	608.15	27075	128.869	-2.76293	11.0439	0.00186446	0.0545556	down	conserved Plasmodium protein, unknown function
PF3D7_1037200	2127	137	1.37225	609	6.87665	1.79992	2.98584	0.0386774	0.222003	up	conserved Plasmodium protein, unknown function
PF3D7_1037700	318	1519	101.768	472	35.6486	-2.03746	4.59363	0.018957	0.159204	down	enhancer of rudimentary homolog, putative
PF3D7_1037900	549	333	12.9227	2053	89.8139	2.27224	4.6376	0.00941818	0.118475	up	conserved Plasmodium protein, unknown function
PF3D7_1038500	1125	106	2.0074	1121	23.9321	3.04981	3.66283	0.000794705	0.031005	up	Plasmodium exported protein, unknown function
PF3D7_1038800	2736	4451	34.6595	1472	12.9217	-1.94777	6.16223	0.0239742	0.178206	down	RESA-like protein with PHIST and DnaJ domains
PF3D7_1039000	2742	21086	163.835	6223	54.5079	-2.1121	8.37379	0.0148147	0.145552	down	serine/threonine protein kinase, FIKK family
PF3D7_1039200	453	1035	48.6769	10090	534.958	2.93357	6.83722	0.00104825	0.0366481	up	Plasmodium exported protein, unknown function, pseudogene
PF3D7_1039400	1347	35	0.553581	8	0.142643	-2.46027	-0.857146	0.0208084	0.166698	down	erythrocyte membrane protein 1 (PfEMP1), pseudogene
PF3D7_1039900	927	60	1.37896	19	0.492267	-2.00252	-0.0298503	0.0376048	0.21933	down	exported protein family 4
PF3D7_1102300	1248	1012	17.2762	193	3.71424	-2.74117	3.89403	0.00219878	0.0600165	down	Plasmodium exported protein, unknown function
PF3D7_1102700	276	39345	3037.12	7816	680.146	-2.68318	9.18223	0.00244059	0.0647157	down	early transcribed membrane protein 11.1
PF3D7_1102800	285	173251	12951.2	30218	2546.52	-2.8709	11.2969	0.00128936	0.0418786	down	early transcribed membrane protein 11.2
PF3D7_1102900	648	625	20.5488	101	3.74346	-2.97928	3.16999	0.00102929	0.0362204	down	Plasmodium exported protein (hyp11), unknown function
PF3D7_1105200	1392	167	2.55598	1541	26.5883	2.85361	4.14154	0.00149402	0.0461153	up	WD repeat-containing protein WRAP73, putative
PF3D7_1105500	516	1439	59.4144	15282	711.308	3.05708	7.42201	0.000677616	0.027226	up	centrin-4
PF3D7_1105600	2334	25284	230.795	6678	68.7183	-2.27223	8.60696	0.00913684	0.116847	down	translocon component PTEX88
PF3D7_1106400	351	64	3.88467	557	38.1132	2.7679	2.69551	0.00235181	0.0626839	up	conserved Plasmodium protein, unknown function
PF3D7_1108000	1707	13653	170.402	5118	72.0101	-1.76706	7.8182	0.0392497	0.224308	down	IWS1-like protein, putative
PF3D7_1108100	4107	4385	22.7471	1061	6.20466	-2.39852	6.05861	0.00621865	0.100544	down	conserved Plasmodium protein, unknown function
PF3D7_1108500	984	3831	82.9465	22352	545.567	2.19306	8.0919	0.0116405	0.129756	up	succinyl-CoA synthetase alpha subunit, putative
PF3D7_1110000	249	284	24.2996	2330	224.742	2.68437	4.75721	0.00254856	0.065689	up	conserved Plasmodium protein, unknown function
PF3D7_1110400	4452	76424	365.726	23664	127.662	-2.04285	10.2448	0.0181265	0.155878	down	RNA-binding protein, putative
PF3D7_1110600	537	2102	83.3949	9806	438.576	1.87033	6.96717	0.0296923	0.200497	up	mitochondrial ribosomal protein L11 precursor, putative
PF3D7_1111400	567	990	37.1992	5306	224.756	2.07048	6.04125	0.0168806	0.15001	up	conserved Plasmodium protein, unknown function
PF3D7_1111500	390	682	37.2564	3057	188.26	1.81259	5.30007	0.0352132	0.213744	up	acylphosphatase, putative
PF3D7_1112400	576	621	22.9694	4430	184.718	2.48291	5.71081	0.0048119	0.0898956	up	nucleic acid binding protein, putative
PF3D7_1113300	1032	2011	41.5158	8275	192.582	1.68927	6.76321	0.0483404	0.246373	up	UDP-galactose transporter, putative
PF3D7_1113800	2109	756	7.63706	3343	38.0703	1.79301	5.43321	0.0369786	0.218451	up	conserved Plasmodium membrane protein, unknown function
PF3D7_1114200	1122	9391	178.32	1586	33.9498	-2.9173	7.08599	0.00110581	0.0379799	down	GTPase-activating protein, putative
PF3D7_1115000	438	869	42.2694	5811	318.642	2.38969	6.11626	0.00640134	0.101375	up	conserved Plasmodium protein, unknown function
PF3D7_1115100	924	183	4.21949	1102	28.6442	2.23801	3.74974	0.0108265	0.126501	up	conserved Plasmodium protein, unknown function
PF3D7_1115600	588	11331	410.555	54881	2241.67	1.9245	9.43956	0.0254357	0.183995	up	peptidyl-prolyl cis-trans isomerase
PF3D7_1115800	915	32840	764.65	5358	140.64	-2.96718	8.88634	0.000924774	0.0336418	down	conserved Plasmodium protein, unknown function
PF3D7_1116200	660	582	18.7871	178	6.47743	-2.0598	3.20641	0.0183719	0.156369	down	pyridoxine biosynthesis protein PDX2
PF3D7_1116400	1458	6386	93.3152	1744	28.7287	-2.22394	6.63021	0.0106417	0.125289	down	guanine nucleotide-exchange factor SEC12
PF3D7_1116700	2103	46443	470.502	14237	162.595	-2.05733	9.5234	0.0173836	0.15293	down	dipeptidyl aminopeptidase 1
PF3D7_1116800	2721	60435	473.196	7115	62.802	-3.43794	9.71999	0.000169308	0.0116866	down	heat shock protein 101
PF3D7_1117300	387	586	32.2602	207	12.8466	-1.85209	3.25919	0.0328082	0.208919	down	conserved Plasmodium protein, unknown function
PF3D7_1117600	462	530	24.4408	3545	184.29	2.38996	5.40428	0.00647717	0.101375	up	peptidyl-tRNA hydrolase ICT1
PF3D7_1118800	1176	382	6.92049	1752	35.7811	1.84554	4.49177	0.0326275	0.208919	up	actin-related protein 2/3 complex subunit 1, putative
PF3D7_1120400	1149	4802	89.0396	1855	38.7749	-1.72366	6.32083	0.0442115	0.237241	down	alpha/beta hydrolase fold domain containing protein, putative
PF3D7_1120800	252	187	15.8096	1021	97.3088	2.0967	3.66566	0.0163151	0.15001	up	conserved Plasmodium protein, unknown function
PF3D7_1120900	342	579	36.0689	3628	254.782	2.2958	5.45305	0.00865351	0.11281	up	heat shock factor-binding protein 1
PF3D7_1121200	468	105	4.77996	486	24.9412	1.85795	2.65115	0.0340342	0.210863	up	conserved Plasmodium protein, unknown function
PF3D7_1121700	2448	7699	67.0045	2894	28.3932	-1.76308	6.9927	0.0397318	0.225175	down	protein GCN20
PF3D7_1122800	4854	6151	26.9977	1929	9.54464	-2.02441	6.6134	0.0192216	0.159232	down	calcium-dependent protein kinase 6
PF3D7_1123000	7404	19605	56.4133	4542	14.7336	-2.46131	8.20924	0.00505026	0.0918601	down	conserved Plasmodium protein, unknown function
PF3D7_1123100	6798	35388	110.906	10541	37.2415	-2.09876	9.12327	0.015399	0.146481	down	calcium-dependent protein kinase 7
PF3D7_1123500	4011	7009	37.2293	2063	12.353	-2.11591	6.78416	0.0147015	0.145552	down	conserved Plasmodium protein, unknown function
PF3D7_1123700	453	343	16.1316	2235	118.497	2.3521	4.74646	0.00741304	0.105867	up	mitochondrial ribosomal protein L37, putative
PF3D7_1125000	873	1734	42.3171	8152	224.273	1.88146	6.69845	0.0288168	0.197895	up	conserved Plasmodium protein, unknown function
PF3D7_1125600	252	632	53.4315	3096	295.072	1.9407	5.29101	0.0246888	0.182088	up	conserved Plasmodium protein, unknown function
PF3D7_1126700	2781	33096	253.545	12593	108.757	-1.74554	9.1005	0.041523	0.229023	down	autophagy-related protein 23, putative
PF3D7_1126800	2745	1133	8.79364	271	2.37112	-2.4147	4.10406	0.00619284	0.100428	down	RNA-binding protein, putative
PF3D7_1127100	522	2745	112.035	19608	902.173	2.485	7.85481	0.00468632	0.0889508	up	deoxyuridine 5'-triphosphate nucleotidohydrolase
PF3D7_1128000	5370	10561	41.8998	3228	14.4373	-2.06151	7.38594	0.0172182	0.152386	down	conserved Plasmodium protein, unknown function
PF3D7_1128000.2	5331	18	0.0719358	3	0.0135157	-2.87939	-1.78537	0.0322415	0.207671	down	conserved Plasmodium protein, unknown function
PF3D7_1129000	966	8875	195.737	3232	80.3565	-1.8088	7.18747	0.0351098	0.213744	down	spermidine synthase
PF3D7_1129800	849	503	12.6224	2106	59.5769	1.71413	4.78595	0.0458163	0.238333	up	conserved Plasmodium protein, unknown function
PF3D7_1129850	686	46	1.42861	387	13.5492	2.71819	2.18397	0.00284846	0.0681605	up	UNC-50 protein, putative, pseudogene
PF3D7_1131000	513	606	25.1673	2654	124.254	1.77907	5.10399	0.0386043	0.222003	up	RNA-binding protein s1, putative
PF3D7_1131200	1146	970	18.033	5110	107.094	2.04562	5.99182	0.018153	0.155878	up	conserved Plasmodium protein, unknown function
PF3D7_1133100	3174	13687	91.8718	5293	40.0518	-1.72214	7.83212	0.044232	0.237241	down	conserved Plasmodium protein, unknown function
PF3D7_1133700	2994	71316	507.477	4918	39.4515	-4.20956	9.90743	8.76373e-06	0.00152206	down	FHA domain-containing protein, putative
PF3D7_1134400	525	721	29.2588	5064	231.666	2.46051	5.90691	0.00515601	0.0928428	up	conserved Plasmodium protein, unknown function
PF3D7_1134700	4554	14299	66.895	3368	17.7626	-2.43742	7.75764	0.00545559	0.0963046	down	DNA-directed RNA polymerase I subunit RPA2, putative
PF3D7_1135000	702	208	6.31258	1645	56.2802	2.63127	4.26399	0.00307796	0.0714298	up	PQ-loop repeat-containing protein, unspecified product
PF3D7_1135500	1080	413	8.14718	1861	41.3856	1.82007	4.58412	0.034847	0.212823	up	conserved Plasmodium protein, unknown function
PF3D7_1136100	1809	55	0.647747	303	4.02282	2.10808	1.93045	0.0180253	0.155878	up	conserved Plasmodium protein, unknown function
PF3D7_1136600	3969	14870	79.8198	4083	24.7073	-2.21619	7.85093	0.010855	0.126501	down	conserved Plasmodium protein, unknown function
PF3D7_1136900	4026	19463	102.995	3391	20.2293	-2.87242	8.14269	0.00128648	0.0418786	down	subtilisin-like protease 2
PF3D7_1137500	519	1336	54.8428	6635	307.044	1.96057	6.38514	0.0231146	0.175696	up	apicoplast ribosomal protein S14p/S29e precursor, putative
PF3D7_1138700	5613	14111	53.5604	2092	8.95145	-3.1053	7.65269	0.000569821	0.025229	down	conserved Plasmodium protein, unknown function
PF3D7_1138900	3360	32	0.202904	358	2.559	3.12792	2.02756	0.000784227	0.0308195	up	unspecified product
PF3D7_1139000	1182	351	6.3266	81	1.64587	-2.46496	2.40737	0.00615068	0.100428	down	unspecified product
PF3D7_1139100	5376	8872	35.1595	2754	12.3036	-2.0392	7.13888	0.0183844	0.156369	down	RNA-binding protein, putative
PF3D7_1139300	7962	17636	47.191	5738	17.3087	-1.9714	8.14355	0.0222965	0.172726	down	AP2 domain transcription factor, putative
PF3D7_1139400	3586	11	0.0653527	68	0.455434	2.26514	-0.170483	0.0254941	0.183995	up	unspecified product
PF3D7_1139500	1938	39	0.428738	222	2.75123	2.15435	1.48305	0.016802	0.15001	up	AAA family ATPase, putative, unspecified product
PF3D7_1140700	6828	12989	40.5287	3740	13.1554	-2.14766	7.66821	0.013345	0.138974	down	conserved Plasmodium protein, unknown function
PF3D7_1141200	336	225	14.2667	1233	88.1355	2.10211	3.93536	0.0159182	0.14931	up	conserved Apicomplexan protein, unknown function
PF3D7_1141400	1062	1807	36.2505	11086	250.713	2.26548	7.06795	0.00936505	0.11836	up	phosphatidylinositol N-acetylglucosaminyltransferase subunit H, putative
PF3D7_1142100	8217	27351	70.9155	9143	26.7241	-1.93236	8.78462	0.0248876	0.1826	down	conserved Plasmodium protein, unknown function
PF3D7_1142200	819	75	1.95101	443	12.9911	2.20917	2.45189	0.0130147	0.137008	up	conserved Plasmodium protein, unknown function
PF3D7_1142500	384	12038	667.889	4288	268.195	-1.84071	7.62019	0.0321553	0.207671	down	60S ribosomal protein L28
PF3D7_1143000	1149	277	5.13619	1267	26.484	1.84152	4.02686	0.0331558	0.209987	up	alpha/beta hydrolase, putative
PF3D7_1143100	4815	14271	63.145	4328	21.5883	-2.0728	7.81808	0.0166445	0.15001	down	AP2 domain transcription factor AP2-O, putative
PF3D7_1143200	966	3206	70.7078	13785	342.734	1.7527	7.48434	0.0408184	0.227218	up	DnaJ protein, putative
PF3D7_1143700	2571	340	2.81746	1403	13.1064	1.69307	4.20676	0.048928	0.247363	up	conserved Plasmodium protein, unknown function
PF3D7_1143800	2700	8465	66.795	1277	11.3594	-3.08013	6.9181	0.000625341	0.0265105	down	oocyst capsule protein Cap93, putative
PF3D7_1144100	372	479	27.433	3126	201.824	2.35443	5.22891	0.00723618	0.105296	up	mitochondrial large subunit ribosomal protein, putative
PF3D7_1144700	780	1682	45.9423	13264	408.42	2.62767	7.27042	0.00294924	0.0696436	up	apicoplast import protein Tic20, putative
PF3D7_1145300	264	583	47.0485	3497	318.14	2.23281	5.4109	0.0105271	0.124841	up	cysteine-rich PDZ-binding protein, putative
PF3D7_1145700	1155	198	3.65228	1152	23.9551	2.18842	3.82209	0.0125344	0.134714	up	bicoid-interacting protein BIN3, putative
PF3D7_1145900	885	346	8.3294	2147	58.2661	2.28159	4.7004	0.00917815	0.116951	up	conserved Plasmodium protein, unknown function
PF3D7_1146100	528	92	3.71223	443	20.151	1.91481	2.50727	0.0292056	0.198795	up	conserved Plasmodium protein, unknown function
PF3D7_1147200	8268	927	2.38869	321	0.932463	-1.88106	3.91376	0.0297821	0.200497	down	tubulin--tyrosine ligase, putative
PF3D7_1147400	234	839	76.3883	5967	612.445	2.47859	6.14058	0.00482538	0.0898956	up	conserved Plasmodium protein, unknown function
PF3D7_1147800	6168	2556	8.82871	972	3.78485	-1.74623	5.4061	0.0418371	0.229858	down	membrane associated erythrocyte binding-like protein
PF3D7_1148700	1113	34362	657.755	6067	130.92	-2.85325	8.96508	0.00137214	0.0432024	down	Plasmodium exported protein (PHISTc), unknown function
PF3D7_1148800	1119	2424	46.1512	729	15.6468	-2.08471	5.25849	0.0163004	0.15001	down	Plasmodium exported protein (hyp11), unknown function
PF3D7_1148900	270	3296	260.079	204	18.1465	-4.36465	5.46425	5.15785e-06	0.00106619	down	Plasmodium exported protein, unknown function
PF3D7_1149200	3273	265316	1727.02	17355	127.352	-4.2858	11.799	6.47126e-06	0.00120142	down	ring-infected erythrocyte surface antigen
PF3D7_1149500	2520	1730	14.626	63	0.600436	-5.12768	4.50632	3.09519e-07	0.000365526	down	ring-infected erythrocyte surface antigen 2, pseudogene
PF3D7_1149600	2145	13816	137.226	1903	21.3078	-3.21142	7.61151	0.000389596	0.0205535	down	DnaJ protein, putative
PF3D7_1149700	258	24	1.98186	3	0.279273	-3.29224	-1.46235	0.00456939	0.0885195	down	Plasmodium exported protein (PHISTa), unknown function
PF3D7_1149800	945	82	1.84868	30	0.762459	-1.79739	0.454503	0.0495043	0.247475	down	rifin
PF3D7_1150400	9360	179	0.407435	52	0.13343	-2.1319	1.49707	0.0180073	0.155878	down	erythrocyte membrane protein 1, PfEMP1
PF3D7_1200500	1110	543	10.4222	46	0.995318	-3.90867	2.88698	4.52634e-05	0.00529779	down	rifin
PF3D7_1200600	9171	6697	15.5577	292	0.764704	-4.87033	6.46723	6.54847e-07	0.000413753	down	erythrocyte membrane protein 1, PfEMP1
PF3D7_1200700	2781	73909	566.21	3237	27.9556	-4.86448	9.9317	6.29159e-07	0.000413753	down	acyl-CoA synthetase
PF3D7_1200800	1704	4272	53.4125	1128	15.8989	-2.27252	6.04181	0.00920542	0.116951	down	serine/threonine protein kinase, FIKK family
PF3D7_1201100	2703	3905	30.7791	1059	9.40972	-2.23399	5.91893	0.0103645	0.124559	down	RESA-like protein with PHIST and DnaJ domains
PF3D7_1201200	666	25136	804.087	5968	215.22	-2.42593	8.57326	0.00565049	0.0978429	down	Plasmodium exported protein (PHISTa-like), unknown function
PF3D7_1201300	321	80	5.30965	14	1.04749	-2.8537	0.235507	0.00344323	0.0759978	down	liver stage associated protein 1
PF3D7_1202400	681	1574	49.2423	7107	250.649	1.82321	6.5133	0.0338447	0.210173	up	peptidyl-prolyl cis-trans isomerase
PF3D7_1202600	6543	41995	136.742	15973	58.6322	-1.74609	9.44393	0.0414551	0.229022	down	conserved protein, unknown function
PF3D7_1204700	363	281	16.4923	1734	114.728	2.27349	4.39459	0.00954984	0.119315	up	conserved Plasmodium protein, unknown function
PF3D7_1205300	945	413	9.31106	1857	47.1962	1.81696	4.58171	0.03518	0.213744	up	conserved Plasmodium protein, unknown function
PF3D7_1206600	4353	16972	83.0664	3961	21.8546	-2.4507	8.00282	0.00522655	0.0934875	down	DNA-directed RNA polymerase III subunit RPC2, putative
PF3D7_1208300	474	2473	111.154	12464	631.548	1.98186	7.2898	0.0216831	0.170925	up	mitochondrial ACP precursor, putative
PF3D7_1208600	228	281	26.2574	1201	126.513	1.74368	3.97173	0.0434368	0.234567	up	mitochondrial import inner membrane translocase subunit TIM10, putative
PF3D7_1209800	570	23	0.859674	211	8.89067	2.8401	1.31365	0.00245208	0.0647157	up	ATP synthase mitochondrial F1 complex assembly factor 1, putative
PF3D7_1210700	1581	398	5.3633	1970	29.9269	1.95554	4.63735	0.0239859	0.178206	up	conserved Plasmodium protein, unknown function
PF3D7_1211600	8886	11635	27.8959	4299	11.6195	-1.78789	7.58276	0.0371254	0.218451	down	lysine-specific histone demethylase 1, putative
PF3D7_1211900	3795	28457	159.756	8121	51.3955	-2.16056	8.7973	0.0128195	0.136674	down	non-SERCA-type Ca2+ -transporting P-ATPase
PF3D7_1212700	4134	115216	593.777	40339	234.359	-1.86561	10.8734	0.029958	0.201115	down	eukaryotic translation initiation factor 3 subunit A, putative
PF3D7_1212900	3267	44905	292.837	5862	43.0947	-3.2889	9.30468	0.00029295	0.0175249	down	bromodomain protein 2, putative
PF3D7_1213000	753	73	2.06542	4	0.127583	-4.49383	-0.0242589	5.49042e-05	0.00603274	down	unspecified product
PF3D7_1213900	3414	9143	57.0566	1568	11.0309	-2.89515	7.04999	0.00119408	0.0401808	down	conserved Plasmodium protein, unknown function
PF3D7_1214000	441	264	12.754	1433	78.0431	2.08845	4.15379	0.0164531	0.15001	up	conserved Plasmodium protein, unknown function
PF3D7_1215000	651	1050	34.3629	4994	184.244	1.89817	5.98861	0.0276036	0.194272	up	thioredoxin peroxidase 2
PF3D7_1215100	2862	3920	29.1808	1553	13.0325	-1.68723	6.03667	0.0487035	0.247199	down	conserved Plasmodium protein, unknown function
PF3D7_1215600	423	486	24.478	3233	183.566	2.38206	5.2729	0.00664664	0.102758	up	conserved Plasmodium protein, unknown function
PF3D7_1216900	2820	45305	342.277	17964	152.996	-1.68608	9.56739	0.0485633	0.246898	down	DNA-binding chaperone, putative
PF3D7_1217200	3360	17854	113.208	6458	46.1621	-1.81859	8.19367	0.0341319	0.211226	down	multiple RNA-binding domain-containing protein 1, putative
PF3D7_1218500	3186	15188	101.563	2917	21.9896	-2.73184	7.80253	0.00207822	0.0590344	down	dynamin-like protein, putative
PF3D7_1218700	1491	185	2.64347	768	12.3712	1.70147	3.34004	0.0489476	0.247363	up	conserved Plasmodium protein, unknown function
PF3D7_1219000	8925	22924	54.7221	8128	21.8727	-1.84739	8.54795	0.031534	0.206951	down	formin 2
PF3D7_1219300	6771	593	1.86588	55	0.195091	-3.77865	3.02263	6.25952e-05	0.00635872	down	erythrocyte membrane protein 1, PfEMP1
PF3D7_1219400	3420	2085	12.9886	153	1.07447	-4.11872	4.81589	1.41029e-05	0.00223324	down	erythrocyte membrane protein 1 (PfEMP1), pseudogene
PF3D7_1220200	1724	204	2.52101	1427	19.8799	2.45419	4.08551	0.00552096	0.0965093	up	conserved Plasmodium protein, unknown function, pseudogene
PF3D7_1221900	2580	14094	116.385	783	7.28902	-4.5212	7.5538	2.59307e-06	0.000625121	down	conserved Plasmodium membrane protein, unknown function
PF3D7_1222000	1710	644	8.02363	237	3.32873	-1.79309	3.40823	0.0386408	0.222003	down	tRNA-splicing ligase RtcB, putative
PF3D7_1222600	7299	1601	4.67314	573	1.88546	-1.83363	4.71183	0.0333796	0.210173	down	AP2 domain transcription factor AP2-G
PF3D7_1222800	792	175	4.70754	1172	35.541	2.39129	3.81273	0.00677769	0.103566	up	conserved Plasmodium protein, unknown function
PF3D7_1223900	684	855	26.6312	3992	140.172	1.87146	5.67163	0.0297893	0.200497	up	50S ribosomal protein L24, putative
PF3D7_1224300	2628	247707	2008.14	72621	663.688	-2.1217	11.9262	0.014376	0.144743	down	polyadenylate-binding protein, putative
PF3D7_1225900	2121	583	5.85611	2578	29.1924	1.79297	5.05906	0.0371919	0.218604	up	conserved Plasmodium protein, unknown function
PF3D7_1227200	5901	5035	18.1784	1248	5.07944	-2.36376	6.26361	0.00692679	0.103915	down	potassium channel K1
PF3D7_1227800	3279	16957	110.176	6395	46.841	-1.75836	8.13283	0.0401582	0.225639	down	elongator complex protein 3, putative
PF3D7_1228100	1344	570	9.03559	2602	46.4981	1.83887	5.06229	0.0328008	0.208919	up	leucine-rich repeat protein
PF3D7_1228200	2457	248	2.15044	1053	10.2932	1.73413	3.78511	0.0443468	0.237241	up	conserved Plasmodium protein, unknown function
PF3D7_1228500	1230	1036	17.9447	4253	83.0457	1.68583	5.80466	0.0489741	0.247363	up	RNA pseudouridylate synthase, putative
PF3D7_1229100	6327	54761	184.397	4389	16.6608	-3.99266	9.53831	2.05283e-05	0.00290853	down	multidrug resistance-associated protein 2
PF3D7_1229700	249	251	21.4761	2588	249.627	3.014	4.86829	0.000835951	0.0314963	up	conserved Plasmodium protein, unknown function
PF3D7_1229800	6825	13376	41.7546	2733	9.61754	-2.64255	7.63125	0.00280166	0.0681605	down	myosin J, putative
PF3D7_1230900	2814	18783	142.207	6283	53.6253	-1.9314	8.24267	0.0249684	0.182649	down	serine/threonine protein kinase RIO1, putative
PF3D7_1231700	204	74	7.72827	332	39.0872	1.81253	2.11839	0.0399635	0.225611	up	conserved Plasmodium protein, unknown function
PF3D7_1231800	5475	5602	21.7992	1349	5.91773	-2.40545	6.41084	0.00606973	0.100244	down	asparagine-rich protein, putative
PF3D7_1232300	474	402	18.0688	2768	140.254	2.43173	5.04153	0.00569797	0.0983265	up	cytochrome b5, putative
PF3D7_1233800	621	1574	54	8731	337.675	2.12011	6.74971	0.0145323	0.145431	up	conserved Plasmodium protein, unknown function
PF3D7_1234100	11691	23556	42.927	9283	19.0706	-1.69494	8.62174	0.0474753	0.244789	down	bromodomain protein, putative
PF3D7_1235100	216	143	14.1047	1112	123.645	2.60662	3.70538	0.00347244	0.0763085	up	conserved Plasmodium protein, unknown function
PF3D7_1235600	1329	9585	153.655	39448	712.897	1.68957	9.0155	0.0481386	0.246031	up	serine hydroxymethyltransferase
PF3D7_1236100	1338	12735	202.779	2750	49.3632	-2.56276	7.57169	0.00364318	0.0777298	down	clustered-asparagine-rich protein
PF3D7_1237200	5748	10329	38.2844	3312	13.8389	-1.9924	7.36752	0.0210268	0.167716	down	conserved Plasmodium protein, unknown function
PF3D7_1238800	2379	33805	302.738	12162	122.783	-1.82637	9.11291	0.0333898	0.210173	down	acyl-CoA synthetase
PF3D7_1239300	618	519	17.892	183	7.11196	-1.85461	3.08377	0.033074	0.209741	down	conserved Plasmodium protein, unknown function
PF3D7_1240100	318	1104	73.9644	212	16.0116	-2.73132	4.02082	0.00220714	0.0600165	down	early transcribed membrane protein 12
PF3D7_1240200	2553	65	0.54243	14	0.131706	-2.5546	-0.0157745	0.00873431	0.113042	down	erythrocyte membrane protein 1 (PfEMP1), pseudogene
PF3D7_1240400	6864	1007	3.1256	296	1.03572	-2.11739	3.98554	0.0152752	0.145892	down	erythrocyte membrane protein 1, PfEMP1
PF3D7_1240600	7080	76264	229.492	3009	10.2074	-5.0151	9.9722	3.39455e-07	0.000365526	down	erythrocyte membrane protein 1, PfEMP1
PF3D7_1241600	771	541	14.9494	2950	91.8956	2.09527	5.19098	0.0158389	0.149085	up	mitochondrial carrier protein, putative
PF3D7_1241700	1011	2899	61.0911	12492	296.762	1.75582	7.3416	0.0404916	0.226419	up	replication factor C subunit 4, putative
PF3D7_1242300	561	573	21.7607	4169	178.483	2.51134	5.61908	0.00437477	0.0865948	up	conserved Plasmodium membrane protein, unknown function
PF3D7_1242500	1146	823	15.3002	4707	98.6476	2.16417	5.85115	0.0128179	0.136674	up	conserved protein, unknown function
PF3D7_1244300	242	418	36.7995	100	9.92457	-2.41338	2.66705	0.00666094	0.102758	down	ACEA small nucleolar RNA U3
PF3D7_1244400	4008	27200	144.585	8195	49.1076	-2.08229	8.74675	0.0161681	0.15001	down	RNA-binding protein, putative
PF3D7_1244500	2433	3737	32.7237	199	1.96444	-4.58159	5.63606	2.19917e-06	0.000623176	down	conserved Plasmodium protein, unknown function
PF3D7_1245300	474	585	26.2941	3023	153.175	2.01775	5.24113	0.0198735	0.162123	up	NEDD8-conjugating enzyme UBC12, putative
PF3D7_1246700	1323	1539	24.7833	6457	117.219	1.71728	6.39902	0.0449734	0.237382	up	conserved Plasmodium protein, unknown function
PF3D7_1248300	414	221	11.3729	1081	62.7122	1.9382	3.7786	0.0257513	0.185107	up	conserved Plasmodium membrane protein, unknown function
PF3D7_1248700	5970	103681	370.003	14528	58.4465	-3.18675	10.5217	0.000423678	0.0213186	down	conserved Plasmodium protein, unknown function
PF3D7_1249200	543	61	2.39338	375	16.5866	2.26643	2.20527	0.0112145	0.12845	up	conserved Plasmodium protein, unknown function
PF3D7_1249400	432	1020	50.3034	4719	262.357	1.85828	5.91551	0.0308396	0.20589	up	conserved Plasmodium protein, unknown function
PF3D7_1249800	8799	13444	32.5519	3742	10.214	-2.19656	7.70899	0.0115225	0.129244	down	THO complex subunit 2, putative
PF3D7_1251300	633	1793	60.3473	8171	310.026	1.83655	6.7115	0.0326099	0.208919	up	thymidylate kinase
PF3D7_1251500	2118	11915	119.853	3541	40.1538	-2.10203	7.55222	0.0152829	0.145892	down	ATP-dependent RNA helicase DRS1, putative
PF3D7_1252200	1137	2074	38.8624	449	9.48447	-2.55878	4.95416	0.00379383	0.0791008	down	chitinase
PF3D7_1252300	258	11708	966.816	2948	274.432	-2.34115	7.48467	0.00739566	0.105867	down	conserved Plasmodium protein, unknown function
PF3D7_1252400	8670	20192	49.6182	5846	16.1945	-2.13976	8.30614	0.0136485	0.141009	down	reticulocyte binding protein homologue 3, pseudogene
PF3D7_1252600	1362	3800	59.4412	1314	23.171	-1.88344	5.94764	0.028737	0.197895	down	esterase, putative
PF3D7_1253300	618	8905	306.991	2757	107.146	-2.04298	7.1435	0.0181834	0.15589	down	Plasmodium exported protein (PHISTa), unknown function, pseudogene
PF3D7_1253500	633	126	4.2408	1054	39.9911	2.71179	3.61441	0.00251341	0.065373	up	Plasmodium exported protein, unknown function
PF3D7_1254800	954	14	0.312652	2	0.0503511	-3.07244	-2.11393	0.0336648	0.210173	down	rifin
PF3D7_1300300	10041	248	0.526206	78	0.186571	-2.01836	1.98714	0.0229313	0.175622	down	erythrocyte membrane protein 1, PfEMP1
PF3D7_1301100	834	10	0.255455	1	0.0287979	-3.49998	-2.53683	0.0457996	0.238333	down	Plasmodium exported protein (PHISTa), unknown function, pseudogene
PF3D7_1301400	1146	35170	653.836	5324	111.579	-3.07525	8.97337	0.000632011	0.0265839	down	Plasmodium exported protein (hyp12), unknown function
PF3D7_1301600	3633	36425	213.607	5282	34.9189	-3.13726	9.0175	0.000506722	0.0233179	down	erythrocyte binding antigen-140
PF3D7_1301700	738	79484	2294.59	6760	219.997	-3.90706	10.081	2.85958e-05	0.00375511	down	CX3CL1-binding protein 2
PF3D7_1301800	6495	3478	11.4086	297	1.09826	-3.90061	5.56698	3.14691e-05	0.00396586	down	surface-associated interspersed protein 13.1 (SURFIN 13.1), pseudogene
PF3D7_1301900	366	183	10.6525	1169	76.7115	2.32315	3.82005	0.00835702	0.111623	up	Plasmodium exported protein, unknown function
PF3D7_1302000	939	21322	483.775	2254	57.6521	-3.59322	8.20444	9.50807e-05	0.00870148	down	EMP1-trafficking protein
PF3D7_1302700	4701	16558	75.041	4925	25.1619	-2.10082	8.02717	0.0153238	0.146024	down	ATP-dependent RNA helicase DHR1, putative
PF3D7_1303000	354	1367	82.2709	7448	505.316	2.09423	6.52547	0.0157016	0.148051	up	conserved Plasmodium protein, unknown function
PF3D7_1303100	669	1381	43.9793	7240	259.92	2.03867	6.49533	0.0184683	0.156812	up	methyltransferase, putative
PF3D7_1303900	612	62	2.15835	328	12.8721	2.0499	2.05353	0.0207299	0.166484	up	conserved Plasmodium protein, unknown function
PF3D7_1304200	1407	820	12.4165	315	5.37704	-1.73134	3.77046	0.0448408	0.237382	down	CorA-like Mg2+ transporter protein, putative
PF3D7_1304500	636	3568	119.522	19618	740.84	2.10743	7.91947	0.0150351	0.145593	up	small heat shock protein, putative
PF3D7_1305100	1263	1347	22.7219	6211	118.11	1.85347	6.31246	0.0311826	0.206584	up	conserved Plasmodium protein, unknown function
PF3D7_1305200	987	261	5.63384	1255	30.5389	1.9136	3.99792	0.0273056	0.192931	up	AP2 domain transcription factor, putative
PF3D7_1305300	10578	11499	23.1599	4089	9.28412	-1.84317	7.55357	0.0319421	0.206951	down	conserved Plasmodium protein, unknown function
PF3D7_1305600	993	625	13.4095	2607	63.0549	1.70877	5.09436	0.0464119	0.240734	up	site-2 protease S2P, putative
PF3D7_1305700	591	95	3.42466	538	21.8636	2.14879	2.73942	0.0151704	0.145593	up	conserved Plasmodium protein, unknown function
PF3D7_1306100	399	107	5.71336	968	58.2679	2.8246	3.47823	0.00172171	0.0512136	up	conserved Plasmodium protein, unknown function
PF3D7_1306700	1080	333	6.56903	2002	44.5213	2.23595	4.60767	0.0105166	0.124841	up	conserved Plasmodium protein, unknown function
PF3D7_1308100	459	492	22.8367	2735	143.111	2.12304	5.07684	0.0146515	0.145552	up	CCAAT-binding transcription factor, putative
PF3D7_1310000	762	193	5.39614	955	30.1006	1.95477	3.59746	0.0245308	0.181669	up	ATP synthase subunit O, mitochondrial, putative
PF3D7_1311100	1488	837	11.984	279	4.50327	-1.93595	3.75496	0.0258228	0.185373	down	meiosis-specific nuclear structural protein 1, putative
PF3D7_1311800	3258	93198	609.448	35622	262.6	-1.73905	10.5956	0.0422248	0.23127	down	M1-family alanyl aminopeptidase
PF3D7_1311900	1836	15956	185.154	5990	78.3576	-1.76497	8.04354	0.0394587	0.22481	down	V-type proton ATPase catalytic subunit A
PF3D7_1312000	1212	640	11.2501	3047	60.3805	1.89954	5.27661	0.0276792	0.194296	up	malonyl CoA-acyl carrier protein transacylase
PF3D7_1312300	843	337	8.51693	1572	44.787	1.86992	4.33068	0.030555	0.204612	up	mitochondrial ribosomal protein S35 precursor, putative
PF3D7_1312800	7086	12480	37.5227	4495	15.2355	-1.82471	7.67571	0.03359	0.210173	down	conserved Plasmodium protein, unknown function
PF3D7_1313000	231	705	65.0217	4315	448.638	2.26197	5.70858	0.00960587	0.119586	up	ubiquitin-like protein nedd8 homologue, putative
PF3D7_1313300	642	501	16.6258	2763	103.365	2.11159	5.09364	0.0151512	0.145593	up	peptidyl-prolyl cis-trans isomerase, putative
PF3D7_1313800	10236	16404	34.1429	4063	9.53331	-2.36491	7.96732	0.00685815	0.103915	down	conserved Plasmodium membrane protein, unknown function
PF3D7_1316100	4806	5911	26.2034	1249	6.24174	-2.59402	6.45992	0.00330511	0.0748214	down	inositol polyphosphate kinase, putative
PF3D7_1316400	687	48	1.48856	503	17.5848	3.03503	2.5196	0.000941156	0.034008	up	SAS6-like protein, putative
PF3D7_1317500	270	77	6.07586	501	44.5657	2.34871	2.60391	0.00833591	0.111623	up	conserved Plasmodium protein, unknown function
PF3D7_1317900	2925	3873	28.21	1375	11.2903	-1.84544	5.98328	0.0319058	0.206951	down	nucleolar complex protein 4, putative
PF3D7_1318100	585	659	24	3924	161.102	2.22226	5.57867	0.0108516	0.126501	up	ferredoxin, putative
PF3D7_1318200	1203	104	1.84183	480	9.58302	1.85383	2.6343	0.0344966	0.212262	up	glycerol-3-phosphate 1-O-acyltransferase
PF3D7_1318300	5523	3336	12.8686	931	4.04857	-2.19262	5.69911	0.0117971	0.13037	down	conserved Plasmodium protein, unknown function
PF3D7_1318600	1602	236	3.13856	1036	15.5319	1.78217	3.75091	0.0394101	0.224771	up	conserved Plasmodium protein, unknown function
PF3D7_1318700	2250	5413	51.255	1289	13.7593	-2.42157	6.35878	0.00576955	0.0988121	down	conserved Plasmodium protein, unknown function
PF3D7_1319100	2412	3285	29.0161	669	6.66156	-2.64708	5.60504	0.00281376	0.0681605	down	ubiquitin carboxyl-terminal hydrolase MINDY, putative
PF3D7_1319300	2415	7787	68.6964	2840	28.2441	-1.80665	6.99929	0.035331	0.213744	down	tRNA (guanine(26)-N(2))-dimethyltransferase, putative
PF3D7_1319500	225	68	6.43884	446	47.6079	2.36004	2.43653	0.00830722	0.111623	up	conserved Plasmodium protein, unknown function
PF3D7_1319700	2577	589	4.86947	2868	26.7296	1.93199	5.18267	0.0254266	0.183995	up	protein phosphatase PP2A regulatory subunit A, putative
PF3D7_1320000	3777	12746	71.8965	2227	14.1612	-2.86831	7.5325	0.00130712	0.0418786	down	golgi protein 1
PF3D7_1320800	1266	2648	44.5621	12128	230.082	1.8438	7.27934	0.0319154	0.206951	up	dihydrolipoyllysine-residue succinyltransferase component of 2-oxoglutarate dehydrogenase complex
PF3D7_1321300	10044	6455	13.6921	1571	3.75661	-2.39015	6.61774	0.00636284	0.101375	down	conserved Plasmodium membrane protein, unknown function
PF3D7_1322100	7647	14582	40.6263	3740	11.7465	-2.31456	7.80577	0.00802759	0.111623	down	histone-lysine N-methyltransferase SET2
PF3D7_1322800	348	263	16.1012	2474	170.745	2.88167	4.81858	0.0013049	0.0418786	up	conserved Plasmodium protein, unknown function
PF3D7_1322900	792	245	6.59055	1221	37.0269	1.96521	3.94792	0.0237042	0.177338	up	conserved Plasmodium protein, unknown function
PF3D7_1323300	1059	610	12.272	4204	95.3441	2.43315	5.64302	0.00562124	0.0978429	up	acetyltransferase, GNAT family, putative
PF3D7_1324000	4380	4353	21.1736	1080	5.92211	-2.36235	6.05388	0.00696754	0.103915	down	conserved Plasmodium protein, unknown function
PF3D7_1324300	16248	3670	4.81224	1423	2.10345	-1.71827	5.93432	0.04492	0.237382	down	conserved Plasmodium membrane protein, unknown function
PF3D7_1325700	240	135	11.984	866	86.663	2.32895	3.38903	0.00845181	0.111623	up	conserved Plasmodium protein, unknown function
PF3D7_1326000	492	2740	118.65	17317	845.346	2.30837	7.7038	0.00818862	0.111623	up	conserved Plasmodium protein, unknown function
PF3D7_1326900	3684	1780	10.2939	522	3.40313	-2.12098	4.80626	0.0147992	0.145552	down	conserved Plasmodium membrane protein, unknown function
PF3D7_1327300	5388	52947	209.361	10675	47.5847	-2.66182	9.61349	0.00261968	0.06653	down	conserved Plasmodium protein, unknown function
PF3D7_1327400	909	2607	61.1024	15177	401.004	2.18986	7.53416	0.0117679	0.130367	up	conserved Plasmodium protein, unknown function
PF3D7_1329000	7071	14303	43.095	4974	16.8948	-1.87533	7.86141	0.0292172	0.198795	down	DNA-directed RNA polymerase III subunit RPC1, putative
PF3D7_1329500	5535	51948	199.955	2891	12.5446	-4.51888	9.43592	2.55575e-06	0.000625121	down	conserved Plasmodium protein, unknown function
PF3D7_1330100	561	1179	44.7746	6364	272.455	2.08075	6.30132	0.0163548	0.15001	up	conserved Plasmodium protein, unknown function
PF3D7_1330200	681	1425	44.5809	7106	250.614	1.96647	6.48279	0.0227199	0.174499	up	conserved Plasmodium protein, unknown function
PF3D7_1331300	555	2773	106.448	17584	760.942	2.31318	7.72506	0.00806718	0.111623	up	signal peptidase 21 kDa subunit
PF3D7_1332200	3006	12990	92.0664	4495	35.9143	-1.8825	7.72096	0.0286485	0.197895	down	conserved Plasmodium protein, unknown function
PF3D7_1333500	1386	903	13.8805	3945	68.3614	1.77558	5.67563	0.0386653	0.222003	up	conserved Plasmodium protein, unknown function
PF3D7_1334400	930	257	5.8875	1432	36.9817	2.12619	4.14574	0.0149413	0.145593	up	MSP7-like protein
PF3D7_1334600	897	732	17.386	3304	88.4656	1.82262	5.40976	0.034181	0.211287	up	MSP7-like protein
PF3D7_1334800	846	1537	38.7066	7342	208.435	1.90446	6.54272	0.0270476	0.191359	up	MSP7-like protein
PF3D7_1335300	9765	32439	70.7744	4284	10.5367	-3.27218	8.8371	0.000311563	0.0180371	down	reticulocyte binding protein 2 homologue b
PF3D7_1335400	9393	19465	44.15	4664	11.9256	-2.41273	8.20648	0.00589557	0.0995039	down	reticulocyte binding protein 2 homologue a
PF3D7_1336100	468	209	9.5144	1101	56.5026	2.04514	3.78366	0.0188851	0.158871	up	conserved Plasmodium protein, unknown function
PF3D7_1336400	849	1334	33.4757	5805	164.218	1.76993	6.23351	0.039131	0.224308	up	RanBPM and CLTH-like protein, putative
PF3D7_1336600	276	485	37.4381	5178	450.588	3.06453	5.86127	0.000675956	0.027226	up	conserved Plasmodium protein, unknown function
PF3D7_1337100	918	1559	36.1813	6566	171.785	1.7228	6.42186	0.0443192	0.237241	up	protein kinase 6
PF3D7_1337500	10005	20995	44.7074	7574	18.1817	-1.82242	8.42661	0.033769	0.210173	down	conserved Plasmodium protein, unknown function
PF3D7_1337800	1707	6315	78.8172	2036	28.6465	-1.98449	6.65933	0.0215526	0.170145	down	calcium-dependent protein kinase 5
PF3D7_1338400	1332	622	9.94872	3797	68.4642	2.25815	5.52504	0.0097223	0.11974	up	SprT-like domain-containing protein, putative
PF3D7_1339300	828	11914	306.555	3177	92.1539	-2.25839	7.52381	0.00955139	0.119315	down	conserved Plasmodium protein, unknown function
PF3D7_1339800	219	69	6.71253	299	32.791	1.76234	1.98071	0.0451616	0.237588	up	mitotic-spindle organizing protein 1, putative
PF3D7_1340300	2868	12863	95.5529	4412	36.9474	-1.89521	7.70409	0.0276539	0.194296	down	nucleolar complex protein 2, putative
PF3D7_1340800	321	307	20.3758	1508	112.83	1.94442	4.25539	0.0249049	0.1826	up	mitochondrial pyruvate carrier protein 1, putative
PF3D7_1340900	2064	15676	161.81	3014	35.072	-2.73027	7.84836	0.00208895	0.0590344	down	sodium-dependent phosphate transporter
PF3D7_1342300	792	671	18.05	3715	112.658	2.11727	5.51886	0.0148079	0.145552	up	tetratricopeptide repeat protein, putative
PF3D7_1342600	2457	80405	697.202	18276	178.65	-2.48885	10.2411	0.00461388	0.0885195	down	myosin A
PF3D7_1343000	801	82161	2185.32	383707	11505.2	1.87196	12.2562	0.0294322	0.199827	up	phosphoethanolamine N-methyltransferase
PF3D7_1343500	924	953	21.9736	4518	117.436	1.89349	5.84527	0.0279912	0.195975	up	conserved Plasmodium protein, unknown function
PF3D7_1343700	2181	25175	245.921	7629	84.0115	-2.07393	8.63674	0.0165713	0.15001	down	kelch protein K13
PF3D7_1343800	22785	15805	14.7784	5822	6.13692	-1.79229	8.02366	0.0366632	0.217875	down	conserved Plasmodium protein, unknown function
PF3D7_1344500	825	991	25.5918	7470	217.467	2.5625	6.45192	0.0036697	0.0777789	up	U6 snRNA phosphodiesterase, putative
PF3D7_1344700	3735	1708	9.74268	240	1.54329	-3.18197	4.59847	0.000460636	0.0215658	down	conserved Plasmodium protein, unknown function
PF3D7_1345100	474	2331	104.772	907	45.9575	-1.71314	5.28089	0.0458034	0.238333	down	thioredoxin 2
PF3D7_1345300	255	202	16.8769	1024	96.4466	1.98968	3.69051	0.0221195	0.172726	up	conserved Plasmodium protein, unknown function
PF3D7_1345900	651	1421	46.5044	7444	274.633	2.03757	6.5356	0.0185238	0.156812	up	kinetochore protein SPC25, putative
PF3D7_1346400	17967	35773	42.419	14237	19.0314	-1.68074	9.22786	0.0492517	0.247363	down	conserved Plasmodium protein, unknown function
PF3D7_1346600	666	387	12.3799	2547	91.8505	2.36654	4.93212	0.00700633	0.104205	up	conserved Plasmodium protein, unknown function
PF3D7_1346900	756	970	27.3357	7928	251.866	2.67924	6.52139	0.00249635	0.0652444	up	conserved Plasmodium protein, unknown function
PF3D7_1347000	1092	235	4.58486	1092	24.0175	1.86423	3.80858	0.0315694	0.206951	up	WD repeat-containing protein 92, putative
PF3D7_1347600	834	169	4.31719	1070	30.8138	2.31025	3.69525	0.0086821	0.112909	up	conserved Plasmodium protein, unknown function
PF3D7_1347800	771	36	0.994785	168	5.23338	1.86768	1.14558	0.0392872	0.224308	up	leucine-rich repeat protein
PF3D7_1348900	360	731	43.2609	3031	202.214	1.70018	5.31335	0.0473829	0.244674	up	conserved Plasmodium protein, unknown function
PF3D7_1349900	561	171	6.49403	1030	44.0962	2.23832	3.65278	0.010772	0.126353	up	conserved Plasmodium protein, unknown function
PF3D7_1350400	2121	504	5.06257	2438	27.6071	1.92245	4.95082	0.0261791	0.187432	up	ubiquitin-activating enzyme E1, putative
PF3D7_1350800	741	164	4.71527	753	24.4064	1.84674	3.27942	0.0332207	0.209987	up	conserved Plasmodium protein, unknown function
PF3D7_1350900	1566	774	10.53	252	3.86488	-1.96983	3.63519	0.0235355	0.176872	down	AP2 domain transcription factor AP2-O4, putative
PF3D7_1351000	5583	16479	62.8846	5507	23.6905	-1.93278	8.05359	0.0248771	0.1826	down	phosphatidylinositol transfer protein, putative
PF3D7_1351800	693	892	27.4229	263	9.11485	-2.11291	3.81157	0.0156369	0.14796	down	conserved Plasmodium protein, unknown function
PF3D7_1351800.2	708	90	2.70826	23	0.780228	-2.31281	0.482974	0.0136975	0.141009	down	conserved Plasmodium protein, unknown function
PF3D7_1352600	1269	12	0.201465	70	1.32484	2.18254	-0.11855	0.028513	0.197895	up	protein kinase, putative
PF3D7_1352900	1749	14791	180.173	1978	27.1621	-3.25404	7.70579	0.000333803	0.0187208	down	Plasmodium exported protein, unknown function
PF3D7_1353100	858	25853	641.955	1388	38.8534	-4.57063	8.42704	2.08134e-06	0.000622552	down	Plasmodium exported protein, unknown function
PF3D7_1353200	414	21677	1115.53	1370	79.4781	-4.3353	8.18316	5.3468e-06	0.00106619	down	membrane associated histidine-rich protein
PF3D7_1353300	6207	9740	33.4317	3447	13.3379	-1.85006	7.31257	0.0313584	0.206951	down	conserved Plasmodium protein, unknown function
PF3D7_1353400	3495	4961	30.2415	1722	11.8335	-1.87798	6.33337	0.0291202	0.198795	down	Ran-binding protein, putative
PF3D7_1354300	3060	28534	198.665	10597	83.1742	-1.78053	8.87857	0.0378145	0.219626	down	large subunit rRNA methyltransferase, putative
PF3D7_1356800	12135	20342	35.7137	5618	11.1191	-2.20783	8.30446	0.0111253	0.128439	down	serine/threonine protein kinase, putative
PF3D7_1356900	867	1539	37.8182	7210	199.73	1.87641	6.52251	0.0292433	0.198795	up	protein kinase 5
PF3D7_1357600	360	118	6.9833	1328	88.5977	3.13968	3.8965	0.000580801	0.025423	up	conserved Plasmodium protein, unknown function
PF3D7_1358100	2205	16452	158.961	6183	67.3469	-1.76338	8.08807	0.0396246	0.225041	down	Sas10 domain-containing protein, putative
PF3D7_1359000	9846	6329	13.6948	2263	5.52016	-1.8352	6.69393	0.032716	0.208919	down	conserved Plasmodium protein, unknown function
PF3D7_1359400	1530	24124	335.922	8823	138.501	-1.80263	8.63141	0.0356293	0.213744	down	CUGBP Elav-like family member 1
PF3D7_1359900	6381	12355	41.251	1999	7.52404	-2.97918	7.47463	0.000889929	0.0328512	down	conserved Plasmodium membrane protein, unknown function
PF3D7_1361300	717	31	0.921135	258	8.64226	2.70119	1.61294	0.00336205	0.0753829	up	conserved Plasmodium protein, unknown function
PF3D7_1361600	414	494	25.4219	2272	131.806	1.84963	4.86477	0.0318892	0.206951	up	Fe-S assembly protein IscX, putative
PF3D7_1361700	687	2713	84.1345	11105	388.23	1.68169	7.18914	0.049252	0.247363	up	cytochrome c oxidase subunit 2, putative
PF3D7_1361900	825	13860	357.923	67286	1958.84	1.92785	9.73284	0.0251933	0.183546	up	proliferating cell nuclear antigen 1
PF3D7_1362400	6147	10675	36.9986	3049	11.913	-2.1593	7.38303	0.0128975	0.137008	down	calpain
PF3D7_1363000	3522	1992	12.0498	479	3.26643	-2.4073	4.91903	0.00617734	0.100428	down	conserved Plasmodium protein, unknown function
PF3D7_1363600	684	208	6.4787	1183	41.539	2.15568	3.86608	0.0136744	0.141009	up	conserved Plasmodium protein, unknown function
PF3D7_1363800	2046	347	3.61331	1970	23.1253	2.15331	4.59921	0.0135163	0.140215	up	nuclear fusion protein, putative
PF3D7_1364000	2484	1814	15.5585	401	3.87721	-2.5286	4.76539	0.00422055	0.0841609	down	conserved Plasmodium protein, unknown function
PF3D7_1364700	1299	47	0.77085	208	3.84575	1.79193	1.46133	0.0442248	0.237241	up	WD repeat-containing protein, putative, pseudogene
PF3D7_1366200	453	1276	60.0114	6767	358.777	2.05527	6.39471	0.0176081	0.154653	up	conserved Plasmodium protein, unknown function
PF3D7_1366300	12411	24102	41.374	8197	15.8626	-1.90749	8.60738	0.0266917	0.18984	down	conserved Plasmodium protein, unknown function
PF3D7_1366500	450	2095	99.1865	15449	824.546	2.53091	7.50416	0.00404472	0.0818675	up	nucleoside diphosphate kinase
PF3D7_1367000	489	3224	140.465	16485	809.668	2.00267	7.68884	0.0204096	0.164746	up	suppressor of kinetochore protein 1, putative
PF3D7_1367900	1944	106	1.16169	445	5.49782	1.71718	2.55632	0.0490575	0.247363	up	conserved Plasmodium protein, unknown function
PF3D7_1368000	384	123	6.82425	837	52.3505	2.414	3.32671	0.00647114	0.101375	up	conserved Plasmodium protein, unknown function
PF3D7_1370300	750	55785	1584.66	1182	37.8515	-5.91193	9.50089	8.12267e-09	4.37325e-05	down	membrane associated histidine-rich protein
PF3D7_1371500	507	3	0.126065	89	4.21608	4.48964	0.00953056	0.000151933	0.0111516	up	probable protein, unknown function
PF3D7_1371600	7833	10786	29.3368	2800	8.58533	-2.29713	7.37369	0.00848177	0.111623	down	erythrocyte binding like protein 1, pseudogene
PF3D7_1372000	1254	4693	79.7322	526	10.0743	-3.50855	6.0273	0.000133974	0.0104539	down	Plasmodium exported protein (PHISTa), unknown function
PF3D7_1372100	1830	84	0.977933	31	0.406853	-1.78502	0.491438	0.0499011	0.248536	down	Plasmodium exported protein (PHISTb), unknown function
PF3D7_1372200	828	240627	6191.49	22652	657.057	-3.7606	11.6887	5.01733e-05	0.00562777	down	histidine-rich protein III
PF3D7_1372300	621	4911	168.484	1218	47.1067	-2.36289	6.22778	0.00694739	0.103915	down	Plasmodium exported protein (PHIST), unknown function
PF3D7_1373400	1134	901	16.9275	269	5.69726	-2.09487	3.82947	0.0163872	0.15001	down	rifin
PF3D7_1400600	1104	47	0.907005	13	0.282814	-2.19357	-0.40724	0.0243097	0.18028	down	rifin
PF3D7_1400800	951	23	0.515262	4	0.10102	-2.83227	-1.46733	0.0121407	0.133322	down	rifin
PF3D7_1401050	1356	503	7.90295	19	0.336528	-5.06772	2.72523	8.30674e-07	0.000413753	down	erythrocyte membrane protein 1 (PfEMP1), exon 2, pseudogene
PF3D7_1401100	1479	68096	980.922	9041	146.817	-3.26452	9.90766	0.000319931	0.0183245	down	DnaJ protein, putative
PF3D7_1401300	1422	1653	24.7659	515	8.6983	-2.03367	4.71629	0.0191225	0.159232	down	epoxide hydrolase 2
PF3D7_1401400	324	50635	3329.56	4898	363.079	-3.72135	9.44283	5.83748e-05	0.00619835	down	early transcribed membrane protein 14.1
PF3D7_1401500	1122	3180	60.3831	997	21.3417	-2.02473	5.66169	0.0192977	0.159354	down	esterase, putative
PF3D7_1403400	1944	1472	16.1322	11750	145.167	2.6452	7.09323	0.00278536	0.0681605	up	conserved Plasmodium protein, unknown function
PF3D7_1403600	351	919	55.7814	5805	397.212	2.3075	6.12822	0.00827162	0.111623	up	selenoprotein
PF3D7_1404200	336	99	6.27736	611	43.6746	2.27288	2.89949	0.010274	0.123748	up	conserved Plasmodium protein, unknown function
PF3D7_1404700	873	665	16.2289	211	5.80491	-2.00691	3.40895	0.0215181	0.170145	down	conserved Plasmodium protein, unknown function
PF3D7_1404800	2865	39022	290.179	4160	34.8735	-3.58111	9.07733	9.93036e-05	0.00870148	down	conserved Plasmodium protein, unknown function
PF3D7_1405700	2160	2201	21.7094	631	7.01621	-2.15372	5.10636	0.0133044	0.138833	down	RING zinc finger protein, putative
PF3D7_1405800	2901	27051	198.663	9758	80.7867	-1.82253	8.79221	0.0337484	0.210173	down	ribosome biogenesis protein BOP1, putative
PF3D7_1406000	324	888	58.3914	3740	277.238	1.72276	5.61083	0.0445124	0.23738	up	RNA-binding protein 8A, putative
PF3D7_1406200	8463	46285	116.519	13931	39.5353	-2.08376	9.5134	0.0160898	0.15001	down	conserved Plasmodium protein, unknown function
PF3D7_1407100	957	13294	295.954	4448	111.63	-1.93103	7.74411	0.0250117	0.182718	down	rRNA 2'-O-methyltransferase fibrillarin, putative
PF3D7_1407600	6102	4032	14.0776	1479	5.82134	-1.7983	6.05172	0.0362614	0.216443	down	conserved Plasmodium protein, unknown function
PF3D7_1407700	1221	3219	56.1677	471	9.26472	-3.12395	5.51863	0.000551808	0.0251774	down	conserved Plasmodium protein, unknown function
PF3D7_1407800	1350	39104	617.118	11932	212.279	-2.06399	9.27397	0.0170513	0.151243	down	plasmepsin IV
PF3D7_1407900	1359	34248	536.904	5136	90.768	-3.08879	8.93362	0.000602385	0.02574	down	plasmepsin I
PF3D7_1408200	5109	18105	75.4994	1479	6.95279	-3.96509	7.94317	2.29518e-05	0.00310564	down	AP2 domain transcription factor AP2-G2, putative
PF3D7_1408300	453	18	0.846555	110	5.83205	2.25297	0.487728	0.0185178	0.156812	up	conserved Plasmodium protein, unknown function
PF3D7_1409200	597	1024	36.5432	5491	220.904	2.07121	6.0905	0.0168389	0.15001	up	conserved Plasmodium protein, unknown function
PF3D7_1410300	13218	10248	16.5179	3434	6.23967	-1.92886	7.36916	0.0251834	0.183546	down	WD repeat-containing protein, putative
PF3D7_1410500	402	186	9.85752	1019	60.8801	2.1016	3.66193	0.0161459	0.15001	up	conserved Plasmodium protein, unknown function
PF3D7_1411000	6165	15914	54.9955	6208	24.185	-1.70959	8.05252	0.0457075	0.238333	down	conserved Plasmodium protein, unknown function
PF3D7_1411200	2217	20130	193.446	3944	42.7266	-2.70309	8.21273	0.00228658	0.0612486	down	rhomboid protease ROM8
PF3D7_1411900	984	6094	131.944	2222	54.2345	-1.80699	6.64558	0.0353344	0.213744	down	p1/s1 nuclease, putative
PF3D7_1412400	9657	13268	29.2715	4200	10.4456	-2.01097	7.72504	0.0199202	0.162255	down	conserved Plasmodium protein, unknown function
PF3D7_1413500	1044	943	19.2439	3962	91.1467	1.71926	5.69471	0.0448996	0.237382	up	FeS assembly ATPase SufC
PF3D7_1413600	1572	108	1.4637	470	7.18079	1.76907	2.62262	0.042476	0.232028	up	conserved Plasmodium protein, unknown function
PF3D7_1413800	1464	3414	49.6825	576	9.44949	-2.91854	5.62606	0.00112868	0.0384609	down	diphthamide biosynthesis protein 1, putative
PF3D7_1414000	762	4933	137.923	25603	806.98	2.02423	8.31953	0.0191601	0.159232	up	26S proteasome regulatory subunit RPN13, putative
PF3D7_1414100	2232	4133	39.4505	1364	14.6773	-1.95076	6.0547	0.0237862	0.177621	down	conserved Plasmodium protein, unknown function
PF3D7_1414500	8277	28108	72.3499	9151	26.5536	-1.97048	8.81617	0.0223389	0.172806	down	atypical protein kinase, ABC-1 family, putative
PF3D7_1414700	4155	6029	30.914	834	4.82083	-3.2051	6.41578	0.000404415	0.0207368	down	ubiquitin carboxyl-terminal hydrolase, putative
PF3D7_1416500	1413	7719	116.386	1820	30.9354	-2.43591	6.86848	0.00549798	0.0964206	down	NADP-specific glutamate dehydrogenase
PF3D7_1416700	399	97	5.1794	434	26.1242	1.80895	2.50028	0.0391912	0.224308	up	conserved Plasmodium protein, unknown function
PF3D7_1416900	444	2313	110.987	12232	661.67	2.05125	7.24897	0.017755	0.155424	up	prefoldin subunit 2, putative
PF3D7_1417200	13401	31504	50.0852	7266	13.0222	-2.4678	8.89255	0.00494153	0.0911136	down	NOT family protein, putative
PF3D7_1417600	13989	30127	45.8828	6039	10.3682	-2.67017	8.79886	0.00254996	0.065689	down	conserved Plasmodium protein, unknown function
PF3D7_1417900	435	872	42.7079	6840	377.654	2.61992	6.31678	0.00304336	0.0709326	up	conserved Plasmodium protein, unknown function
PF3D7_1419400	6606	7524	24.2656	2095	7.6168	-2.196	6.87175	0.0115695	0.129502	down	conserved Plasmodium membrane protein, unknown function
PF3D7_1419500	636	161	5.39324	985	37.1968	2.26076	3.58489	0.0101808	0.1229	up	conserved Plasmodium protein, unknown function
PF3D7_1420700	2910	87055	637.355	18702	154.356	-2.57025	10.3437	0.00354229	0.0771975	down	surface protein P113
PF3D7_1422700	3573	5795	34.5542	1719	11.555	-2.10467	6.5119	0.0152147	0.145758	down	conserved Plasmodium protein, unknown function
PF3D7_1426900	267	1581	126.154	13332	1199.25	2.72438	7.26472	0.00213695	0.0593058	up	cytochrome b-c1 complex subunit 6, putative
PF3D7_1427100	3963	25729	138.318	3365	20.3933	-3.28618	8.50145	0.000296279	0.0175293	down	lipase, putative
PF3D7_1428200	2430	9393	82.3529	2804	27.714	-2.09557	7.21034	0.0155897	0.147861	down	major facilitator superfamily domain-containing protein, putative
PF3D7_1428500	7062	3244	9.78665	870	2.95882	-2.25002	5.64862	0.00992306	0.121147	down	protein kinase, putative
PF3D7_1428600	915	1042	24.262	6029	158.253	2.18092	6.2048	0.0121585	0.133322	up	peptide chain release factor 1
PF3D7_1429400	8340	10462	26.7257	3383	9.74233	-1.98026	7.38842	0.0217685	0.171348	down	rRNA (adenosine-2'-O-)-methyltransferase, putative
PF3D7_1429500	2235	1229	11.7154	471	5.0614	-1.73491	4.35287	0.0437985	0.236284	down	diphthamide biosynthesis protein 2, putative
PF3D7_1430100	960	1291	28.6507	7184	179.731	2.12468	6.46773	0.0143564	0.144743	up	serine/threonine protein phosphatase 2A activator
PF3D7_1430300	7974	9421	25.1711	2769	8.34015	-2.11798	7.21041	0.0145916	0.145552	down	acid phosphatase, putative
PF3D7_1430400	2592	1008	8.28527	314	2.90952	-2.03369	4.0031	0.0194693	0.16001	down	autophagy protein 5, putative
PF3D7_1430900	519	1810	74.3006	10923	505.477	2.24172	7.0507	0.0100716	0.122338	up	cytochrome c oxidase subunit 2, putative
PF3D7_1431200	3678	9297	53.8533	2391	15.6133	-2.3106	7.15711	0.00814063	0.111623	down	OST-HTH associated domain protein, putative
PF3D7_1432700	675	1784	56.3083	8363	297.567	1.87732	6.73618	0.0291456	0.198795	up	protein-L-isoaspartate(D-aspartate) O-methyltransferase, putative
PF3D7_1433500	4419	55482	267.491	13473	73.2263	-2.39346	9.72066	0.00625623	0.100849	down	DNA topoisomerase 2
PF3D7_1433600	306	607	42.2618	4650	364.971	2.58572	5.76554	0.00344418	0.0759978	up	signal peptidase complex subunit SPC1, putative
PF3D7_1434200	450	11099	525.475	55204	2946.36	1.96281	9.44013	0.0228247	0.175054	up	calmodulin
PF3D7_1434500	24318	19918	17.4501	2754	2.71996	-3.20593	8.13978	0.00039668	0.0205535	down	dynein-related AAA-type ATPase, putative
PF3D7_1435100	1080	317	6.2534	1680	37.3605	2.05401	4.38887	0.0180904	0.155878	up	ribonuclease H2 subunit B, putative
PF3D7_1435900	942	191	4.3198	1212	30.9014	2.31356	3.87347	0.00857906	0.112111	up	conserved Plasmodium protein, unknown function
PF3D7_1436000	1740	28485	348.777	10352	142.89	-1.8118	8.8691	0.0347472	0.212823	down	glucose-6-phosphate isomerase
PF3D7_1436300	2982	56381	402.815	6014	48.4376	-3.5803	9.60831	9.95277e-05	0.00870148	down	translocon component PTEX150
PF3D7_1437100	477	174	7.77163	1057	53.2211	2.25058	3.68778	0.0105032	0.124841	up	conserved Plasmodium protein, unknown function
PF3D7_1438700	1359	3003	47.0779	16480	291.249	2.10468	7.66861	0.0151659	0.145593	up	DNA primase small subunit
PF3D7_1439100	7419	3102	8.90794	780	2.52509	-2.34297	5.56831	0.00744309	0.106015	down	DEAD/DEAH box helicase, putative
PF3D7_1439600	543	1784	69.9964	12648	559.434	2.47413	7.22421	0.00486289	0.090282	up	conserved Plasmodium protein, unknown function
PF3D7_1439700	984	1619	35.0536	10559	257.724	2.3537	6.98293	0.00712871	0.104839	up	leucine carboxyl methyltransferase, putative
PF3D7_1440600	1392	238	3.64266	1110	19.1518	1.86952	3.83092	0.030912	0.205978	up	protein SOC3, putative
PF3D7_1441700	1377	142	2.19703	670	11.686	1.88593	3.10396	0.030813	0.20589	up	mitochondrial inner membrane protease ATP23, putative
PF3D7_1441800	690	1002	30.9385	5026	174.945	1.97489	5.98196	0.0222443	0.172726	up	vacuolar-sorting protein SNF7, putative
PF3D7_1442100	330	703	45.386	2941	214.047	1.71303	5.26694	0.0457763	0.238333	up	replication factor A protein 3, putative
PF3D7_1444500	4677	6017	27.409	1439	7.38959	-2.41538	6.51236	0.00587849	0.0995039	down	eukaryotic initiation factor 2alpha kinase 1
PF3D7_1444600	366	52	3.02694	334	21.9176	2.3293	2.03078	0.00963973	0.119586	up	conserved Plasmodium protein, unknown function
PF3D7_1444700	561	387	14.697	2594	111.054	2.39292	4.9542	0.00644453	0.101375	up	shikimate dehydrogenase, putative
PF3D7_1446300	3576	3983	23.7298	954	6.40734	-2.41314	5.91758	0.00595188	0.0998803	down	conserved Plasmodium membrane protein, unknown function
PF3D7_1446500	9006	16450	38.9148	4647	12.3927	-2.1752	8.00396	0.0122811	0.133579	down	conserved Plasmodium protein, unknown function
PF3D7_1446800	618	902	31.0956	4072	158.251	1.82289	5.71075	0.0340201	0.210863	up	heme detoxification protein
PF3D7_1447300	339	220	13.8262	1380	97.7702	2.297	4.06257	0.00897983	0.115723	up	mitochondrial ribosomal protein S14 precursor, putative
PF3D7_1448000	3828	8800	48.9769	2941	18.4523	-1.93267	7.14861	0.0249277	0.1826	down	U3 small nucleolar RNA-associated protein 12, putative
PF3D7_1448900	228	142	13.2689	777	81.849	2.09965	3.27379	0.0167966	0.15001	up	conserved Plasmodium protein, unknown function
PF3D7_1450600	1764	1931	23.3219	645	8.78189	-1.93327	4.96077	0.0253046	0.183995	down	S-adenosylmethionine-dependent methyltransferase, putative
PF3D7_1451200	4515	68346	322.505	24998	132.976	-1.80256	10.1338	0.0356092	0.213744	down	conserved Plasmodium protein, unknown function
PF3D7_1451300	690	2099	64.8103	11248	391.519	2.07032	7.12436	0.0168012	0.15001	up	E3 SUMO-protein ligase NSE2, putative
PF3D7_1452300	1065	293	5.86137	1662	37.4808	2.15201	4.35503	0.0136225	0.141009	up	DER1-like protein
PF3D7_1452900	687	291	9.02438	1725	60.3058	2.21556	4.39713	0.0113267	0.12845	up	conserved Plasmodium protein, unknown function
PF3D7_1453900	2886	8172	60.3272	2880	23.9675	-1.85609	7.05805	0.0308606	0.20589	down	conserved Plasmodium protein, unknown function
PF3D7_1454100	294	136	9.85536	1580	129.073	3.18569	4.14128	0.000478553	0.0222115	up	tRNA intron endonuclease, putative
PF3D7_1454200	4215	1890	9.55312	276	1.57267	-3.12652	4.75016	0.0005577	0.025229	down	conserved Plasmodium protein, unknown function
PF3D7_1455200	618	1248	43.0236	8748	339.975	2.45771	6.69519	0.00513852	0.0928382	up	methyltransferase, putative, unspecified product
PF3D7_1455200.2	615	5	0.173211	38	1.48401	2.54844	-0.978665	0.023086	0.175696	up	methyltransferase, putative, unspecified product
PF3D7_1455900	858	932	23.1425	5154	144.273	2.11564	5.99082	0.0147897	0.145552	up	polyprenol reductase, putative
PF3D7_1456100	1389	65	0.996993	335	5.79255	2.0123	2.09062	0.0237153	0.177338	up	serine hydroxymethyltransferase, putative
PF3D7_1456600	846	252	6.34616	1156	32.8182	1.84567	3.89431	0.0329705	0.209331	up	mitochondrial ribosomal protein L28 precursor, putative
PF3D7_1456800	2154	31890	315.42	5790	64.5595	-2.81296	8.86233	0.0015753	0.0476485	down	V-type H(+)-translocating pyrophosphatase, putative
PF3D7_1457200	315	9587	648.415	51461	3923.69	2.07279	9.31707	0.0166192	0.15001	up	thioredoxin 1
PF3D7_1457700	4437	12447	59.7663	3334	18.0469	-2.25195	7.58807	0.00974021	0.11974	down	large ribosomal subunit nuclear export factor, putative
PF3D7_1459200	2868	3587	26.6461	987	8.26542	-2.21302	5.80011	0.0111126	0.128439	down	WD repeat-containing protein, putative
PF3D7_1459300	570	168	6.27936	842	35.4784	1.97313	3.41327	0.0235792	0.176872	up	OPA3-like protein, putative
PF3D7_1459700	864	1015	25.0284	5845	162.479	2.17408	6.16137	0.0124143	0.134484	up	pyridoxal 5'-phosphate synthase, putative
PF3D7_1460100	978	727	15.8371	144	3.53631	-2.68622	3.4244	0.00266164	0.0669639	down	FYVE and coiled-coil domain-containing protein
PF3D7_1460200	924	497	11.4595	2153	55.9627	1.76328	4.80644	0.0404965	0.226419	up	conserved Plasmodium protein, unknown function
PF3D7_1461700	381	297	16.6078	1889	119.079	2.31714	4.51034	0.00830259	0.111623	up	conserved Plasmodium protein, unknown function
PF3D7_1461800	8220	7034	18.231	2556	7.4682	-1.81192	6.85141	0.0348425	0.212823	down	conserved Plasmodium protein, unknown function
PF3D7_1462200	222	245	23.5122	1500	162.28	2.26208	4.18823	0.0099027	0.121147	up	conserved Plasmodium protein, unknown function
PF3D7_1462400	9969	9629	20.5784	1731	4.17035	-2.8272	7.13293	0.00150749	0.0461153	down	conserved Plasmodium protein, unknown function
PF3D7_1462500	2289	33	0.307149	333	3.49402	2.97928	1.94049	0.00143567	0.0449397	up	conserved Plasmodium protein, unknown function
PF3D7_1462600	1572	20	0.271056	123	1.87923	2.26281	0.640447	0.0166564	0.15001	up	conserved Plasmodium membrane protein, unknown function
PF3D7_1463600	234	2	0.182094	25	2.56597	3.22326	-1.57147	0.0105104	0.124841	up	conserved Plasmodium protein, unknown function
PF3D7_1464600	4329	59347	292.074	20165	111.876	-1.90884	9.90709	0.0265707	0.189479	down	serine/threonine protein phosphatase UIS2, putative
PF3D7_1465500	4386	71	0.344882	24	0.131422	-1.91014	0.226066	0.0408941	0.227218	down	potassium channel K2
PF3D7_1466500	378	45	2.53631	217	13.7878	1.91559	1.4955	0.0326735	0.208919	up	conserved Plasmodium protein, unknown function
PF3D7_1466900	4251	6871	34.4358	2628	14.8478	-1.73802	6.83431	0.0424925	0.232028	down	conserved Plasmodium protein, unknown function
PF3D7_1467400	885	1174	28.2622	4793	130.074	1.67788	5.97878	0.0499499	0.248549	up	50S ribosomal protein L22, apicoplast, putative
PF3D7_1467900	4971	17064	73.1338	6522	31.5111	-1.73907	8.14633	0.0422764	0.231317	down	rab GTPase activator, putative
PF3D7_1468500	645	2845	93.9731	12259	456.481	1.75578	7.31445	0.040498	0.226419	up	derlin-1
PF3D7_1469800	648	2709	89.0666	13594	503.848	1.97557	7.41622	0.0220686	0.1727	up	conserved Plasmodium protein, unknown function
PF3D7_1470000	339	181	11.3752	1320	93.5193	2.51423	3.9646	0.00459996	0.0885195	up	autophagy-related protein 12, putative
PF3D7_1470300	447	715	34.0784	181	9.72519	-2.33258	3.45372	0.00819389	0.111623	down	conserved Plasmodium protein, unknown function
PF3D7_1470400	390	1016	55.5022	10907	671.688	3.07262	6.93407	0.000643266	0.0268476	up	mitochondrial pyruvate carrier protein 2, putative
PF3D7_1472200	6756	29147	91.9147	5313	18.8876	-2.80724	8.73329	0.00160665	0.0483253	down	histone deacetylase, putative
PF3D7_1473600	345	185	11.4244	1121	78.0393	2.24699	3.77271	0.0104638	0.124841	up	conserved Plasmodium protein, unknown function
PF3D7_1473700	3762	7856	44.4901	1591	10.1573	-2.65528	6.86174	0.00269393	0.0671486	down	nucleoporin NUP116/NSP116, putative
PF3D7_1473900	2559	4578	38.1142	887	8.32493	-2.71904	6.07412	0.00219968	0.0600165	down	conserved Plasmodium protein, unknown function
PF3D7_1474000	6315	4355	14.6925	1365	5.19142	-2.02518	6.11516	0.0192238	0.159232	down	probable protein, unknown function
PF3D7_1474100	366	712	41.4457	5266	345.563	2.53505	5.95208	0.00403627	0.0818675	up	mitochondrial ribosomal protein L20 precursor, putative
PF3D7_1474200	14298	425	0.633278	1756	2.94969	1.69498	4.52896	0.0483686	0.246373	up	conserved Plasmodium membrane protein, unknown function
PF3D7_1476000	300	1621	115.118	408	32.6637	-2.34137	4.63247	0.00762224	0.107995	down	conserved Plasmodium protein, unknown function
PF3D7_1477000	3039	17862	125.222	2791	22.0575	-3.0295	8.00085	0.000744488	0.0294729	down	Plasmodium exported protein (hyp17), unknown function, pseudogene
PF3D7_1477500	1503	25920	367.415	8506	135.923	-1.95902	8.7016	0.0230817	0.175696	down	Plasmodium exported protein (PHISTb), unknown function
PF3D7_1477900	2445	302	2.63153	79	0.776024	-2.28411	2.22068	0.0106009	0.125166	down	acyl-CoA synthetase, pseudogene
PF3D7_1478000	849	28594	717.543	3309	93.6087	-3.46271	8.63823	0.000154707	0.0111516	down	Plasmodium exported protein (PHISTa), unknown function
PF3D7_1478500	795	28	0.750364	8	0.241685	-2.13947	-1.1013	0.0484502	0.246556	down	Plasmodium exported protein (PHISTa), unknown function, pseudogene
PF3D7_1478600	3792	33024	185.542	5928	37.5463	-2.82939	8.9107	0.00148921	0.0461153	down	EMP1-trafficking protein
PF3D7_1479000	2463	1057	9.14306	130	1.26767	-3.37351	3.88816	0.000247355	0.0153076	down	acyl-CoA synthetase
PF3D7_1479100	633	62	2.08674	429	16.2772	2.43703	2.36935	0.00655973	0.102074	up	Plasmodium exported protein, unknown function
PF3D7_API02700	369	507	29.2727	164	10.6744	-1.97889	3.02384	0.0235781	0.176872	down	apicoplast ribosomal protein S12
PF3D7_API02800	429	20	0.993239	1	0.0559847	-4.49212	-1.77445	0.00365261	0.0777298	down	apicoplast ribosomal protein S7
PF3D7_API02900	1233	764	13.2011	91	1.77258	-3.41914	3.41588	0.000215588	0.0138182	down	elongation factor Tu

## Sheet: troph stage 37 and 26
Gene ID	length	trophozoite stage_37.raw reads	trophozoite stage_37.FPKM	trophozoite stage_26.raw reads	trophozoite stage_26.FPKM	logFC	logCPM	p value	FDR	Regulation	Description
PF3D7_0100100	7617	10485	34.96	3677	12.06	-1.69244	7.29387	0.0117226	0.902315	Down	erythrocyte membrane protein 1, PfEMP1
PF3D7_0114500	508	810	52.65	168	10.74	-2.44928	3.45617	0.000465156	0.214825	Down	Plasmodium exported protein (hyp10), unknown function
PF3D7_0115400	1008	70	1.67	26	0.61	-1.60465	0.131492	0.0329621	1	Down	stevor
PF3D7_0200100	5937	1066	4.49	367	1.52	-1.71874	3.99193	0.0112604	0.885337	Down	erythrocyte membrane protein 1, PfEMP1
PF3D7_0202100	1017	3950	94.06	1799	42.13	-1.31534	5.98431	0.0481168	1	Down	liver stage associated protein 2
PF3D7_0206800	819	280418	7411.5	109910	2857.12	-1.532	12.0744	0.021805	1	Down	merozoite surface protein 2
PF3D7_0219800	1071	5646	127.31	1922	42.62	-1.7353	6.39105	0.00990625	0.819409	Down	Plasmodium exported protein (PHISTc), unknown function
PF3D7_0221500	764	139	4.44	56	1.76	-1.49013	1.12786	0.0342637	1	Down	Pfmc-2TM Maurer's cleft two transmembrane protein, pseudogene
PF3D7_0223500	7297	1333	4.42	584	1.9	-1.37118	4.40273	0.0404085	1	Down	erythrocyte membrane protein 1, PfEMP1
PF3D7_0300100	7518	5973	19.5	1313	4.22	-2.36622	6.34907	0.000577608	0.22865	Down	erythrocyte membrane protein 1, PfEMP1
PF3D7_0303900	869	1386	50.51	524	18.78	-1.58379	4.40267	0.0186918	0.970928	Down	phosphatidylethanolamine-binding protein, putative
PF3D7_0315600	1877	5632	83.62	1670	24.39	-1.93446	6.34384	0.00427698	0.551233	Down	zinc finger protein, putative
PF3D7_0324300	1110	199	4.63	85	1.95	-1.40658	1.66143	0.0435609	1	Down	exported protein family 4
PF3D7_0324900	7433	10182	33.86	3797	12.42	-1.6038	7.27301	0.0166423	0.956685	Down	erythrocyte membrane protein 1, PfEMP1
PF3D7_0400200	1200	54076	975.46	23978	425.41	-1.35402	9.74775	0.0417039	1	Down	erythrocyte membrane protein 1 (PfEMP1), exon 2, pseudogene
PF3D7_0417700	2237	3165	44.43	1441	19.9	-1.3158	5.66471	0.0481565	1	Down	conserved Plasmodium protein, unknown function
PF3D7_0423400	654	8383	277.46	3696	120.32	-1.36222	7.05627	0.0406908	1	Down	apical asparagine-rich protein AARP
PF3D7_0423700	411	3842	202.35	1305	67.6	-1.73845	5.83517	0.00983179	0.819409	Down	early transcribed membrane protein 4
PF3D7_0423900	563	1549	79.27	382	19.23	-2.20005	4.43153	0.00137564	0.358514	Down	probable protein, unknown function
PF3D7_0500100	7528	1654	5.41	456	1.47	-2.03928	4.55615	0.00281116	0.458219	Down	erythrocyte membrane protein 1, PfEMP1
PF3D7_0501600	1197	20774	375.67	8506	151.29	-1.46896	8.33621	0.0276453	1	Down	rhoptry-associated protein 2
PF3D7_0507400	462	1990	93.24	491	22.63	-2.19942	4.7927	0.00134838	0.358514	Down	conserved Plasmodium protein, unknown function
PF3D7_0511600	627	2692	92.94	988	33.55	-1.62671	5.34885	0.0154556	0.941265	Down	apical rhoptry neck protein
PF3D7_0515500	3549	1650	12.39	752	5.55	-1.31426	4.72622	0.0488856	1	Down	amino acid transporter, putative
PF3D7_0521600	291	544	40.47	194	14.19	-1.66762	3.03599	0.0144746	0.91157	Down	conserved Plasmodium protein, unknown function
PF3D7_0603900	1128	1337	25.66	496	9.36	-1.61108	4.34404	0.0169172	0.956685	Down	conserved Plasmodium protein, unknown function
PF3D7_0609500	4521	742	5.01	328	2.18	-1.35812	3.56287	0.0435096	1	Down	conserved Plasmodium protein, unknown function
PF3D7_0615100	1299	1000	16.66	375	6.15	-1.59544	3.92961	0.0181769	0.965653	Down	enoyl-acyl carrier reductase
PF3D7_0617400	8374	3851	11.6	1765	5.23	-1.30625	5.95032	0.0496462	1	Down	erythrocyte membrane protein 1, PfEMP1
PF3D7_0632800	7831	2432	7.84	756	2.4	-1.86625	5.14737	0.00587011	0.650642	Down	erythrocyte membrane protein 1, PfEMP1
PF3D7_0708200	3151	218	1.65	95	0.71	-1.37784	1.79963	0.0462168	1	Down	conserved Plasmodium protein, unknown function
PF3D7_0728400.1	590	1047	59.48	242	13.52	-2.2933	3.85101	0.000919917	0.283232	Down	conserved Plasmodium protein, unknown function
PF3D7_0733000	8647	2973	8.26	1350	3.69	-1.31962	5.57338	0.0475685	1	Down	erythrocyte membrane protein 1, PfEMP1
PF3D7_0800100	7293	4564	15.53	1616	5.41	-1.67854	6.09754	0.0124865	0.906169	Down	erythrocyte membrane protein 1, PfEMP1
PF3D7_0800300	9992	4044	9.79	1437	3.42	-1.67338	5.92433	0.0127672	0.906169	Down	erythrocyte membrane protein 1, PfEMP1
PF3D7_0800800	820	289	9.93	73	2.47	-2.16381	2.02363	0.0021542	0.424619	Down	Plasmodium exported protein (hyp7), unknown function
PF3D7_0805800	1311	81	1.34	28	0.45	-1.7085	0.310825	0.0219886	1	Down	conserved Plasmodium protein, unknown function
PF3D7_0821200	576	7751	291.29	3066	113.32	-1.51873	6.90107	0.0230677	1	Down	conserved Plasmodium protein, unknown function
PF3D7_0829600	513	681	28.74	289	11.99	-1.41692	3.42317	0.0354569	1	Down	early transcribed membrane protein 8
PF3D7_0831900	1002	3546	88.84	1501	36.99	-1.42094	5.79924	0.0332688	1	Down	Plasmodium exported protein (PHIST), unknown function, pseudogene
PF3D7_0833500	7656	778	2.47	313	0.98	-1.49396	3.59417	0.0269782	1	Down	erythrocyte membrane protein 1, PfEMP1
PF3D7_0900100	7806	3102	9.86	1148	3.59	-1.61471	5.55618	0.0161507	0.956685	Down	erythrocyte membrane protein 1, PfEMP1
PF3D7_0918400	5973	3204	13.43	1202	4.96	-1.59508	5.60768	0.0174168	0.96295	Down	conserved Plasmodium protein, unknown function
PF3D7_0919300	951	3221	111.74	1196	40.81	-1.60993	5.61163	0.0164425	0.956685	Down	thioredoxin-like protein 1, putative
PF3D7_0921000.1	1243	6253	275.11	2014	87.15	-1.81517	6.52026	0.00711267	0.70873	Down	ubiquitin-conjugating enzyme E2, putative
PF3D7_0936400	878	1447	48.56	548	18.09	-1.58133	4.46534	0.018921	0.970928	Down	ring-exported protein 4
PF3D7_0937800	7758	18393	58.59	7255	22.73	-1.52284	8.1465	0.0226297	1	Down	erythrocyte membrane protein 1, PfEMP1
PF3D7_1000100	7675	6812	21.92	2367	7.49	-1.70571	6.66871	0.0111478	0.885337	Down	erythrocyte membrane protein 1, PfEMP1
PF3D7_1000600	1251	659	13.14	276	5.41	-1.43592	3.37078	0.0335098	1	Down	rifin
PF3D7_1000800	1013	1404	34.58	364	8.82	-2.12788	4.30309	0.00192346	0.419037	Down	stevor, pseudogene
PF3D7_1006100	1245	4056	163.5	950	37.66	-2.27465	5.80616	0.00091334	0.283232	Down	CCR4-NOT transcription complex subunit 5, putative
PF3D7_1008600	1119	893	17.27	236	4.49	-2.1	3.6566	0.00229855	0.424619	Down	zinc finger (CCCH type) protein, putative
PF3D7_1015900	1874	361972	5842.93	138240	2194.73	-1.56945	12.4331	0.0189053	0.970928	Down	enolase
PF3D7_1016500	2460	567	5.33	237	2.19	-1.4387	3.15379	0.0330251	1	Down	Plasmodium exported protein (PHISTc), unknown function
PF3D7_1026400	1812	2494	29.79	504	5.92	-2.4874	5.07065	0.000330453	0.1997	Down	cell division cycle protein 20 homolog, putative
PF3D7_1026500	213	1321	134.25	565	56.47	-1.40584	4.38011	0.0361128	1	Down	conserved Plasmodium protein, unknown function
PF3D7_1029600	1104	146672	2875.82	44812	864.17	-1.89138	11.0552	0.00508761	0.587407	Down	adenosine deaminase
PF3D7_1040200	1024	343	8.09	125	2.9	-1.63599	2.3813	0.0172436	0.96295	Down	stevor
PF3D7_1041300	7548	2821	9.27	1115	3.6	-1.5198	5.44323	0.0232348	1	Down	erythrocyte membrane protein 1, PfEMP1
PF3D7_1100100	7439	4995	16.51	1317	4.28	-2.10387	6.1372	0.00201024	0.419037	Down	erythrocyte membrane protein 1, PfEMP1
PF3D7_1100200	9721	892	2.15	250	0.59	-2.01529	3.67142	0.00334156	0.500511	Down	erythrocyte membrane protein 1, PfEMP1
PF3D7_1104900	4863	7950	35.39	3153	13.8	-1.51494	6.93861	0.0233944	1	Down	calcium/calmodulin-dependent protein kinase, putative
PF3D7_1105200	2856	2331	36.25	854	13.06	-1.62924	5.14066	0.0153811	0.941265	Down	WD repeat-containing protein WRAP73, putative
PF3D7_1114000	651	381	15.62	110	4.44	-1.97174	2.45708	0.00455565	0.55522	Down	dynein light chain Tctex-type, putative
PF3D7_1145900	2150	2788	68.19	885	21.29	-1.83607	5.35087	0.0066287	0.693137	Down	conserved Plasmodium protein, unknown function
PF3D7_1220700	1247	398	15.69	115	4.46	-1.97064	2.51996	0.0045481	0.55522	Down	conserved Plasmodium protein, unknown function
PF3D7_1229400	631	74311	4582.79	26646	1616.22	-1.6604	10.1265	0.0132588	0.906169	Down	macrophage migration inhibitory factor
PF3D7_1229700	586	4403	382.77	1784	152.54	-1.48405	6.09449	0.0263722	1	Down	conserved Plasmodium protein, unknown function
PF3D7_1233200.1	10007	76	0.17	24	0.05	-1.83797	0.192313	0.0140259	0.906169	Down	conserved Plasmodium protein, unknown function
PF3D7_1235100	394	2701	270.68	1191	117.39	-1.36197	5.42306	0.041145	1	Down	conserved Plasmodium protein, unknown function
PF3D7_1240300	8938	2639	7.19	1147	3.08	-1.38277	5.38379	0.0382641	1	Down	erythrocyte membrane protein 1, PfEMP1
PF3D7_1253200	524	1722	88.75	743	37.66	-1.39324	4.76554	0.0373462	1	Down	hypothetical protein
PF3D7_1253300	759	2025	70.93	834	28.73	-1.4604	4.98093	0.029119	1	Down	Plasmodium exported protein (PHISTa), unknown function, pseudogene
PF3D7_1255200	7692	1143	3.63	429	1.34	-1.59423	4.12239	0.0181306	0.965653	Down	erythrocyte membrane protein 1, PfEMP1
PF3D7_1300100	7424	7175	23.93	2958	9.71	-1.45906	6.80537	0.0287897	1	Down	erythrocyte membrane protein 1, PfEMP1
PF3D7_1302100	654	3067	101.51	879	28.61	-1.98348	5.45738	0.0034976	0.504286	Down	gamete antigen 27/25
PF3D7_1307500	267	4233	343.18	1327	105.81	-1.85416	5.94906	0.0060671	0.659291	Down	conserved Plasmodium protein, unknown function
PF3D7_1310200	576	6643	330.57	2932	143.5	-1.36066	6.72117	0.040966	1	Down	conserved Plasmodium protein, unknown function
PF3D7_1312000	1212	3263	58.28	923	16.21	-2.00239	5.5429	0.00322582	0.496597	Down	malonyl CoA-acyl carrier protein transacylase
PF3D7_1335000	1143	317	6	142	2.64	-1.33852	2.34663	0.0498178	1	Down	MSP7-like protein
PF3D7_1335500	1955	266	3.89	114	1.64	-1.4021	2.07758	0.0416491	1	Down	DNA replication complex GINS protein, putative
PF3D7_1357900	1520	15303	419.84	6093	164.41	-1.50932	7.88469	0.0238206	1	Down	pyrroline-5-carboxylate reductase, putative
PF3D7_1367200	1387	195	3.82	84	1.62	-1.39435	1.6358	0.0461573	1	Down	CLAMP domain-containing protein, putative
PF3D7_1367900	1944	444	4.94	144	1.58	-1.80429	2.7125	0.00865882	0.786675	Down	conserved Plasmodium protein, unknown function
PF3D7_1373500	7555	8302	26.93	3270	10.43	-1.52488	6.99853	0.0225315	1	Down	erythrocyte membrane protein 1, PfEMP1
PF3D7_1401600	1625	17908	269.76	6877	101.89	-1.56148	8.09808	0.0195459	0.981966	Down	Plasmodium exported protein (PHISTb), unknown function
PF3D7_1403000	2532	430	6.83	188	2.94	-1.37373	2.7742	0.0423075	1	Down	conserved Plasmodium protein, unknown function
PF3D7_1404200	455	1462	94.19	617	39.09	-1.42515	4.52096	0.0333563	1	Down	conserved Plasmodium protein, unknown function
PF3D7_1404300	609	568	20.19	205	7.17	-1.65038	3.10221	0.0151796	0.941265	Down	secreted ookinete adhesive protein, putative
PF3D7_1404600.1	5337	28	0.23	7	0.06	-2.15966	-1.23259	0.0142253	0.906169	Down	adenylyl cyclase alpha
PF3D7_1413000	1416	360	5.5	130	1.95	-1.64923	2.44748	0.0165309	0.956685	Down	conserved Plasmodium protein, unknown function
PF3D7_1416700	969	1271	68.95	488	26.04	-1.5615	4.2835	0.0203353	0.997328	Down	conserved Plasmodium protein, unknown function
PF3D7_1430800	798	664	18.01	273	7.28	-1.46258	3.3745	0.0302059	1	Down	conserved Plasmodium protein, unknown function
PF3D7_1449200	386	75415	6327.35	26321	2171.99	-1.69938	10.1385	0.0113423	0.885337	Down	conserved Plasmodium protein, unknown function
PF3D7_1454900	465	210	9.78	48	2.2	-2.30685	1.54159	0.00142319	0.358514	Down	conserved Plasmodium protein, unknown function
PF3D7_1461700	938	3066	174.19	1288	71.97	-1.43188	5.58656	0.0320473	1	Down	conserved Plasmodium protein, unknown function
PF3D7_1462500	4962	462	4.37	183	1.7	-1.51612	2.83899	0.0260733	1	Down	conserved Plasmodium protein, unknown function
PF3D7_1463500	1406	6584	183.42	2943	80.64	-1.34239	6.71344	0.0436623	1	Down	fam-a protein
PF3D7_1468200	681	5234	166.37	2374	74.22	-1.32129	6.3885	0.0470326	1	Down	conserved protein, unknown function
PF3D7_1470400	856	12334	684.58	5029	274.53	-1.47502	7.58256	0.0270771	1	Down	mitochondrial pyruvate carrier protein 2, putative
PF3D7_1473700	3762	1449	8.34	613	3.47	-1.42165	4.50904	0.033918	1	Down	nucleoporin NUP116/NSP116, putative
PF3D7_1477100	673	1244	46.03	217	7.9	-2.69922	4.03803	0.000124313	0.137788	Down	Plasmodium exported protein (hyp6), unknown function
PF3D7_1477200	918	848	26.26	162	4.93	-2.56784	3.50441	0.000253652	0.1997	Down	Plasmodium exported protein (hyp15), unknown function
PF3D7_1477800	273	1277	101.25	343	26.75	-2.0768	4.17615	0.00243522	0.435355	Down	acyl-CoA binding protein
PFC10_API0041	738	38	1.11	13	0.38	-1.71801	-0.736374	0.0394505	1	Down	gene_product
PF3D7_0101300	804	176	5.38	519	15.61	1.37882	2.86747	0.042562	1	Ups	Pfmc-2TM Maurer's cleft two transmembrane protein
PF3D7_0111700	354	1	0.06	11	0.66	3.13614	-2.55943	0.0399705	1	Ups	conserved Plasmodium protein, unknown function
PF3D7_0200200	1230	27	0.58	117	2.48	1.93012	0.625612	0.00973725	0.819409	Ups	rifin
PF3D7_0200600	1273	2	0.04	15	0.28	2.65672	-2.16987	0.0295884	1	Ups	rifin
PF3D7_0201000	1078	2	0.05	17	0.39	2.8358	-2.04075	0.0167826	0.956685	Ups	rifin
PF3D7_0201200	1220	8	0.16	59	1.17	2.68416	-0.433082	0.0020415	0.419037	Ups	rifin
PF3D7_0221600	623	10	0.35	53	1.82	2.21205	-0.511567	0.0091868	0.808147	Ups	Plasmodium exported protein, unknown function, pseudogene
PF3D7_0222400	1178	0	0	10	0.2	6.25342	-2.75282	0.0140787	0.906169	Ups	rifin, pseudogene
PF3D7_0312900	1232	218	5.74	788	20.41	1.67259	3.39123	0.0138905	0.906169	Ups	hypothetical protein
PF3D7_0315900	1083	141	3.66	458	11.69	1.51812	2.65162	0.0262152	1	Ups	conserved Plasmodium protein, unknown function
PF3D7_0323900	1396	4	0.06	23	0.35	2.30946	-1.61236	0.0191124	0.971753	Ups	erythrocyte membrane protein 1 (PfEMP1), exon 2, pseudogene
PF3D7_0324400	1148	12	0.25	68	1.38	2.31055	-0.189603	0.00468924	0.55522	Ups	rifin
PF3D7_0400800	973	0	0	10	0.24	6.25342	-2.75282	0.0140787	0.906169	Ups	stevor
PF3D7_0401400	1212	10	0.22	41	0.88	1.84273	-0.789694	0.0323868	1	Ups	rifin
PF3D7_0413200	1291	5	0.1	36	0.68	2.63914	-1.08296	0.00402553	0.544134	Ups	rifin
PF3D7_0413300	1279	19	0.4	168	3.44	2.95591	0.978413	0.000113182	0.137788	Ups	rifin
PF3D7_0500400	1323	7	0.13	62	1.17	2.94523	-0.395459	0.000985149	0.287352	Ups	rifin
PF3D7_0501700	2382	35	0.32	137	1.22	1.78458	0.876329	0.0135211	0.906169	Ups	anaphase promoting complex subunit, putative
PF3D7_0506600	722	45	1.36	183	5.45	1.84039	1.27183	0.0102332	0.834004	Ups	histone deacetylase, putative, pseudogene
PF3D7_0512900	798	214	5.8	881	23.5	1.86021	3.50909	0.00649256	0.691957	Ups	AKAP-like protein
PF3D7_0517200	1899	212	2.42	1237	13.87	2.36332	3.9025	0.000665839	0.23063	Ups	conserved Plasmodium protein, unknown function
PF3D7_0526600	13575	1673	2.67	7022	11.01	1.88862	6.4914	0.00521238	0.589531	Ups	conserved Plasmodium protein, unknown function
PF3D7_0532900	1185	98	2.22	350	7.79	1.65458	2.23391	0.0163253	0.956685	Ups	rifin
PF3D7_0600900	1061	5	0.11	53	1.17	3.19543	-0.629807	0.000382127	0.1997	Ups	rifin, pseudogene
PF3D7_0605600	6704	384	1.51	1543	5.99	1.8255	4.32209	0.0071843	0.70873	Ups	nucleoside diphosphate kinase, putative
PF3D7_0606400	895	44	2.52	170	9.57	1.7665	1.18375	0.0137906	0.906169	Ups	conserved Plasmodium protein, unknown function
PF3D7_0621400	1995	574	6.23	2460	26.25	1.91857	4.97358	0.00470865	0.55522	Ups	Pf77 protein
PF3D7_0631800	1193	2	0.04	18	0.37	2.91764	-1.98037	0.0127669	0.906169	Ups	rifin
PF3D7_0701200	1090	3	0.07	24	0.55	2.77193	-1.6149	0.00728936	0.70873	Ups	rifin, pseudogene
PF3D7_0720300	399	161	11.06	590	39.88	1.69218	2.97166	0.0135913	0.906169	Ups	conserved Plasmodium protein, unknown function
PF3D7_0724500	1496	89	2.11	335	7.79	1.73021	2.15393	0.0127854	0.906169	Ups	conserved Plasmodium protein, unknown function
PF3D7_0732000	992	8	0.19	58	1.39	2.65955	-0.453116	0.00227848	0.424619	Ups	stevor
PF3D7_0732200	1333	36	0.71	134	2.59	1.71216	0.861146	0.0175492	0.96295	Ups	rifin
PF3D7_0732500	1356	23	0.44	172	3.27	2.71574	1.03964	0.000362168	0.1997	Ups	rifin
PF3D7_0732700	1195	6	0.12	27	0.53	1.96835	-1.35731	0.0335404	1	Ups	rifin
PF3D7_0801300	873	143	3.55	904	22.05	2.47859	3.43416	0.000396373	0.1997	Ups	von Willebrand factor A domain-related protein
PF3D7_0822700	2775	885	6.9	2761	21.18	1.46057	5.24811	0.0290184	1	Ups	thrombospondin-related protein 1, putative
PF3D7_0827400	657	246	8.11	785	25.44	1.49284	3.43037	0.0273758	1	Ups	conserved Plasmodium protein, unknown function
PF3D7_0831750	874	236	5.89	1120	27.5	2.06535	3.81224	0.00261147	0.452274	Ups	Plasmodium exported protein (PHISTa), unknown function, pseudogene
PF3D7_0832000	1029	792	18.8	3085	72.02	1.7808	5.32952	0.00834141	0.770468	Ups	stevor
PF3D7_0832300	872	62	1.72	260	7.1	1.88544	1.75965	0.00753848	0.720315	Ups	Plasmodium exported protein (PHISTa-like), unknown function
PF3D7_0832500	1145	36	0.79	119	2.58	1.54107	0.734765	0.0323861	1	Ups	rifin
PF3D7_0901500	1338	72	1.42	1251	24.26	3.936	3.75499	1.51018e-07	0.000836942	Ups	rifin
PF3D7_0901600	1014	81	1.92	372	8.68	2.01699	2.24297	0.003858	0.534526	Ups	stevor
PF3D7_0912200	1362	458	7.28	1507	23.56	1.53727	4.35636	0.0223593	1	Ups	conserved Plasmodium membrane protein, unknown function
PF3D7_0930200	2770	895	10.09	3451	38.27	1.76617	5.49435	0.00882728	0.789045	Ups	leucine-rich repeat protein
PF3D7_0931300	918	220	5.19	1284	29.78	2.3637	3.95603	0.000651718	0.23063	Ups	conserved Plasmodium protein, unknown function
PF3D7_0931600	1139	19	0.54	180	5.07	3.05537	1.06473	6.86213e-05	0.126766	Ups	conserved protein, unknown function
PF3D7_0934900	1744	435	5.81	2184	28.7	2.14684	4.75753	0.00171657	0.413618	Ups	conserved Plasmodium protein, unknown function
PF3D7_1000300	1191	6	0.13	36	0.74	2.38162	-1.04978	0.012692	0.906169	Ups	rifin
PF3D7_1029500	417	11	0.57	48	2.45	1.93348	-0.596579	0.0224924	1	Ups	conserved Plasmodium protein, unknown function
PF3D7_1030400	1211	432	11.17	1270	32.3	1.37474	4.15342	0.0403525	1	Ups	conserved Plasmodium protein, unknown function
PF3D7_1030900	657	576	18.98	1935	62.7	1.56725	4.70856	0.0196677	0.981966	Ups	ookinete surface protein P28
PF3D7_1031000	654	230	7.61	681	22.17	1.38482	3.25526	0.0403135	1	Ups	ookinete surface protein P25
PF3D7_1039700	790	32	1	317	9.7	3.12292	1.85731	2.81797e-05	0.0780859	Ups	Pfmc-2TM Maurer's cleft two transmembrane protein
PF3D7_1101000	402	2	0.11	14	0.74	2.55809	-2.23914	0.0396963	1	Ups	erythrocyte membrane protein 1 (PfEMP1), pseudogene
PF3D7_1101700	790	83	2.58	399	12.21	2.0829	2.33033	0.00306766	0.485742	Ups	Pfmc-2TM Maurer's cleft two transmembrane protein
PF3D7_1103000	389	54	4.24	270	20.83	2.13876	1.76421	0.00279712	0.458219	Ups	conserved Plasmodium protein, unknown function
PF3D7_1140000	1952	647	7.77	2595	30.64	1.82296	5.07099	0.00705878	0.70873	Ups	carbonic anhydrase
PF3D7_1207800	2907	422	3.14	1616	11.84	1.75608	4.40409	0.00944714	0.818063	Ups	conserved Plasmodium protein, unknown function
PF3D7_1216600	549	65	2.56	211	8.18	1.51629	1.54796	0.0302372	1	Ups	cell traversal protein for ookinetes and sporozoites
PF3D7_1226200	1752	85	1.05	291	3.54	1.59341	1.98553	0.0224151	1	Ups	conserved Plasmodium protein, unknown function
PF3D7_1235000	1653	685	10.93	1935	30.38	1.31726	4.77561	0.0483503	1	Ups	PIH1 domain-containing protein, putative
PF3D7_1238400	1231	698	21.62	2025	61.68	1.35573	4.8302	0.04243	1	Ups	conserved Plasmodium protein, unknown function
PF3D7_1243200	252	14	1.2	78	6.59	2.28773	0.00145373	0.00418878	0.551233	Ups	conserved Plasmodium protein, unknown function
PF3D7_1247600	1485	130	1.89	447	6.41	1.60014	2.59637	0.0199749	0.988399	Ups	conserved Plasmodium protein, unknown function
PF3D7_1251000	1590	63	2.43	298	11.31	2.0591	1.91908	0.00354875	0.504286	Ups	HSP20-like chaperone, putative
PF3D7_1325300	405	57	3.05	199	10.46	1.62099	1.43943	0.0221737	1	Ups	conserved Plasmodium protein, unknown function
PF3D7_1331400	1446	370	5.54	1822	26.83	2.11883	4.50188	0.00197916	0.419037	Ups	CPW-WPC family protein
PF3D7_1332100	1569	767	10.58	2609	35.4	1.5853	5.13442	0.0182955	0.965653	Ups	conserved Plasmodium membrane protein, unknown function
PF3D7_1336300	975	262	5.82	900	19.65	1.59918	3.59975	0.0181529	0.965653	Ups	conserved Plasmodium membrane protein, unknown function
PF3D7_1367300	1273	106	2.28	312	6.59	1.37575	2.14094	0.0455406	1	Ups	conserved Plasmodium protein, unknown function
PF3D7_1400300	1144	4	0.08	21	0.43	2.17901	-1.70676	0.0293231	1	Ups	rifin
PF3D7_1401700	813	48	1.28	304	7.96	2.47933	1.87688	0.000571497	0.22865	Ups	conserved Plasmodium protein, unknown function
PF3D7_1407000	3819	236	1.34	1530	8.53	2.51533	4.18456	0.000304751	0.1997	Ups	LCCL domain-containing protein
PF3D7_1434900	1360	239	5.26	948	20.51	1.80662	3.62598	0.008096	0.760475	Ups	conserved Plasmodium protein, unknown function
PF3D7_1440300	2284	939	14.99	2825	44.35	1.40819	5.29524	0.0350289	1	Ups	porphobilinogen synthase
PF3D7_1452800	1230	539	15.13	1531	42.28	1.32518	4.43623	0.0475909	1	Ups	conserved Plasmodium protein, unknown function
PF3D7_1460000	888	42	1.02	135	3.24	1.50115	0.921493	0.0375726	1	Ups	biotin protein ligase, putative
PF3D7_1461000	2312	163	2.37	481	6.88	1.37978	2.75833	0.04273	1	Ups	conserved Plasmodium protein, unknown function
PF3D7_1478500	918	8	0.22	44	1.18	2.26205	-0.768092	0.0119999	0.906169	Ups	Plasmodium exported protein (PHISTa), unknown function, pseudogene
PF3D7_1479700	1272	7	0.14	30	0.61	1.90121	-1.21008	0.0490758	1	Ups	rifin

## Sheet: troph 26 vs Ring 26
Gene ID	length	ring stage_26_read count	ring stage_26_rpkm	trophozoite stage_26_read count	trophozoite stage_26_rpkm	logFC	logCPM	p value	FDR	Regulation	gene_product
mal_mito_1:mRNA	786	1575	44.0777	9703	283.271	2.10505	6.8119	0.0151922	0.138601	up	cytochrome c oxidase subunit 3
mal_mito_3:mRNA	1131	8886	172.824	48966	993.459	1.9442	9.17795	0.0240658	0.170594	up	cytochrome b
PF3D7_0100300	3984	377	2.08153	43	0.247666	-3.64558	2.44668	0.000125188	0.00830058	down	erythrocyte membrane protein 1, PfEMP1
PF3D7_0100600	1080	111	2.26079	42	0.892367	-1.91635	0.920443	0.0355354	0.206638	down	rifin
PF3D7_0101100	930	6149	145.44	1816	44.8075	-2.27745	6.63946	0.00903422	0.102975	down	exported protein family 4
PF3D7_0101200	693	1314	41.7084	425	14.0726	-2.146	4.43609	0.0138381	0.131996	down	exported protein family 3
PF3D7_0101300	708	183	5.68563	1012	32.7993	1.94873	3.59096	0.0249842	0.174719	up	Pfmc-2TM Maurer's cleft two transmembrane protein
PF3D7_0101400	828	164	4.35687	38	1.0531	-2.62291	1.35374	0.00413687	0.070288	down	exported protein family 1, pseudogene
PF3D7_0101500	1647	289	3.8598	118	1.64402	-1.80896	2.32062	0.0383918	0.215192	down	erythrocyte membrane protein 1 (PfEMP1), exon 2, pseudogene
PF3D7_0101700	1359	111	1.79665	40	0.675396	-1.98648	0.90531	0.0287728	0.186244	down	erythrocyte membrane protein 1 (PfEMP1), exon 2, pseudogene
PF3D7_0101800	870	66	1.66873	22	0.580258	-2.09555	0.140823	0.0255796	0.176942	down	stevor
PF3D7_0101900	1032	65	1.38546	6	0.13341	-3.92268	-0.110353	0.000345488	0.0153101	down	rifin
PF3D7_0102000	759	70	2.0287	2	0.0604653	-5.5469	-0.0727567	5.12008e-06	0.00092793	down	Plasmodium exported protein (PHISTa), unknown function, pseudogene
PF3D7_0102100	846	128	3.32813	15	0.406854	-3.59814	0.887609	0.000254528	0.0127303	down	stevor, pseudogene
PF3D7_0102200	3258	1184593	7997.95	45367	319.526	-5.22456	13.997	1.42787e-07	7.25124e-05	down	ring-infected erythrocyte surface antigen
PF3D7_0102300	354	680	42.2539	9175	594.731	3.23595	6.57563	0.000362372	0.0157177	up	Plasmodium exported protein, unknown function
PF3D7_0102500	4704	42077	196.761	5484	26.7515	-3.45766	9.26929	0.000157442	0.00958145	down	erythrocyte binding antigen-181
PF3D7_0102600	1893	1568	18.2203	544	6.59426	-2.04491	4.71039	0.0184041	0.152072	down	serine/threonine protein kinase, FIKK family
PF3D7_0102700	831	1428	37.7997	436	12.0394	-2.22917	4.54109	0.0107578	0.113794	down	merozoite-associated tryptophan-rich antigen
PF3D7_0102800	1824	260	3.13552	1786	22.4685	2.26174	4.34746	0.00979287	0.108883	up	conserved Plasmodium protein, unknown function
PF3D7_0104200	1401	13858	217.582	1770	28.9903	-3.48675	7.66445	0.000141878	0.00905081	down	StAR-related lipid transfer protein
PF3D7_0104300	10500	144655	303.043	11897	25.9996	-4.12189	11.0057	1.23664e-05	0.00149414	down	ubiquitin carboxyl-terminal hydrolase 1, putative
PF3D7_0105100	432	376	19.1454	2331	123.816	2.11388	4.75652	0.0151297	0.138601	up	conserved Apicomplexan protein, unknown function
PF3D7_0105600	3675	2716	16.2567	1109	6.92456	-1.81005	5.55212	0.0352201	0.206233	down	conserved Plasmodium protein, unknown function
PF3D7_0106200	648	205	6.95889	969	34.3136	1.72241	3.57748	0.0464471	0.234121	up	conserved Plasmodium protein, unknown function
PF3D7_0107000	507	2916	126.514	21665	980.547	2.3753	7.9229	0.00664209	0.0880806	up	centrin-1
PF3D7_0107200	1014	341	7.39737	2722	61.5982	2.47851	4.91821	0.00492825	0.0773791	up	carbon catabolite repressor protein 4, putative
PF3D7_0107500	4413	82160	409.531	8997	46.7823	-3.70886	10.2154	6.11617e-05	0.00481937	down	lipid/sterol:H+ symporter
PF3D7_0107700	1341	153	2.50971	731	12.5085	1.7377	3.17063	0.0447165	0.231433	up	conserved Plasmodium membrane protein, unknown function
PF3D7_0108000	657	8664	290.077	44267	1546.08	1.83516	9.05559	0.032602	0.199839	up	proteasome subunit beta type-3, putative
PF3D7_0108300	6666	104074	343.43	42286	145.562	-1.81731	10.8105	0.034204	0.20436	down	conserved Plasmodium protein, unknown function
PF3D7_0108500	540	90670	3693.44	9338	396.806	-3.79738	10.3514	4.36118e-05	0.00370496	down	conserved Plasmodium protein, unknown function
PF3D7_0108600	921	1245	29.7352	9370	233.452	2.39385	6.71144	0.00629426	0.0868576	up	conserved Plasmodium protein, unknown function
PF3D7_0109000	675	16789	547.119	3080	104.704	-2.96441	7.99196	0.000935295	0.0278172	down	photosensitized INA-labeled protein PHIL1, putative
PF3D7_0109100	3090	5355	38.1208	1612	11.9708	-2.24989	6.44473	0.00983964	0.10918	down	LCCL domain-containing protein
PF3D7_0109300	969	301	6.83288	1516	35.8999	1.81412	4.19895	0.0354652	0.206539	up	fatty acid elongation protein, GNS1/SUR4 family, putative
PF3D7_0110600	5133	29600	126.847	8798	39.3306	-2.26829	8.90832	0.00924489	0.104936	down	phosphatidylinositol-4-phosphate 5-kinase
PF3D7_0111200	294	128	9.57687	647	50.4981	1.81883	2.97836	0.0362907	0.208575	up	conserved Plasmodium protein, unknown function
PF3D7_0111400	2157	1944	19.8247	15206	161.764	2.44952	7.4007	0.00525863	0.0803122	up	conserved Plasmodium protein, unknown function
PF3D7_0111700	354	0	0	11	0.713029	6.24275	-2.6345	0.0227751	0.169396	up	conserved Plasmodium protein, unknown function
PF3D7_0112900	567	770	29.8723	280	11.3316	-1.97683	3.69785	0.0230751	0.169906	down	Plasmodium exported protein, unknown function
PF3D7_0113300	1755	7078	88.7144	2140	27.9804	-2.24361	6.84832	0.0100123	0.110214	down	Plasmodium exported protein (hyp1), unknown function
PF3D7_0113600	5682	377	1.45949	159	0.642116	-1.76256	2.71442	0.0430757	0.227253	down	surface-associated interspersed protein 1.2 (SURFIN 1.2), pseudogene
PF3D7_0113700	1209	7777	141.497	2756	52.3083	-2.01454	7.02689	0.0197465	0.157191	down	heat shock protein 40, type II
PF3D7_0113800	8703	34708	87.7246	1857	4.89622	-4.74207	8.91874	1.03793e-06	0.000331954	down	DBL containing protein, unknown function
PF3D7_0114000	4392	4364	21.8566	1499	7.83172	-2.0595	6.18446	0.0173923	0.14779	down	exported protein family 1
PF3D7_0114100	690	465	14.824	2181	72.5311	1.71151	4.74478	0.0463959	0.234121	up	Pfmc-2TM Maurer's cleft two transmembrane protein
PF3D7_0114300	960	228	5.22426	1243	29.711	1.92828	3.88981	0.0262583	0.179806	up	exported protein family 4, pseudogene
PF3D7_0114600	939	21	0.491943	149	3.64115	2.30327	0.820476	0.0128266	0.125431	up	stevor, pseudogene
PF3D7_0114800	633	91	3.16227	25	0.906263	-2.37506	0.546301	0.0123695	0.123855	down	Plasmodium exported protein (hyp7), unknown function
PF3D7_0115200	1107	13	0.258319	3	0.0621858	-2.57569	-2.12146	0.0417569	0.223438	down	rifin
PF3D7_0200300	1323	185	3.0759	12	0.208132	-4.44759	1.36754	1.63535e-05	0.00167763	down	erythrocyte membrane protein 1 (PfEMP1), exon 2
PF3D7_0201200	1071	7	0.14377	52	1.11412	2.35817	-0.609969	0.0270462	0.182445	up	rifin
PF3D7_0201700	2703	6125	49.8449	411	3.4891	-4.41497	6.429	4.06007e-06	0.000882983	down	DnaJ protein, putative
PF3D7_0201900	7326	21411	64.2881	8235	25.7937	-1.89645	8.51222	0.0275288	0.184019	down	erythrocyte membrane protein 3
PF3D7_0202000	1965	99434	1113.1	21121	246.644	-2.75301	10.5839	0.00192835	0.044238	down	knob-associated histidine-rich protein
PF3D7_0202100	909	8712	210.821	1719	43.394	-2.85929	7.05777	0.00135064	0.0354755	down	liver stage associated protein 2
PF3D7_0202200	873	7106	179.049	400	10.5139	-4.66841	6.63293	1.47178e-06	0.00042116	down	EMP1-trafficking protein
PF3D7_0202500	321	41201	2823.34	10025	716.634	-2.55702	9.3397	0.00370089	0.0653303	down	early transcribed membrane protein 2
PF3D7_0202800	363	239	14.4828	1717	108.538	2.32635	4.28006	0.00808035	0.0976286	up	conserved Plasmodium protein, unknown function
PF3D7_0203000	5940	17890	66.2498	7000	27.0414	-1.87166	8.2583	0.0294992	0.188913	down	repetitive organellar protein, putative
PF3D7_0203100	7458	7711	22.7431	1577	4.85207	-2.80758	6.88803	0.00161334	0.0395124	down	protein kinase, putative
PF3D7_0203400	276	574	45.7471	4396	365.482	2.4189	5.61714	0.00588693	0.0837885	up	conserved Plasmodium protein, unknown function
PF3D7_0203700	1320	10615	176.892	2798	48.6398	-2.44153	7.40041	0.00538897	0.0809388	down	protein MAK16, putative
PF3D7_0204700	1515	11046	160.381	4545	68.8397	-1.7991	7.57856	0.0360155	0.208115	down	hexose transporter
PF3D7_0204800	1251	668	11.7457	3561	65.3179	1.89624	5.40935	0.0279862	0.184886	up	3'-5' exonuclease, putative
PF3D7_0204900	1065	1212	25.033	5812	125.226	1.7436	6.14853	0.0420014	0.223817	up	2-methoxy-6-polyprenyl-1,4-benzoquinol methylase, mitochondrial, putative
PF3D7_0205800	363	637	38.6006	3354	212.019	1.87839	5.32692	0.029447	0.188913	up	PH domain-containing protein, putative
PF3D7_0206200	1698	7836	101.512	1991	26.9061	-2.4945	6.95434	0.00455491	0.0743695	down	pantothenate transporter
PF3D7_0206500	4311	9979	50.9178	2443	13.0036	-2.54813	7.29519	0.00382382	0.0670649	down	conserved Plasmodium protein, unknown function
PF3D7_0207300	2040	324	3.49362	123	1.38354	-1.91403	2.46223	0.0296067	0.189378	down	serine repeat antigen 8
PF3D7_0208500	414	842	44.7376	4411	244.486	1.87113	5.72293	0.0298131	0.189982	up	acyl carrier protein
PF3D7_0209000	9408	361	0.844055	135	0.329272	-1.93584	2.61353	0.027366	0.183595	down	6-cysteine protein
PF3D7_0209300	723	790	24.0353	5090	161.546	2.16964	5.8703	0.0126125	0.124797	up	2C-methyl-D-erythritol 2,4-cyclodiphosphate synthase
PF3D7_0209900	539	195	7.95805	82	3.49094	-1.76591	1.76395	0.0445757	0.231258	down	unspecified product
PF3D7_0210400	360	438	26.7629	2836	180.768	2.17663	5.02706	0.0124853	0.124099	up	50S ribosomal protein L33, putative
PF3D7_0210800	1248	2392	42.1607	848	15.5919	-2.01385	5.32591	0.0199724	0.158047	down	conserved Plasmodium protein, unknown function
PF3D7_0211900	1353	1566	25.4598	8354	141.682	1.89735	6.63757	0.027582	0.184019	up	conserved Plasmodium protein, unknown function
PF3D7_0212000	936	569	13.372	3180	77.9595	1.96437	5.23238	0.0230937	0.169906	up	GDP-fructose:GMP antiporter, putative
PF3D7_0212500	11973	25709	47.2327	7714	14.7841	-2.25466	8.70734	0.00964143	0.108115	down	conserved Plasmodium protein, unknown function
PF3D7_0214200	639	2171	74.7343	11833	424.925	1.92837	7.13296	0.0252453	0.175748	up	mitochondrial ribosomal protein L13 precursor, putative
PF3D7_0214400	1860	13962	165.118	4837	59.6734	-2.04725	7.8647	0.01793	0.149839	down	conserved Plasmodium protein, unknown function
PF3D7_0214600	5145	23018	98.4109	4902	21.8628	-2.74924	8.47337	0.0019567	0.044574	down	serine/threonine protein kinase, putative
PF3D7_0214800	4116	5109	27.3037	960	5.35197	-2.9297	6.27931	0.0010714	0.0300267	down	conserved Plasmodium membrane protein, unknown function
PF3D7_0215300	2667	4420	36.4552	628	5.40324	-3.33286	6.02876	0.000255214	0.0127303	down	acyl-CoA synthetase
PF3D7_0216600	2061	7180	76.6315	3027	33.7017	-1.764	6.965	0.0396327	0.218764	down	MtN3-like protein
PF3D7_0217400	447	902	44.3874	6314	324.127	2.28927	6.15978	0.00875115	0.102287	up	conserved Plasmodium protein, unknown function
PF3D7_0217500	1575	18466	257.901	8188	119.293	-1.69123	8.34471	0.0479478	0.23738	down	calcium-dependent protein kinase 1
PF3D7_0218400	1689	6428	83.7157	2443	33.1903	-1.91361	6.77265	0.0263231	0.179925	down	ATP-dependent RNA helicase DDX47, putative
PF3D7_0219300	420	569	29.8005	4101	224.057	2.33131	5.53122	0.00775542	0.0957006	up	conserved Plasmodium protein, unknown function
PF3D7_0219400	306	2262	162.604	10454	783.933	1.69038	7.00709	0.0481722	0.23767	up	ribosome associated membrane protein RAMP4, putative, unspecified product
PF3D7_0219500	1017	1176	25.4359	6329	142.801	1.91004	6.23482	0.0266731	0.180658	up	pseudouridine synthase, putative
PF3D7_0219700	888	4252	105.327	755	19.5098	-3.01131	6.00508	0.000811448	0.0252442	down	Plasmodium exported protein (PHISTc), unknown function
PF3D7_0219900	693	2476	78.592	491	16.258	-2.8518	5.24321	0.00142606	0.0364013	down	Plasmodium exported protein, unknown function
PF3D7_0220000	4677	232767	1094.75	22967	112.682	-3.8592	11.7076	3.43646e-05	0.00306295	down	liver stage antigen 3
PF3D7_0220100	2994	14742	108.309	2732	20.9386	-2.94979	7.80603	0.000984732	0.0286309	down	DnaJ protein, putative
PF3D7_0220400	2010	565	6.1832	192	2.19191	-2.07426	3.23172	0.0176253	0.148572	down	DnaJ protein, putative, pseudogene
PF3D7_0220700	759	5952	172.497	773	23.3698	-3.46254	6.44695	0.000158604	0.00958145	down	Plasmodium exported protein (hyp9), unknown function
PF3D7_0221000	909	3	0.0725969	35	0.883532	2.98381	-1.18704	0.0133396	0.128753	up	Plasmodium exported protein, unknown function
PF3D7_0221100	783	6	0.168558	109	3.19435	3.6427	0.256304	0.000741283	0.0242545	up	Plasmodium exported protein, unknown function, pseudogene
PF3D7_0221200	621	351	12.433	1907	70.4656	1.92349	4.5053	0.0261618	0.179618	up	Plasmodium exported protein (hyp15), unknown function
PF3D7_0221500	678	8	0.25955	51	1.72607	2.1402	-0.604842	0.040082	0.219984	up	Pfmc-2TM Maurer's cleft two transmembrane protein, pseudogene
PF3D7_0221700	1482	2708	40.194	926	14.3377	-2.06593	5.49472	0.0172341	0.14779	down	Plasmodium exported protein, unknown function
PF3D7_0221900	1257	177	3.09741	46	0.839731	-2.45823	1.489	0.00692045	0.0904483	down	erythrocyte membrane protein 1 (PfEMP1), pseudogene
PF3D7_0222000	849	47	1.21773	11	0.297305	-2.59709	-0.427483	0.0102953	0.111247	down	exported protein family 1
PF3D7_0223300	1296	93	1.57848	18	0.318702	-2.87704	0.502353	0.00303799	0.0583659	down	erythrocyte membrane protein 1 (PfEMP1), exon 2
PF3D7_0300300	1377	39	0.623005	4	0.0666567	-3.75502	-0.817363	0.00101316	0.0288405	down	erythrocyte membrane protein 1 (PfEMP1), exon 2, pseudogene
PF3D7_0300900	651	18	0.608208	138	4.86425	2.41396	0.698441	0.0108653	0.114164	up	stevor-like
PF3D7_0301200	1833	3245	38.9415	492	6.15915	-3.23906	5.59151	0.000364416	0.0157177	down	serine/threonine protein kinase, FIKK family
PF3D7_0301300	1314	3788	63.4126	1020	17.8124	-2.41066	5.91848	0.006009	0.0842035	down	epoxide hydrolase 1
PF3D7_0301800	774	6962	197.858	2141	63.4737	-2.2191	6.82878	0.0107884	0.113897	down	Plasmodium exported protein, unknown function
PF3D7_0301900	1197	87	1.59877	1111	21.298	3.15523	3.54906	0.000549529	0.0196565	up	conserved Plasmodium protein, unknown function
PF3D7_0302200	4251	45675	236.346	14172	76.4994	-2.20631	9.54498	0.0111633	0.11583	down	cytoadherence linked asexual protein 3.2
PF3D7_0302300	4244	10465	54.2406	1296	7.00725	-3.53124	7.25565	0.00012042	0.00816147	down	erythrocyte membrane protein 1 (PfEMP1), pseudogene
PF3D7_0302500	4254	82993	429.146	24252	130.818	-2.29284	10.3915	0.00856415	0.100569	down	cytoadherence linked asexual protein 3.1
PF3D7_0302700	459	526	25.2077	2538	126.881	1.7524	4.95344	0.0415678	0.223324	up	CDGSH iron-sulfur domain-containing protein, putative
PF3D7_0303600	540	117	4.76599	629	26.7285	1.90766	2.91944	0.0287742	0.186244	up	plasmoredoxin
PF3D7_0304500	516	391	16.6682	3944	175.39	2.81613	5.40548	0.00160904	0.0395124	up	1-cys-glutaredoxin-like protein-1
PF3D7_0305300	2871	11974	91.7417	5265	42.0807	-1.70333	7.71689	0.0464837	0.234121	down	conserved Plasmodium membrane protein, unknown function
PF3D7_0306300	336	4341	284.192	19882	1357.81	1.67738	7.93713	0.0497454	0.240757	up	glutaredoxin 1
PF3D7_0306600	258	336	28.6471	2087	185.618	2.1166	4.59707	0.015041	0.138601	up	conserved Plasmodium protein, unknown function
PF3D7_0308300	1014	1798	39.0043	615	13.9173	-2.06543	4.90389	0.0173969	0.14779	down	conserved Plasmodium protein, unknown function
PF3D7_0310000	594	776	28.7367	3674	141.929	1.72513	5.49212	0.0442835	0.230401	up	50S ribosomal protein L9, apicoplast, putative
PF3D7_0310200	13653	65557	105.621	10462	17.5835	-3.16553	9.9358	0.000457416	0.0177641	down	phd finger protein, putative
PF3D7_0312000	411	218	11.6674	1222	68.2256	1.96838	3.85724	0.0234417	0.169937	up	conserved Plasmodium protein, unknown function
PF3D7_0315000	570	349	13.4683	2406	96.8587	2.26704	4.77474	0.00959385	0.108082	up	zinc finger protein, putative
PF3D7_0315200	6345	1937	6.7152	155	0.560555	-4.16015	4.77956	1.20348e-05	0.00149414	down	circumsporozoite- and TRAP-related protein
PF3D7_0315400	771	1165	33.2378	6080	180.953	1.86569	6.18639	0.0301753	0.190993	up	conserved Plasmodium protein, unknown function
PF3D7_0315500	699	771	24.2626	5624	184.623	2.34868	5.98317	0.00729021	0.0926095	up	mitochondrial ribosomal protein L29/L47 precursor, putative
PF3D7_0315900	834	690	18.1989	210	5.77792	-2.23337	3.49059	0.0109591	0.114164	down	conserved Plasmodium protein, unknown function
PF3D7_0316300	1143	11122	214.041	62624	1257.22	1.97533	9.52647	0.0220247	0.165398	up	inorganic pyrophosphatase, inorganic pyrophosphatase, putative
PF3D7_0316300.2	1296	849	14.41	6711	118.823	2.46459	6.21941	0.00504515	0.0782417	up	inorganic pyrophosphatase, inorganic pyrophosphatase, putative
PF3D7_0317300	10185	31404	67.8242	10025	22.5861	-2.16529	9.01191	0.0126362	0.124797	down	conserved Plasmodium protein, unknown function
PF3D7_0318500	14946	11030	16.2335	2172	3.33467	-2.86221	7.39781	0.00133521	0.0354125	down	conserved Plasmodium protein, unknown function
PF3D7_0318600	3054	11021	79.3803	3313	24.8926	-2.25195	7.48575	0.0097413	0.108712	down	cleavage and polyadenylation specificity factor, putative
PF3D7_0318700	360	2333	142.552	800	50.9924	-2.06187	5.28044	0.0174163	0.14779	down	conserved Plasmodium protein, unknown function
PF3D7_0318800	1074	439	8.99127	176	3.76033	-1.83574	2.91735	0.0350087	0.20609	down	triosephosphate isomerase, putative
PF3D7_0319100	324	1020	69.2494	6555	464.243	2.16595	6.23538	0.0127172	0.125033	up	E3 ubiquitin-protein ligase RBX1, putative
PF3D7_0319700	9402	14326	33.517	3843	9.37925	-2.41625	7.83693	0.00583378	0.0833706	down	ABC transporter I family member 1, putative
PF3D7_0320000	435	1299	65.6872	9396	495.646	2.33659	6.72472	0.00753062	0.0941241	up	protein phosphatase inhibitor 2
PF3D7_0320100	666	1913	63.1832	8838	304.507	1.68987	6.76512	0.0482691	0.237932	up	protein transport protein SEC22
PF3D7_0320600	399	177	9.75801	926	53.2545	1.8687	3.48032	0.0313754	0.194789	up	conserved Plasmodium protein, unknown function
PF3D7_0320700	540	3276	133.448	15710	667.575	1.74369	7.58198	0.0418049	0.223438	up	signal peptidase complex subunit SPC2, putative
PF3D7_0321800	8121	17439	47.236	5177	14.628	-2.27006	8.14471	0.00920345	0.104684	down	WD repeat-containing protein, putative
PF3D7_0322500	1215	850	15.3887	4375	82.6266	1.84566	5.71661	0.0319764	0.196562	up	iron-sulfur assembly protein, putative
PF3D7_0323400	3261	30681	206.957	12564	88.4087	-1.806	9.05085	0.0352944	0.206233	down	Rh5 interacting protein
PF3D7_0323900	1392	115	1.81727	37	0.609931	-2.14956	0.923044	0.0196982	0.157037	down	erythrocyte membrane protein 1 (PfEMP1), exon 2, pseudogene
PF3D7_0324100	696	270	8.53327	1312	43.2556	1.76239	4.00296	0.0408543	0.222087	up	Pfmc-2TM Maurer's cleft two transmembrane protein
PF3D7_0401900	2916	2189	16.5127	261	2.05386	-3.58536	4.99331	0.000105503	0.00754763	down	acyl-CoA synthetase
PF3D7_0402100	1728	28066	357.271	3686	48.9474	-3.4466	8.68598	0.000164196	0.00981023	down	Plasmodium exported protein (PHISTb), unknown function
PF3D7_0402200	6660	37515	123.906	2837	9.77469	-4.24292	9.05227	7.69079e-06	0.00119471	down	surface-associated interspersed protein 4.1 (SURFIN 4.1), pseudogene
PF3D7_0402300	8916	33036	81.5039	3437	8.8456	-3.78272	8.89578	4.62179e-05	0.00386595	down	reticulocyte binding protein homologue 1
PF3D7_0403300	459	127	6.08628	1115	55.7417	2.61521	3.61757	0.0033573	0.0614758	up	conserved Plasmodium protein, unknown function
PF3D7_0403800	2205	9210	91.8781	1897	19.7413	-2.79734	7.14563	0.0016685	0.04014	down	alpha/beta hydrolase, putative
PF3D7_0403900	3561	4817	29.7554	1508	9.71734	-2.19335	6.30196	0.0116898	0.12001	down	SET domain protein, putative
PF3D7_0404200	492	159	7.10874	1090	50.8369	2.25853	3.63979	0.0103489	0.111247	up	conserved Plasmodium protein, unknown function
PF3D7_0405800	309	254	18.0816	2584	191.89	2.82825	4.79576	0.00156892	0.0393515	up	conserved Plasmodium protein, unknown function
PF3D7_0407400	309	240	17.0849	1351	100.326	1.9745	3.99996	0.0232347	0.169915	up	conserved Plasmodium protein, unknown function
PF3D7_0408000	516	4415	188.21	1797	79.9128	-1.8147	6.25203	0.0346481	0.205433	down	conserved Plasmodium protein, unknown function
PF3D7_0408100	3366	6923	45.2419	2950	20.1106	-1.74859	6.91594	0.0413027	0.22278	down	conserved Plasmodium protein, unknown function
PF3D7_0408900	2082	4142	43.7613	23636	260.502	1.9946	8.11715	0.0208731	0.160731	up	tRNA N6-adenosine threonylcarbamoyltransferase
PF3D7_0408900.2	2076	335	3.54959	2742	30.3081	2.51467	4.92334	0.00439643	0.07274	up	tRNA N6-adenosine threonylcarbamoyltransferase
PF3D7_0410000	2502	10257	90.1766	2828	25.9364	-2.37665	7.3612	0.00661867	0.0880806	down	erythrocyte vesicle protein 1
PF3D7_0411000	4713	8389	39.1538	1546	7.52714	-2.9578	6.99166	0.000960759	0.0280841	down	conserved Plasmodium protein, unknown function
PF3D7_0411300	2169	777	7.87993	3709	39.2388	1.73695	5.50305	0.0429189	0.226774	up	conserved Plasmodium protein, unknown function
PF3D7_0411700	417	2	0.105501	21	1.15558	2.81212	-1.80181	0.0461955	0.234121	up	conserved Plasmodium protein, unknown function
PF3D7_0412100	1011	533	11.5968	3649	82.821	2.25711	5.37561	0.00975746	0.108712	up	30S ribosomal protein S12, mitochondrial, putative
PF3D7_0412400	6630	2519	8.35748	222	0.768347	-4.02128	5.16666	1.9952e-05	0.00190314	down	erythrocyte membrane protein 1, PfEMP1
PF3D7_0412700	6834	518	1.66731	107	0.359275	-2.7916	2.99174	0.00196759	0.044574	down	erythrocyte membrane protein 1, PfEMP1
PF3D7_0412900	6939	493	1.56283	84	0.27778	-3.06886	2.88744	0.000802857	0.0252442	down	erythrocyte membrane protein 1, PfEMP1
PF3D7_0413500	888	4146	102.702	19272	498.003	1.69873	7.88713	0.0470506	0.236097	up	phosphoglucomutase-2
PF3D7_0413800	843	366	9.55024	1781	48.4791	1.76453	4.44138	0.0403474	0.220909	up	50S ribosomal protein L10, putative
PF3D7_0415600	690	171	5.4514	808	26.8708	1.7218	3.31747	0.0465822	0.234121	up	GTP:AMP phosphotransferase
PF3D7_0416600	864	569	14.4864	4169	110.722	2.35503	5.55101	0.00720084	0.0921199	up	conserved Plasmodium protein, unknown function
PF3D7_0417400	20310	44083	47.7444	11907	13.4527	-2.40636	9.46014	0.00600699	0.0842035	down	conserved Plasmodium protein, unknown function
PF3D7_0417500	891	2722	67.2003	17607	453.446	2.17541	7.65801	0.0122879	0.123721	up	memo-like protein
PF3D7_0418100	3648	4896	29.5221	1312	8.25272	-2.41766	6.2876	0.00584223	0.0833706	down	protein SOC1, putative
PF3D7_0418300	2979	82844	611.718	31230	240.558	-1.92542	10.4582	0.025358	0.176081	down	conserved Plasmodium protein, unknown function
PF3D7_0418600	6036	16186	58.9863	1979	7.52341	-3.54976	7.88344	0.000112028	0.0078089	down	regulator of chromosome condensation, putative
PF3D7_0420000	10113	42940	93.3991	17058	38.7049	-1.84982	9.52619	0.0313031	0.194731	down	zinc finger protein, putative
PF3D7_0420300	10422	51710	109.14	10542	23.2108	-2.81224	9.63308	0.00157783	0.0393515	down	AP2 domain transcription factor, putative
PF3D7_0420700	6459	2288	7.79205	357	1.2683	-3.19752	5.09116	0.000428833	0.0171439	down	erythrocyte membrane protein 1, PfEMP1
PF3D7_0420900	6606	2160	7.19244	335	1.16366	-3.20619	5.0072	0.00041987	0.0169099	down	erythrocyte membrane protein 1, PfEMP1
PF3D7_0421300	6582	405	1.3535	65	0.226607	-3.15447	2.59411	0.000622698	0.0217026	down	erythrocyte membrane protein 1, PfEMP1
PF3D7_0422000	966	859	19.5604	3953	93.9004	1.68414	5.6071	0.0492606	0.240132	up	steroid dehydrogenase, putative
PF3D7_0422200	12786	22165	38.1324	5477	9.82938	-2.53475	8.44853	0.00398318	0.0687509	down	erythrocyte membrane-associated antigen
PF3D7_0422500	8625	24508	62.5043	9859	26.2296	-1.83168	8.72108	0.032916	0.200216	down	pre-mRNA-splicing helicase BRR2, putative
PF3D7_0423500	1119	11888	233.69	5159	105.792	-1.72227	7.70206	0.0442226	0.230401	down	glideosome associated protein with multiple membrane spans 2
PF3D7_0423700	411	3800	203.377	949	52.9837	-2.51929	5.90634	0.00425431	0.0715345	down	early transcribed membrane protein 4
PF3D7_0423900	423	1145	59.5423	353	19.1493	-2.21509	4.22484	0.0113498	0.11754	down	probable protein, unknown function
PF3D7_0424100	1581	6009	83.6048	2066	29.9858	-2.05817	6.64622	0.0174238	0.14779	down	reticulocyte binding protein homologue 5
PF3D7_0424200	5151	16853	71.9692	3195	14.233	-2.91702	8.00292	0.00110295	0.0302866	down	reticulocyte binding protein homologue 4
PF3D7_0424300	4293	12041	61.6968	1862	9.9526	-3.21089	7.48637	0.000390436	0.0160818	down	erythrocyte binding antigen-165, pseudogene
PF3D7_0424400	7143	389	1.19792	168	0.539693	-1.72839	2.76758	0.0464098	0.234121	down	surface-associated interspersed protein 4.2 (SURFIN 4.2)
PF3D7_0424500	1869	15286	179.906	1559	19.1406	-3.81135	7.78194	4.15584e-05	0.00358656	down	serine/threonine protein kinase, FIKK family
PF3D7_0424600	930	53243	1259.33	10773	265.81	-2.82311	9.67388	0.00152023	0.0384442	down	Plasmodium exported protein (PHISTb), unknown function
PF3D7_0424700	3669	43444	260.461	3273	20.4699	-4.24837	9.2637	7.52334e-06	0.00119471	down	serine/threonine protein kinase, FIKK family
PF3D7_0424800	945	4331	100.813	584	14.1807	-3.40829	5.99273	0.000195518	0.0110732	down	Plasmodium exported protein (PHISTb), unknown function
PF3D7_0424900	852	21938	566.394	3078	82.8985	-3.35126	8.33882	0.000233592	0.0123305	down	Plasmodium exported protein (PHISTa), unknown function
PF3D7_0425100	618	3486	124.079	608	22.5753	-3.03708	5.71558	0.000744988	0.0242545	down	Plasmodium exported protein (hyp6), unknown function
PF3D7_0425200	693	2665	84.5911	437	14.4699	-3.12596	5.31855	0.000549289	0.0196565	down	Plasmodium exported protein (hyp15), unknown function
PF3D7_0425300	699	18	0.566443	0	0	-7.46024	-1.95036	0.000900684	0.0273576	down	Plasmodium exported protein (PHISTa), unknown function, pseudogene
PF3D7_0425400	696	247	7.80636	28	0.923138	-3.65201	1.83418	0.000141263	0.00905081	down	Plasmodium exported protein (PHISTa), unknown function
PF3D7_0425800	10662	408	0.841749	83	0.178631	-2.81315	2.64408	0.00190409	0.0438667	down	erythrocyte membrane protein 1, PfEMP1
PF3D7_0501100	1209	25038	455.548	5566	105.641	-2.68733	8.6029	0.00240851	0.0501728	down	heat shock protein 40, type II
PF3D7_0501100.2	1173	570	10.689	38	0.743367	-4.41953	2.99873	5.984e-06	0.00104952	down	heat shock protein 40, type II
PF3D7_0501300	1014	113656	2465.56	8293	187.669	-4.29457	10.6489	6.25321e-06	0.00106246	down	skeleton-binding protein 1
PF3D7_0501400	5163	255254	1087.51	9775	43.4443	-5.22463	11.7826	1.42819e-07	7.25124e-05	down	interspersed repeat antigen
PF3D7_0501900	1146	674	12.9371	3371	67.4982	1.80424	5.35029	0.0359979	0.208115	up	conserved protein, unknown function
PF3D7_0502400	1794	10594	129.897	832	10.6419	-4.18824	7.23064	9.75866e-06	0.00139626	down	merozoite surface protein 8
PF3D7_0502500	1785	164	2.021	68	0.874155	-1.78583	1.5103	0.0452492	0.233524	down	conserved Plasmodium protein, unknown function
PF3D7_0502900	249	1073	94.7897	8357	770.139	2.44326	6.53877	0.00538761	0.0809388	up	Tim10/DDP family zinc finger protein, putative
PF3D7_0503600	2406	12343	112.846	4175	39.8179	-2.08177	7.68022	0.0162158	0.143623	down	myosin B
PF3D7_0503900	1989	235	2.59893	1604	18.5049	2.25248	4.19473	0.010255	0.111247	up	conserved Plasmodium protein, unknown function
PF3D7_0504300	675	106	3.45432	695	23.6265	2.1939	3.00757	0.012832	0.125431	up	conserved Plasmodium protein, unknown function
PF3D7_0505000	8928	5529	13.6224	981	2.52135	-3.01246	6.38393	0.000799121	0.0252442	down	conserved Plasmodium membrane protein, unknown function
PF3D7_0505800	303	6474	469.993	36976	2800.24	1.99588	8.76232	0.0207795	0.160709	up	small ubiquitin-related modifier
PF3D7_0505900	381	2244	129.556	10466	630.338	1.70356	7.00564	0.0465383	0.234121	up	conserved Plasmodium protein, unknown function
PF3D7_0506000	741	259	7.68851	1200	37.1604	1.69366	3.89065	0.0491824	0.24004	up	conserved Plasmodium protein, unknown function
PF3D7_0506300	1224	1502	26.9929	9791	183.554	2.18654	6.80993	0.0119181	0.121573	up	conserved Plasmodium protein, unknown function
PF3D7_0507000	318	173	11.9669	987	71.221	1.99368	3.54617	0.0220672	0.165489	up	conserved Plasmodium protein, unknown function
PF3D7_0507200	2310	3995	38.0422	1055	10.4799	-2.43875	5.99083	0.00548489	0.0818103	down	subtilisin-like protease 3
PF3D7_0507300	2682	5240	42.9767	945	8.0852	-2.98894	6.30908	0.000868939	0.0265417	down	PIMMS2 protein, putative
PF3D7_0507400	462	693	32.9953	231	11.4733	-2.10222	3.52101	0.0162287	0.143623	down	conserved Plasmodium protein, unknown function
PF3D7_0507500	2067	16956	180.445	5774	64.0994	-2.07208	8.14019	0.0166699	0.14549	down	subtilisin-like protease 1
PF3D7_0507600	1959	5728	64.3175	2505	29.3421	-1.71112	6.65126	0.0456414	0.233808	down	cell differentiation protein, putative
PF3D7_0508200	1068	1125	23.1709	5348	114.905	1.73102	6.03154	0.0434506	0.227614	up	longevity-assurance (LAG1) protein, putative
PF3D7_0509000	897	3080	75.5299	14818	379.066	1.74836	7.49661	0.0412951	0.22278	up	alpha-soluble NSF attachment protein, putative
PF3D7_0509400	8745	28199	70.9308	10919	28.6511	-1.88675	8.91157	0.0282737	0.185487	down	RNA polymerase I
PF3D7_0509800	4680	22773	107.037	3357	16.4597	-3.27998	8.39923	0.000303068	0.0142902	down	phosphatidylinositol 4-kinase
PF3D7_0511500	30186	179689	130.941	35216	26.7702	-2.86915	11.4231	0.00129707	0.0349119	down	RNA pseudouridylate synthase, putative
PF3D7_0512100	387	194	11.0268	1607	95.2846	2.53165	4.15326	0.0043395	0.0721525	up	conserved Plasmodium protein, unknown function
PF3D7_0512400	705	118	3.68174	32	1.04155	-2.39524	0.915565	0.00889114	0.102418	down	conserved Plasmodium protein, unknown function
PF3D7_0512900	798	74	2.03981	554	15.9303	2.38471	2.65311	0.0076275	0.0948986	up	AKAP-like protein
PF3D7_0513300	738	16345	487.18	75490	2347.2	1.68947	9.85871	0.0481322	0.23767	up	purine nucleoside phosphorylase
PF3D7_0513900	747	302	8.89298	1852	56.8903	2.09813	4.42886	0.016045	0.14332	up	conserved Plasmodium protein, unknown function
PF3D7_0514800	2712	1513	12.2719	640	5.41512	-1.75899	4.71957	0.040919	0.222087	down	inositol polyphosphate multikinase, putative
PF3D7_0515400	2286	8150	78.4228	3605	36.1865	-1.69472	7.16389	0.0475891	0.237377	down	conserved Plasmodium protein, unknown function
PF3D7_0516700	3999	17419	95.8148	5872	33.694	-2.08667	8.17627	0.0159712	0.143057	down	ubiquitin carboxyl-terminal hydrolase 2, putative
PF3D7_0517200	1899	10922	126.514	1097	13.2556	-3.83338	7.29544	3.82877e-05	0.00335758	down	conserved Plasmodium protein, unknown function
PF3D7_0517300	897	26765	656.35	10368	265.229	-1.88615	8.8364	0.028322	0.185487	down	serine/arginine-rich splicing factor 1
PF3D7_0518200	396	1638	90.987	7581	439.288	1.69243	6.54338	0.0479824	0.23738	up	SWIB/MDM2 domain-containing protein
PF3D7_0519100	375	621	36.4268	2886	176.597	1.69828	5.15083	0.0476217	0.237377	up	50S ribosomal protein L14, mitochondrial, putative
PF3D7_0519500	7467	15060	44.3649	4970	15.2731	-2.11733	7.96053	0.0145949	0.137051	down	carbon catabolite repressor protein 4, putative
PF3D7_0519800	2007	13378	146.624	4810	54.994	-1.99368	7.81366	0.0209302	0.160731	down	EELM2 domain-containing protein, putative
PF3D7_0520300	312	877	61.8309	4025	296.026	1.68026	5.63401	0.0497505	0.240757	up	U6 snRNA-associated Sm-like protein LSm2, putative
PF3D7_0520400	906	1355	32.8982	7326	185.548	1.91669	6.44425	0.0261537	0.179618	up	single-stranded DNA-binding protein, putative
PF3D7_0521100	4581	81	0.388943	566	2.83514	2.28539	2.69948	0.0100342	0.110214	up	conserved Plasmodium protein, unknown function
PF3D7_0521200	987	161	3.58814	798	18.5526	1.79071	3.28423	0.0390745	0.216576	up	conserved Plasmodium protein, unknown function
PF3D7_0521300	4038	6749	36.7649	2713	15.417	-1.83269	6.86033	0.0329213	0.200216	down	zinc finger protein, putative
PF3D7_0521400	1689	1794	23.3644	8641	117.396	1.75	6.71865	0.0411969	0.22278	up	conserved Plasmodium protein, unknown function
PF3D7_0521800	1908	562	6.47916	2771	33.3254	1.78362	5.07277	0.0381544	0.214747	up	AFG1-like ATPase, putative
PF3D7_0522000	324	431	29.2613	2671	189.168	2.1134	4.95242	0.0151242	0.138601	up	conserved Plasmodium protein, unknown function
PF3D7_0522200	351	1391	87.1728	6572	429.644	1.72218	6.33057	0.0444147	0.23076	up	transcription initiation factor TFIID subunit 10, putative
PF3D7_0522400	27924	22203	17.4902	7345	6.03576	-2.11386	8.52123	0.0147347	0.13765	down	conserved Plasmodium protein, unknown function
PF3D7_0522700	534	188	7.74421	1633	70.1718	2.6001	4.16652	0.00342129	0.0617991	up	iron-sulfur assembly protein
PF3D7_0523000	4260	64714	334.156	17702	95.3522	-2.38811	10.0169	0.00636148	0.0870271	down	multidrug resistance protein 1
PF3D7_0523300	393	920	51.4939	4419	258.018	1.74594	5.75323	0.0418345	0.223438	up	conserved Plasmodium protein, unknown function
PF3D7_0523500	342	14	0.900456	152	10.1985	2.91346	0.770427	0.00264823	0.0535258	up	dynein light chain Tctex-type, putative
PF3D7_0523600	624	736	25.945	4275	157.206	2.02004	5.64726	0.0196358	0.156769	up	conserved Plasmodium protein, unknown function
PF3D7_0524000	3372	123125	803.192	43536	296.264	-2.0178	11.0111	0.0194864	0.156218	down	karyopherin beta
PF3D7_0524200	465	367	17.361	1963	96.8691	1.90095	4.55158	0.0277779	0.1842	up	conserved Plasmodium membrane protein, unknown function
PF3D7_0524600	774	1499	42.6012	8303	246.157	1.9516	6.61745	0.0236879	0.170447	up	50S ribosomal protein L12, apicoplast, putative
PF3D7_0525500	5592	3529	13.8818	1295	5.31399	-1.96414	5.89703	0.0229166	0.16952	down	WD repeat-containing protein, putative
PF3D7_0525800	903	42854	1043.91	9291	236.098	-2.72346	9.37343	0.00213189	0.0468992	down	inner membrane complex protein 1g, putative
PF3D7_0525900	861	367	9.37613	129	3.43799	-2.02513	2.6189	0.0214446	0.162392	down	NIMA related kinase 2
PF3D7_0526100	1230	124	2.21757	1280	23.8794	2.84874	3.78514	0.0015709	0.0393515	up	conserved Plasmodium membrane protein, unknown function
PF3D7_0526500	4155	9640	51.0348	1643	9.0737	-3.07055	7.17979	0.000645802	0.0220118	down	conserved Plasmodium protein, unknown function
PF3D7_0527400	528	2651	110.443	651	28.2921	-2.5435	5.38316	0.00396701	0.06869	down	conserved Plasmodium protein, unknown function
PF3D7_0528000	375	1411	82.7669	7207	441.003	1.83465	6.43817	0.03282	0.200205	up	proteasome maturation factor UMP1, putative
PF3D7_0528500	924	1037	24.687	5057	125.585	1.76781	5.94253	0.0394207	0.21792	up	F-actin-capping protein subunit alpha, putative
PF3D7_0529100	552	424	16.8961	2118	88.045	1.80236	4.68205	0.0365536	0.209285	up	thioredoxin-like protein, putative
PF3D7_0530900	8028	6123	16.7771	2731	7.80607	-1.68271	6.75417	0.0491512	0.24004	down	formin 1
PF3D7_0531300	888	699	17.3151	4022	103.931	2.00643	5.5621	0.0204771	0.159963	up	conserved Plasmodium protein, unknown function
PF3D7_0532000	3790	840738	4879.58	149548	905.439	-3.00901	13.6331	0.000797003	0.0252442	down	28S ribosomal RNA
PF3D7_0532500	366	277	16.6479	2037	127.711	2.3601	4.52002	0.00726981	0.0925667	up	Plasmodium exported protein, unknown function
PF3D7_0533000	1029	151	3.22792	905	20.1814	2.06466	3.40832	0.0182277	0.151535	up	rifin, pseudogene
PF3D7_0533100	9495	7879	18.2531	1070	2.58587	-3.39818	6.85716	0.000199488	0.0111816	down	erythrocyte membrane protein 1 (PfEMP1), pseudogene
PF3D7_0600400	3978	110	0.608259	18	0.103831	-3.11899	0.714769	0.00138205	0.0357561	down	erythrocyte membrane protein 1, PfEMP1
PF3D7_0601000	930	841	19.8918	219	5.40355	-2.45834	3.73885	0.00549214	0.0818103	down	exported protein family 4
PF3D7_0601400	1548	159	2.25937	43	0.637405	-2.40058	1.34384	0.00882248	0.102287	down	erythrocyte membrane protein 1 (PfEMP1), pseudogene
PF3D7_0602300	945	27	0.628482	162	3.9337	2.06283	0.975771	0.0255701	0.176942	up	liver merozoite formation protein, putative
PF3D7_0603200	1416	2050	31.8457	15012	243.273	2.3544	7.3973	0.00710279	0.0919148	up	mitochondrial chaperone BCS1, putative
PF3D7_0603700	1332	557	9.19839	3295	56.7635	2.04637	5.26725	0.018304	0.151782	up	phenylalanine--tRNA ligase
PF3D7_0604400	537	1	0.0409625	18	0.769159	3.52255	-2.03136	0.0162256	0.143623	up	conserved Plasmodium protein, unknown function
PF3D7_0604900	288	244	18.6362	1904	151.702	2.44563	4.40956	0.00555812	0.082342	up	conserved Plasmodium protein, unknown function
PF3D7_0605000	585	341	12.8221	1763	69.1535	1.85192	4.40756	0.0318825	0.196562	up	50S ribosomal protein L24, putative
PF3D7_0605200	630	921	32.1573	8242	300.2	2.64363	6.48953	0.00281144	0.054985	up	conserved Plasmodium protein, unknown function
PF3D7_0605300	1062	1325	27.4443	6195	133.855	1.70708	6.24895	0.0462314	0.234121	up	serine/threonine protein kinase
PF3D7_0605900	882	13804	344.268	1944	50.5761	-3.34585	7.6709	0.000238784	0.012463	down	long chain polyunsaturated fatty acid elongation enzyme, putative
PF3D7_0606000	3192	29074	200.356	8457	60.7955	-2.29945	8.87714	0.00839843	0.0996993	down	conserved Plasmodium protein, unknown function
PF3D7_0606300	369	9	0.536509	105	6.52951	3.012	0.255069	0.0027745	0.054862	up	conserved Plasmodium protein, unknown function
PF3D7_0606600	7245	22610	68.6472	5669	17.955	-2.51372	8.48033	0.00426403	0.0715345	down	conserved Plasmodium protein, unknown function
PF3D7_0607200	1290	1039	17.7169	4793	85.2581	1.68768	5.88381	0.0487261	0.239045	up	RING zinc finger protein, putative
PF3D7_0607300	1242	282	4.99446	1607	29.6901	1.99225	4.24549	0.0218508	0.164547	up	uroporphyrinogen III decarboxylase
PF3D7_0608000	1038	1122	23.777	5820	128.66	1.85689	6.12531	0.0309256	0.193713	up	diphthine methyltransferase, putative
PF3D7_0608200	471	113	5.27738	749	36.4904	2.20966	3.11163	0.0124152	0.124003	up	conserved Plasmodium protein, unknown function
PF3D7_0608400	321	517	35.428	2426	173.422	1.71219	4.89775	0.0461279	0.234121	up	conserved Plasmodium protein, unknown function
PF3D7_0609000	18234	40916	49.3597	13642	17.1678	-2.10256	9.40528	0.0152241	0.138601	down	conserved Plasmodium protein, unknown function
PF3D7_0609700	5706	42176	162.59	5151	20.7146	-3.55142	9.26508	0.000110965	0.0078089	down	conserved Plasmodium protein, unknown function
PF3D7_0610000	942	1057	24.6823	5917	144.135	1.96683	6.12612	0.0227445	0.169396	up	mitochondrial ribosomal protein L19 precursor, putative
PF3D7_0611000	864	307	7.81602	2279	60.5269	2.37374	4.67914	0.00694769	0.0905865	up	SNARE associated Golgi protein, putative
PF3D7_0611100	252	132	11.5222	860	78.3097	2.18496	3.31339	0.0128731	0.125431	up	succinate dehydrogenase subunit 3, putative
PF3D7_0611200	837	522	13.7185	4728	129.619	2.66091	5.68661	0.00269549	0.0540789	up	AP2 domain transcription factor, putative
PF3D7_0611300	843	882	23.0145	4876	132.725	1.94876	5.85103	0.0239815	0.170529	up	conserved Apicomplexan protein, unknown function
PF3D7_0612000	255	101	8.71248	897	80.718	2.63156	3.30421	0.0032693	0.0606662	up	conserved Plasmodium protein, unknown function
PF3D7_0612300	357	69	4.2515	379	24.3606	1.93798	2.19284	0.0284705	0.185487	up	transmembrane protein 234, putative
PF3D7_0612400	711	121	3.74349	951	30.6923	2.45548	3.413	0.00567147	0.082834	up	conserved Plasmodium protein, unknown function
PF3D7_0613000	366	542	32.5746	3115	195.297	2.0047	5.19457	0.0206647	0.160125	up	conserved Plasmodium protein, unknown function
PF3D7_0613000.2	351	94	5.8909	1085	70.9317	3.00955	3.53026	0.000934443	0.0278172	up	conserved Plasmodium protein, unknown function
PF3D7_0613000.3	357	105	6.46967	926	59.5197	2.62148	3.35105	0.00339485	0.0615688	up	conserved Plasmodium protein, unknown function
PF3D7_0613200	183	92	11.0585	1719	215.547	3.70435	4.12808	7.25644e-05	0.00540456	up	conserved Plasmodium protein, unknown function
PF3D7_0613900	6462	56502	192.335	14818	52.6187	-2.4489	9.81155	0.00524564	0.0803122	down	myosin E, putative
PF3D7_0617100	3711	9628	57.0697	2590	16.015	-2.41218	7.26421	0.00591839	0.0839674	down	AP-2 complex subunit alpha, putative
PF3D7_0617600	909	765	18.5122	4449	112.309	2.02184	5.70436	0.0194929	0.156218	up	stevor
PF3D7_0617800	399	177677	9795.33	69164	3977.64	-1.87912	11.5687	0.0288547	0.186544	down	histone H2A
PF3D7_0618700	855	918	23.6177	5673	152.252	2.10946	6.0376	0.0150609	0.138601	up	trafficking protein particle complex subunit 6A, putative
PF3D7_0620100	393	262	14.6646	1689	98.6177	2.17013	4.28332	0.0130145	0.126357	up	conserved Plasmodium protein, unknown function
PF3D7_0620400	1578	1938	27.0152	716	10.4117	-1.95428	5.03429	0.02377	0.170447	down	merozoite surface protein 10
PF3D7_0621500	1032	148	3.15459	1128	25.0811	2.41133	3.66402	0.00635243	0.0870271	up	ribonuclease P/MRP protein subunit RPP1, putative
PF3D7_0622200	2583	12825	109.218	5116	45.449	-1.8438	7.78413	0.0318734	0.196562	down	radical SAM protein, putative
PF3D7_0622400	387	228	12.9594	1856	110.049	2.5066	4.36371	0.00459875	0.0744149	up	conserved Apicomplexan protein, unknown function
PF3D7_0622600	291	1007	76.1197	5373	423.684	1.8976	6.00149	0.0276519	0.184019	up	cytochrome b-c1 complex subunit 9, putative
PF3D7_0622900	5970	25782	94.9955	6093	23.4193	-2.59907	8.65733	0.00322696	0.0602685	down	AP2 domain transcription factor AP2Tel
PF3D7_0623300	711	1404	43.4368	10085	325.48	2.32655	6.82838	0.00776545	0.0957006	up	EGF-like membrane protein, putative
PF3D7_0623800	7215	75378	229.81	7055	22.4377	-3.93536	10.0761	2.56266e-05	0.00232219	down	tyrosine kinase-like protein, putative
PF3D7_0624200	1026	1961	42.0427	12422	277.819	2.14522	7.16055	0.0134689	0.129578	up	conserved Plasmodium protein, unknown function
PF3D7_0624500	270	1780	145.016	8825	750.013	1.7917	6.73959	0.0368372	0.209551	up	anaphase-promoting complex subunit 11, putative
PF3D7_0624600	8160	115026	310.075	33143	93.2008	-2.31314	10.859	0.00804129	0.0975904	down	SNF2 helicase, putative
PF3D7_0624900	1338	211	3.46886	1534	26.308	2.34346	4.11551	0.00777997	0.0957006	up	GAS8-like protein, putative
PF3D7_0625200	1158	390	7.40827	2051	40.642	1.87655	4.61976	0.0298405	0.189982	up	conserved Plasmodium protein, unknown function
PF3D7_0625400	1239	3840	68.1743	701	12.9827	-2.97131	5.86248	0.00093628	0.0278172	down	conserved Plasmodium protein, unknown function
PF3D7_0625600	1896	1290	14.9662	335	4.05438	-2.46258	4.35576	0.00528736	0.080451	down	poly(A) polymerase PAP, putative
PF3D7_0625700	297	234	17.3309	2223	171.752	2.72943	4.59196	0.00219971	0.0475501	up	conserved Plasmodium protein, unknown function
PF3D7_0625900	981	61	1.3678	296	6.92374	1.75905	1.88022	0.0455717	0.233751	up	conserved Plasmodium protein, unknown function
PF3D7_0626100	1152	1824	34.8284	8777	174.828	1.74861	6.74148	0.0413471	0.222799	up	oxidoreductase, short-chain dehydrogenase family, putative
PF3D7_0627100	5139	31400	134.404	7783	34.7525	-2.5303	8.95169	0.00403858	0.0692673	down	ankyrin-repeat protein, putative
PF3D7_0627200	420	137	7.17517	849	46.3849	2.1128	3.30798	0.0158776	0.142453	up	myosin light chain, putative
PF3D7_0628100	30864	67656	48.2186	9261	6.88531	-3.38692	9.96053	0.000204386	0.0112247	down	HECT-domain (ubiquitin-transferase), putative
PF3D7_0628200	9219	49260	117.536	19128	47.6106	-1.88268	9.71721	0.0285827	0.18589	down	eukaryotic translation initiation factor 2-alpha kinase
PF3D7_0628400	1020	1571	33.8795	562	12.6431	-2.00072	4.72192	0.0208625	0.160731	down	protease, putative
PF3D7_0629700	20262	42593	46.2399	14861	16.83	-2.03703	9.47584	0.0184406	0.152142	down	SET domain protein, putative
PF3D7_0629900	987	5878	131.001	2278	52.9608	-1.88545	6.64957	0.0284851	0.185487	down	sec14-like cytosolic factor or phosphatidylinositol/phosphatidylcholine transfer protein, putative
PF3D7_0631200	1546	60	0.853695	17	0.252323	-2.32742	-0.0385039	0.016667	0.14549	down	erythrocyte membrane protein 1 (PfEMP1), pseudogene
PF3D7_0631300	849	46	1.19182	6	0.162167	-3.42481	-0.559055	0.00177408	0.0415762	down	exported protein family 1
PF3D7_0631400	696	176	5.56243	947	31.2218	1.90921	3.50397	0.0281065	0.185231	up	Pfmc-2TM Maurer's cleft two transmembrane protein
PF3D7_0631500	693	61	1.93623	20	0.662239	-2.11862	0.0245491	0.0234274	0.169937	down	exported protein family 3
PF3D7_0632500	11865	1125	2.08567	317	0.613069	-2.34479	4.17708	0.00767877	0.0951013	down	erythrocyte membrane protein 1, PfEMP1
PF3D7_0632600	1050	51	1.06842	16	0.349662	-2.18008	-0.240136	0.0239022	0.170529	down	rifin, pseudogene
PF3D7_0701000	1548	148	2.10306	63	0.933872	-1.74777	1.37176	0.0477825	0.237377	down	erythrocyte membrane protein 1 (PfEMP1), pseudogene
PF3D7_0701400	927	63	1.49493	14	0.34655	-2.67515	-0.0259328	0.0057296	0.0830716	down	exported protein family 4, pseudogene
PF3D7_0701800	996	76	1.67848	9	0.207349	-3.57451	0.139533	0.000487081	0.0182639	down	rifin
PF3D7_0701900	2895	57580	437.506	2143	16.986	-5.26573	9.63316	1.20753e-07	7.25124e-05	down	Plasmodium exported protein, unknown function
PF3D7_0702000	738	15228	453.887	4081	126.89	-2.41765	7.92481	0.00580681	0.0833024	down	Plasmodium exported protein (hyp12), unknown function
PF3D7_0702100	2016	16717	182.402	3444	39.2004	-2.79707	8.00579	0.00166542	0.04014	down	Plasmodium exported protein (PHISTb), unknown function, pseudogene
PF3D7_0702200	1275	8812	152.029	1311	23.5945	-3.26662	7.03055	0.000319839	0.0143716	down	lysophospholipase, putative
PF3D7_0702300	1785	13963	172.069	1180	15.1692	-4.08254	7.63477	1.45348e-05	0.00155047	down	sporozoite threonine and asparagine-rich protein
PF3D7_0702400	372	4290	253.674	1380	85.1244	-2.15415	6.14191	0.0131597	0.127539	down	small exported membrane protein 1
PF3D7_0702600	264	211	17.5808	59	5.12821	-2.35352	1.75969	0.00902901	0.102975	down	chitinase precursor fragment, truncated
PF3D7_0702900	324	425	28.8539	2576	182.439	2.08137	4.90635	0.0166341	0.14549	up	centrin, putative
PF3D7_0703900	13077	12408	20.8715	2800	4.91324	-2.66567	7.59292	0.00259452	0.052833	down	conserved Plasmodium membrane protein, unknown function
PF3D7_0705500	8445	57744	150.407	17696	48.0832	-2.2242	9.88008	0.0105717	0.112278	down	inositol-phosphate phosphatase, putative
PF3D7_0705800	582	126	4.76221	770	30.3589	2.09257	3.17213	0.0170215	0.147454	up	cysteine-rich secretory protein, putative
PF3D7_0705900	501	2113	92.7732	10349	474	1.77412	6.9732	0.0385941	0.215659	up	ATP synthase subunit C, putative
PF3D7_0706200	234	67	6.29825	535	52.4633	2.47753	2.58948	0.00593316	0.0839674	up	conserved Plasmodium protein, unknown function
PF3D7_0706500	5121	45235	194.304	9276	41.5646	-2.8038	9.44113	0.00162411	0.0395978	down	conserved Plasmodium protein, unknown function
PF3D7_0707500	4806	5071	23.2098	1292	6.16874	-2.49049	6.32701	0.00462904	0.0746827	down	conserved Plasmodium protein, unknown function
PF3D7_0708200	2865	348	2.67187	97	0.7769	-2.35923	2.48082	0.0081959	0.0980126	down	conserved Plasmodium protein, unknown function
PF3D7_0708700	687	2046	65.5103	11036	368.615	1.91333	7.03557	0.0263417	0.179925	up	Cg8 protein
PF3D7_0709050	629	11	0.384683	103	3.75755	2.69775	0.261975	0.00566924	0.082834	up	small nucleolar RNA
PF3D7_0709300	8190	6093	16.3647	2413	6.76069	-1.85422	6.70811	0.0310473	0.194028	down	Cg2 protein
PF3D7_0709500	408	389	20.9725	2547	143.247	2.1927	4.86959	0.0119896	0.121619	up	conserved Plasmodium protein, unknown function
PF3D7_0711100	714	1290	39.7422	354	11.3769	-2.38302	4.36836	0.00679432	0.0895662	down	conserved Plasmodium membrane protein, unknown function
PF3D7_0711700	6648	1010	3.34188	152	0.524651	-3.24892	3.90535	0.000385952	0.0160185	down	erythrocyte membrane protein 1, PfEMP1
PF3D7_0712000	6828	1121	3.61138	306	1.02836	-2.39058	4.16445	0.00657891	0.0880806	down	erythrocyte membrane protein 1, PfEMP1
PF3D7_0712300	6804	677	2.1887	82	0.276546	-3.56105	3.29996	0.000131955	0.00864387	down	erythrocyte membrane protein 1, PfEMP1
PF3D7_0712400	6195	243	0.862831	34	0.125938	-3.34969	1.83614	0.000385777	0.0160185	down	erythrocyte membrane protein 1, PfEMP1
PF3D7_0712600	6648	818	2.70659	59	0.203647	-4.30786	3.52647	8.36841e-06	0.00126386	down	erythrocyte membrane protein 1, PfEMP1
PF3D7_0712900	6579	572	1.91248	57	0.198807	-3.84148	3.03585	4.97715e-05	0.00403892	down	erythrocyte membrane protein 1, PfEMP1
PF3D7_0713100	696	295	9.32339	1480	48.7944	1.80849	4.16567	0.0360911	0.208115	up	Pfmc-2TM Maurer's cleft two transmembrane protein
PF3D7_0713200	675	75	2.4441	20	0.679898	-2.41625	0.263011	0.0103738	0.111247	down	DnaJ protein, putative
PF3D7_0713300	1224	848	15.2397	117	2.19342	-3.37388	3.6412	0.000245272	0.012463	down	erythrocyte membrane protein 1 (PfEMP1), pseudogene
PF3D7_0715400	660	482	16.0644	2570	89.3526	1.89648	4.93995	0.028062	0.185161	up	secreted ookinete protein, putative
PF3D7_0715500	216	291	29.6347	1810	192.284	2.11855	4.3921	0.0151587	0.138601	up	ATP synthase subunit epsilon, mitochondrial, putative
PF3D7_0715700	360	99	6.04914	631	40.2203	2.15302	2.87701	0.0147218	0.13765	up	conserved Plasmodium protein, unknown function
PF3D7_0716400	525	1082	45.3345	6286	274.747	2.02038	6.20257	0.0195054	0.156218	up	transcription initiation factor IIA subunit 1, putative
PF3D7_0716500	1341	1332	21.8492	6588	112.731	1.78821	6.31902	0.0372475	0.211173	up	conserved Plasmodium protein, unknown function
PF3D7_0717400	2256	16017	156.172	5778	58.7701	-1.98889	8.07437	0.0212109	0.161702	down	queuine tRNA-ribosyltransferase, putative
PF3D7_0718400	390	2042	115.173	10492	617.322	1.84322	6.97766	0.0319952	0.196562	up	mitochondrial ribosomal protein S8 precursor, putative
PF3D7_0718500	579	2466	93.6861	16186	641.474	2.1965	7.53288	0.0115359	0.119015	up	prefoldin subunit 3, putative
PF3D7_0718700	1374	478	7.65248	2550	42.5864	1.89723	4.92855	0.0279818	0.184886	up	conserved Plasmodium membrane protein, unknown function
PF3D7_0719100	540	1044	42.5273	9344	397.061	2.64384	6.67035	0.00280573	0.054985	up	conserved Plasmodium protein, unknown function
PF3D7_0720500	405	143	7.7668	753	42.6636	1.87792	3.18254	0.0306555	0.192547	up	conserved Plasmodium protein, unknown function
PF3D7_0720700	6501	49866	168.727	13986	49.3664	-2.35202	9.64673	0.00712689	0.0919148	down	phosphoinositide-binding protein, putative
PF3D7_0721100	735	6275	187.796	48364	1509.92	2.42827	9.07272	0.00560691	0.082834	up	conserved Plasmodium protein, unknown function
PF3D7_0721400	645	1957	66.7409	12680	451.105	2.17782	7.18425	0.0122163	0.123431	up	conserved Plasmodium protein, unknown function
PF3D7_0721500	2340	292	2.74491	1717	16.8373	2.03751	4.33169	0.0191676	0.155776	up	conserved Plasmodium membrane protein, unknown function
PF3D7_0723400	4269	30700	158.188	13396	72.0057	-1.71438	9.07263	0.0450964	0.233069	down	conserved Plasmodium protein, unknown function
PF3D7_0724900	5694	6061	23.4147	545	2.19633	-3.99282	6.43568	2.12249e-05	0.00198965	down	kinesin-19, putative
PF3D7_0726100	2412	26152	238.5	922	8.77145	-5.34375	8.49252	8.9121e-08	7.25124e-05	down	Plasmodium exported protein, unknown function
PF3D7_0726200	2538	3731	32.3366	1534	13.8692	-1.80012	6.01242	0.0360833	0.208115	down	serine/threonine protein kinase, FIKK family
PF3D7_0726600	2067	1298	13.8132	6812	75.6227	1.87375	6.34849	0.0294872	0.188913	up	conserved Plasmodium protein, unknown function
PF3D7_0726700	513	1161	49.7824	5512	246.553	1.72916	6.07549	0.0436552	0.228224	up	conserved Plasmodium protein, unknown function
PF3D7_0727400	771	6103	174.12	27929	831.226	1.6762	8.42756	0.0498711	0.240757	up	proteasome subunit alpha type-5, putative
PF3D7_0727500	2124	767	7.94331	3846	41.5502	1.80796	5.53927	0.0354805	0.206539	up	mTERF domain-containing protein, putative
PF3D7_0727900	5772	2567	9.78274	410	1.62995	-3.16389	5.26061	0.000478474	0.0182639	down	conserved Plasmodium protein, unknown function
PF3D7_0728400	381	60	3.46407	836	50.35	3.28029	3.13105	0.000383424	0.0160185	up	conserved Plasmodium protein, unknown function
PF3D7_0728400.2	381	0	0	14	0.843181	6.58659	-2.38025	0.00856416	0.100569	up	conserved Plasmodium protein, unknown function
PF3D7_0728500	432	18	0.916536	122	6.48028	2.23638	0.55532	0.0186006	0.152536	up	conserved Plasmodium protein, unknown function
PF3D7_0728800	1401	1451	22.7819	8662	141.872	2.05962	6.65697	0.0173679	0.14779	up	conserved Plasmodium protein, unknown function
PF3D7_0729600	492	1228	54.9027	7134	332.725	2.02035	6.38493	0.0194869	0.156218	up	conserved Plasmodium protein, unknown function
PF3D7_0730300	3996	67483	371.475	10693	61.4033	-3.1758	9.97655	0.000440839	0.0173684	down	AP2 domain transcription factor AP2-L, putative
PF3D7_0730800	882	60332	1504.67	5132	133.517	-4.07325	9.74677	1.49813e-05	0.00156641	down	Plasmodium exported protein, unknown function, unspecified product
PF3D7_0730900	6333	71126	247.047	5955	21.577	-4.09613	9.98295	1.3693e-05	0.00155047	down	EMP1-trafficking protein
PF3D7_0731000	1764	1185	14.7768	302	3.92849	-2.48965	4.22906	0.00482924	0.0765499	down	unspecified product
PF3D7_0731100	2673	74072	609.559	12803	109.908	-3.05039	10.124	0.00068935	0.0229938	down	EMP1-trafficking protein
PF3D7_0731200	930	3739	88.4369	964	23.7855	-2.47333	5.88993	0.00491674	0.0773791	down	Plasmodium exported protein, unknown function
PF3D7_0731300	954	7631	175.952	2184	52.5318	-2.32278	6.94335	0.00784341	0.0962633	down	Plasmodium exported protein (PHISTb), unknown function
PF3D7_0731500	4509	233167	1137.49	25447	129.501	-3.71375	11.7199	5.99894e-05	0.00479651	down	erythrocyte binding antigen-175
PF3D7_0732800	1329	10	0.165514	0	0	-6.61878	-2.63494	0.00856416	0.100569	down	erythrocyte membrane protein 1 (PfEMP1), exon 2
PF3D7_0800900	636	627	21.6856	51	1.84005	-4.13393	3.15093	1.66858e-05	0.00168002	down	Plasmodium exported protein (hyp7), unknown function, pseudogene
PF3D7_0801000	3660	36698	220.558	8089	50.7144	-2.69961	9.15286	0.00231008	0.0490621	down	Plasmodium exported protein (PHISTc), unknown function
PF3D7_0801800	3036	27037	195.892	8105	61.2589	-2.25599	8.77977	0.00960154	0.108082	down	mannose-6-phosphate isomerase, putative
PF3D7_0801900	13989	19800	31.1343	4671	7.66198	-2.60162	8.27609	0.00320191	0.0602685	down	lysine-specific histone demethylase, putative
PF3D7_0802900	408	71	3.82789	496	27.8958	2.28483	2.51187	0.0101678	0.111232	up	conserved Plasmodium protein, unknown function
PF3D7_0803300	1098	1679	33.6364	7976	166.687	1.73004	6.60781	0.0434547	0.227614	up	mitogen-activated protein kinase organizer 1, putative
PF3D7_0803500	4404	8086	40.3875	2216	11.5462	-2.38535	7.01666	0.00644727	0.087416	down	AAA family ATPase, putative
PF3D7_0804300	2673	5324	43.8127	1465	12.5764	-2.37945	6.41463	0.00658619	0.0880806	down	zinc finger protein, putative
PF3D7_0804700	5997	3626	13.3001	1462	5.59411	-1.82829	5.96499	0.0334339	0.201754	down	conserved Plasmodium protein, unknown function
PF3D7_0805200	282	4600	358.814	998	81.2081	-2.7223	6.15357	0.00217743	0.0473547	down	gamete release protein, putative
PF3D7_0805300	3759	9023	52.8007	1877	11.458	-2.78304	7.11784	0.0017518	0.0412318	down	conserved Plasmodium protein, unknown function
PF3D7_0805500	3255	4130	27.91	1782	12.5625	-1.73052	6.17485	0.0434363	0.227614	down	conserved Plasmodium protein, unknown function
PF3D7_0806400	534	283	11.6575	1473	63.2965	1.86154	4.14739	0.0314209	0.194795	up	glycosyltransferase family 28 protein, putative
PF3D7_0806800	3162	50609	352.068	17543	127.309	-2.04645	9.72278	0.017941	0.149839	down	V-type proton ATPase subunit a, putative
PF3D7_0808200	1722	17963	229.46	7150	95.2776	-1.84695	8.26952	0.0315795	0.195333	down	plasmepsin X
PF3D7_0808600	6798	623	2.01589	140	0.472569	-2.67049	3.27449	0.00288931	0.0563054	down	erythrocyte membrane protein 1, PfEMP1
PF3D7_0809300	1033	2187	46.5703	12493	277.514	1.99608	7.19741	0.0208264	0.160731	up	unspecified product
PF3D7_0810000	273	929	74.8538	7051	592.66	2.40599	6.29973	0.00607402	0.0844615	up	acyl-CoA binding protein, putative
PF3D7_0810100	336	199	13.0279	1157	79.0154	2.02103	3.76848	0.0202303	0.159178	up	apicoplast ribosomal protein L33 precursor, putative
PF3D7_0810300	1653	18818	250.416	6008	83.4017	-2.16509	8.2731	0.0126536	0.124797	down	protein phosphatase PPM5, putative
PF3D7_0810700	426	386	19.9314	2030	109.346	1.87657	4.60496	0.0297539	0.189982	up	conserved Plasmodium protein, unknown function
PF3D7_0811300	5325	132645	547.939	30404	131.017	-2.64319	11.0143	0.00278498	0.054862	down	CCR4-associated factor 1
PF3D7_0811800	1764	261	3.25464	1832	23.8311	2.29289	4.37871	0.00901272	0.102975	up	conserved Plasmodium protein, unknown function
PF3D7_0812900	4704	1281	5.99022	500	2.43905	-1.87492	4.45366	0.0300166	0.190655	down	conserved Plasmodium protein, unknown function
PF3D7_0813000	1800	12792	156.324	4030	51.3748	-2.18431	7.71272	0.0119549	0.121619	down	conserved Plasmodium protein, unknown function
PF3D7_0814500	2277	7002	67.6425	947	9.54344	-3.40409	6.68637	0.000195449	0.0110732	down	conserved Plasmodium protein, unknown function
PF3D7_0815000	1056	460	9.58197	3225	70.0783	2.29138	5.19201	0.00884801	0.102287	up	selenoprotein
PF3D7_0815400	483	443	20.1752	3101	147.324	2.28913	5.13597	0.00886102	0.102287	up	conserved Apicomplexan protein, unknown function
PF3D7_0815900	2001	873	9.59683	4006	45.939	1.68003	5.62725	0.0497826	0.240757	up	dihydrolipoyl dehydrogenase, apicoplast
PF3D7_0816200	630	1133	39.5594	7318	266.545	2.17324	6.39273	0.0124305	0.124003	up	vacuolar protein sorting-associated protein 2, putative
PF3D7_0816400	702	718	22.4982	3489	114.046	1.76265	5.40914	0.0400805	0.219984	up	EF-hand calcium-binding domain-containing protein, putative
PF3D7_0816700	432	287	14.6137	1618	85.9434	1.97674	4.25838	0.0228375	0.169396	up	trafficking protein particle complex subunit 2-like protein, putative
PF3D7_0817000	1170	79	1.48526	577	11.3164	2.34918	2.71656	0.00836997	0.0995788	up	NEDD8-activating enzyme E1 catalytic subunit, putative
PF3D7_0817300	6708	5826	19.1046	1982	6.77998	-2.07343	6.59865	0.0166677	0.14549	down	conserved Plasmodium protein, unknown function
PF3D7_0817500	558	10217	402.763	47944	1971.6	1.71241	9.19846	0.0453338	0.23363	up	protein kinase c inhibitor-like protein, putative
PF3D7_0818100	1617	8821	119.996	3351	47.5535	-1.91426	7.2291	0.0262427	0.179806	down	zinc finger protein, putative
PF3D7_0818300	1683	428	5.59398	150	2.04515	-2.02954	2.83984	0.0204754	0.159963	down	dynactin subunit 6, putative
PF3D7_0818700	3672	16870	101.059	6332	39.5691	-1.93166	8.16093	0.0249513	0.174719	down	DNA helicase, putative
PF3D7_0820300	1842	8412	100.455	2250	28.0292	-2.42041	7.06811	0.00576981	0.0832108	down	conserved Plasmodium protein, unknown function
PF3D7_0821300	2604	7670	64.7911	2153	18.9723	-2.35076	6.94607	0.0071884	0.0921199	down	ATP-dependent RNA helicase DHX36, putative
PF3D7_0821900	324	207	14.0535	1988	140.796	2.74505	4.42947	0.00211184	0.0468229	up	conserved Plasmodium protein, unknown function
PF3D7_0822900	3531	39503	246.09	14648	95.1916	-1.94921	9.38482	0.0237209	0.170447	down	conserved Plasmodium protein, unknown function
PF3D7_0823700	201	121	13.2419	568	64.844	1.71207	2.81618	0.0487586	0.239045	up	mitochondrial import receptor subunit TOM7, putative
PF3D7_0825200	498	353	15.5922	1767	81.4189	1.8053	4.42096	0.0364089	0.208814	up	translation initiation factor IF-3
PF3D7_0826100	25776	77706	66.3132	33062	29.4328	-1.75081	10.404	0.0409246	0.222087	down	HECT-like E3 ubiquitin ligase, putative
PF3D7_0827800	7200	21151	64.6188	9209	29.3493	-1.71755	8.53438	0.0447371	0.231433	down	SET domain protein, putative
PF3D7_0828500	1029	1049	22.4244	6300	140.489	2.06827	6.19645	0.0169769	0.147454	up	translation initiation factor eIF-2B subunit alpha, putative
PF3D7_0828800	2217	11774	116.82	2339	24.2093	-2.84952	7.49354	0.0013942	0.0357561	down	GPI-anchored micronemal antigen
PF3D7_0829700	813	69	1.86689	561	15.834	2.5036	2.65313	0.00530463	0.080451	up	unspecified product
PF3D7_0830200	4371	577	2.90373	134	0.703464	-2.62297	3.17035	0.00339721	0.0615688	down	28S ribosomal RNA
PF3D7_0830500	2028	99349	1077.6	4497	50.883	-4.98338	10.428	3.86363e-07	0.000150047	down	sporozoite and liver stage tryptophan-rich protein, putative
PF3D7_0830600	1371	16434	263.674	2178	36.4534	-3.43348	7.91489	0.000172737	0.0100986	down	Plasmodium exported protein (PHISTc), unknown function
PF3D7_0830800	6150	3339	11.9427	1340	4.99974	-1.83503	5.84454	0.0328458	0.200205	down	surface-associated interspersed protein 8.2 (SURFIN 8.2)
PF3D7_0831100	5766	874	3.33425	369	1.46849	-1.76157	3.92732	0.0409291	0.222087	down	surface-associated interspersed protein 8.1 (SURFIN 8.1)
PF3D7_0831500	1008	20487	447.073	7694	175.15	-1.93084	8.44136	0.0250011	0.174719	down	Plasmodium exported protein (PHIST), unknown function
PF3D7_0831600	4185	12261	64.4453	4010	21.987	-2.13032	7.66145	0.0140508	0.133552	down	cytoadherence linked asexual protein 8
PF3D7_0831700	2040	180225	1943.33	80730	908.077	-1.67658	11.635	0.0497596	0.240757	down	heat shock protein 70
PF3D7_0831800	918	164376	3938.73	12690	317.203	-4.21318	11.1853	8.62965e-06	0.00126809	down	histidine-rich protein II
PF3D7_0832300	780	26	0.733229	245	7.20758	2.71341	1.45581	0.00335816	0.0614758	up	Plasmodium exported protein (PHISTa-like), unknown function
PF3D7_0832500	981	18	0.403612	106	2.47945	2.03382	0.395854	0.0319308	0.196562	up	rifin
PF3D7_0900500	1017	228	4.93145	81	1.8276	-2.00903	1.93577	0.0230037	0.169703	down	rifin
PF3D7_0901500	1098	157	3.14527	1109	23.1765	2.30171	3.65729	0.00894881	0.102864	up	rifin
PF3D7_0901600	912	59	1.42304	325	8.17723	1.94184	1.97453	0.028762	0.186244	up	stevor
PF3D7_0901700	684	1724	55.4424	12667	424.948	2.35921	7.15163	0.00700303	0.0910896	up	Plasmodium exported protein (hyp5), unknown function
PF3D7_0901800	810	984	26.7221	4688	132.807	1.73418	5.84105	0.0431358	0.227257	up	Plasmodium exported protein, unknown function
PF3D7_0902000	1629	2620	35.3786	1149	16.1852	-1.70702	5.52377	0.0463651	0.234121	down	serine/threonine protein kinase, FIKK family
PF3D7_0902300	1827	8966	107.95	1328	16.6793	-3.27303	7.05494	0.000312432	0.0142902	down	serine/threonine protein kinase, FIKK family
PF3D7_0902500	1776	18309	226.768	1543	19.9361	-4.08657	8.02554	1.428e-05	0.00155047	down	serine/threonine protein kinase, FIKK family
PF3D7_0903000	477	566	26.1011	5251	252.605	2.69554	5.83303	0.00240035	0.0501728	up	conserved protein, unknown function
PF3D7_0903400	7611	46835	135.36	15753	47.4941	-2.08991	9.6026	0.0158003	0.142453	down	ATP-dependent RNA helicase DDX60, putative
PF3D7_0904100	4167	7517	39.6809	2734	15.0554	-1.97704	6.98536	0.0219893	0.165361	down	AP-4 complex subunit epsilon, putative
PF3D7_0904400	558	969	38.1989	5585	229.671	2.00891	6.03447	0.0201809	0.159178	up	signal peptidase complex subunit 3, putative
PF3D7_0905000	846	92	2.39209	594	16.1114	2.17154	2.78763	0.0137439	0.131328	up	conserved Plasmodium protein, unknown function
PF3D7_0905100	6339	6131	21.2751	2683	9.7122	-1.71018	6.74957	0.045742	0.23396	down	nucleoporin NUP100/NSP100, putative
PF3D7_0905200	3600	3460	21.1414	1414	9.0129	-1.80884	5.90168	0.0352614	0.206233	down	mitochondrial carrier protein, putative
PF3D7_0905800	3594	4768	29.1823	1874	11.9649	-1.86514	6.35197	0.0301655	0.190993	down	conserved Plasmodium protein, unknown function
PF3D7_0906100	588	1010	37.7837	6134	239.378	2.0844	6.1549	0.0161991	0.143623	up	vacuolar protein sorting-associated protein 46, putative
PF3D7_0906600	2532	13966	121.33	4901	44.4159	-2.0287	7.86875	0.018921	0.154448	down	zinc finger protein, putative
PF3D7_0907200	3402	10864	70.2451	4058	27.3713	-1.93863	7.52457	0.0244895	0.172059	down	GTPase-activating protein, putative
PF3D7_0907900	726	2449	74.2015	15858	501.221	2.17694	7.50687	0.0122364	0.123431	up	peptide deformylase
PF3D7_0908300	918	1325	31.7493	7098	177.423	1.90338	6.40147	0.0271507	0.182696	up	conserved protein, unknown function
PF3D7_0908300.2	792	29	0.805441	251	7.27221	2.59134	1.50524	0.00501785	0.078172	up	conserved protein, unknown function
PF3D7_0909700	3111	8089	57.1947	2273	16.7655	-2.34925	7.02306	0.00722036	0.0921529	down	FHA domain protein, putative
PF3D7_0910500	5094	5501	23.7544	1684	7.58579	-2.22566	6.48779	0.010591	0.112278	down	DNA repair protein REV1, putative
PF3D7_0910900	1620	1936	26.2876	11262	159.521	2.0223	7.04264	0.0193236	0.156218	up	DNA primase large subunit, putative
PF3D7_0911000	879	1188	29.7296	5666	147.913	1.73575	6.11368	0.0428925	0.226774	up	phosphatidylinositol N-acetylglucosaminyltransferase, putative
PF3D7_0911100	3498	27962	175.837	11751	77.0855	-1.76863	8.92537	0.0390417	0.216576	down	conserved Plasmodium protein, unknown function
PF3D7_0911500	555	37	1.46646	251	10.3776	2.24097	1.5569	0.0140363	0.133552	up	conserved Plasmodium protein, unknown function
PF3D7_0913500	1299	888	15.0371	5749	101.555	2.17659	6.04442	0.0123353	0.123855	up	protease, putative
PF3D7_0914200	1257	4766	83.4026	1851	33.7901	-1.88235	6.34767	0.0287635	0.186244	down	phospholipid or glycerol acyltransferase, putative
PF3D7_0914700	1551	5501	78.0173	1696	25.0918	-2.21542	6.4896	0.0109252	0.114164	down	major facilitator superfamily-related transporter, putative
PF3D7_0915700	570	801	30.9114	3936	158.452	1.77877	5.57909	0.0383724	0.215192	up	conserved Plasmodium protein, unknown function
PF3D7_0916700	1167	25183	474.676	3881	76.3116	-3.21586	8.55048	0.000382273	0.0160185	down	RNA-binding protein musashi, putative
PF3D7_0917500	2046	2799	30.0925	14250	159.819	1.82998	7.42196	0.033138	0.201087	up	conserved Plasmodium protein, unknown function
PF3D7_0917700	1077	282	5.75962	97	2.06668	-2.05594	2.23274	0.0202033	0.159178	down	GPN-loop GTPase, putative
PF3D7_0918500	2148	6243	63.9322	31356	334.969	1.81045	8.56364	0.0348888	0.205961	up	telomerase RNA
PF3D7_0918700	2214	13749	136.601	2033	21.0706	-3.27551	7.67159	0.000308714	0.0142902	down	conserved Plasmodium protein, unknown function
PF3D7_0919600	1434	288	4.41778	1547	24.7548	1.907	4.20819	0.0276864	0.184023	up	dolichyl-diphosphooligosaccharide--protein glycosyltransferase 48 kDa subunit, putative
PF3D7_0920300	564	95	3.70515	1079	43.8996	2.9863	3.52487	0.00100291	0.0286991	up	conserved Plasmodium protein, unknown function
PF3D7_0921100	678	152	4.93145	886	29.9862	2.02454	3.38563	0.0203728	0.159606	up	conserved Plasmodium protein, unknown function
PF3D7_0921400	744	171	5.05573	1538	47.4353	2.6503	4.07363	0.00293809	0.0569973	up	NifU-like scaffold protein
PF3D7_0921500	1266	76	1.32051	415	7.52198	1.92964	2.32318	0.0283181	0.185487	up	conserved Plasmodium protein, unknown function
PF3D7_0923300	2466	1331	11.8726	488	4.54093	-1.96519	4.48993	0.0233941	0.169937	down	perforin-like protein 3
PF3D7_0923800	1854	5747	68.1856	26435	327.18	1.68359	8.34651	0.0489235	0.239501	up	thioredoxin reductase
PF3D7_0924000	3879	10936	62.0154	2763	16.3448	-2.50267	7.43405	0.00442888	0.0729692	down	patatin-like phospholipase, putative
PF3D7_0924900	555	56	2.2195	344	14.2227	2.09892	2.02527	0.0181914	0.151465	up	alpha-tubulin N-acetyltransferase, putative
PF3D7_0925500	387	537	30.5228	3514	208.357	2.19195	5.33277	0.0119086	0.121573	up	thioredoxin-like protein 2
PF3D7_0926100	9537	45396	104.705	20288	48.8141	-1.67989	9.64509	0.0493512	0.240217	down	protein kinase, putative
PF3D7_0929100	1026	1130	24.2266	6999	156.533	2.11277	6.33963	0.0148853	0.138581	up	conserved Plasmodium protein, unknown function
PF3D7_0929800	297	1	0.0740635	14	1.08166	3.16332	-2.29633	0.034781	0.205772	up	conserved Plasmodium protein, unknown function
PF3D7_0929900	576	247	9.43268	2130	84.8545	2.58981	4.54946	0.0035106	0.0627866	up	conserved Plasmodium protein, unknown function
PF3D7_0930000	1677	118	1.54778	601	8.22355	1.82972	2.87079	0.0362387	0.208575	up	procollagen lysine 5-dioxygenase, putative
PF3D7_0930200	1920	4448	50.9594	1988	23.7593	-1.67972	6.29381	0.0496064	0.240757	down	leucine-rich repeat protein
PF3D7_0930300	5163	572006	2437.02	169003	751.121	-2.27694	13.1792	0.0089908	0.102975	down	merozoite surface protein 1
PF3D7_0931100	2478	29744	264.033	9012	83.4522	-2.24062	8.92011	0.0100621	0.110298	down	nucleolar protein Nop52, putative
PF3D7_0933300	2949	1724	12.8595	8915	69.3688	1.85245	6.74085	0.0312189	0.19443	up	conserved Plasmodium protein, unknown function
PF3D7_0933700	555	1043	41.3383	8034	332.167	2.4273	6.48445	0.00567007	0.082834	up	conserved Plasmodium protein, unknown function
PF3D7_0934200	438	140	7.03096	1087	56.9473	2.43803	3.60689	0.00594582	0.0839674	up	conserved Plasmodium protein, unknown function
PF3D7_0934300	438	325	16.3219	1805	94.5629	1.95519	4.41982	0.0239939	0.170529	up	conserved Plasmodium protein, unknown function
PF3D7_0935600	1539	72472	1035.84	7621	113.629	-3.7673	10.0303	4.89472e-05	0.00403221	down	gametocytogenesis-implicated protein
PF3D7_0935700	624	2394	84.3918	485	17.8351	-2.82095	5.19841	0.00158532	0.0393579	down	Plasmodium exported protein, unknown function
PF3D7_0935900	2142	349427	3588.38	16828	180.273	-4.894	12.2453	5.56588e-07	0.000201745	down	ring-exported protein 1
PF3D7_0936000	285	6021	464.713	490	39.452	-4.1367	6.41799	1.2138e-05	0.00149414	down	ring-exported protein 2
PF3D7_0936300	981	70159	1573.17	4420	103.388	-4.50642	9.94334	2.6843e-06	0.000608105	down	ring-exported protein 3
PF3D7_0936400	645	2143	73.0842	482	17.1477	-2.67011	5.05821	0.00261813	0.0531147	down	ring-exported protein 4
PF3D7_0936500	780	131	3.69435	48	1.4121	-1.96313	1.14796	0.0300979	0.190948	down	virulence-associated protein 1
PF3D7_0936600	894	6178	152.01	1890	48.5112	-2.22662	6.65508	0.0105521	0.112278	down	gametocyte exported protein 5
PF3D7_0936700	1299	598	10.1264	218	3.85093	-1.97305	3.33387	0.0235881	0.170316	down	lysophospholipase, putative
PF3D7_0936800	1152	72083	1376.39	14312	285.079	-2.85038	10.1076	0.00138425	0.0357561	down	Plasmodium exported protein (PHISTc), unknown function
PF3D7_0937100	777	3	0.08493	29	0.856436	2.71376	-1.39865	0.030963	0.193724	up	Plasmodium exported protein, unknown function
PF3D7_0937300	1116	37	0.729287	12	0.246737	-2.12886	-0.677146	0.0368479	0.209551	down	rifin
PF3D7_0937400	1080	83	1.6905	27	0.573664	-2.13205	0.459665	0.0209928	0.160798	down	rifin
PF3D7_0937600	3948	223	1.24248	55	0.319671	-2.53431	1.8104	0.00543463	0.0813997	down	erythrocyte membrane protein 1, PfEMP1
PF3D7_1000500	1110	53	1.0503	21	0.434124	-1.84628	-0.114783	0.0497937	0.240757	down	rifin
PF3D7_1001100	942	4911	114.678	1008	24.5543	-2.8023	6.23767	0.00165787	0.04014	down	acyl-CoA binding protein, isoform 1, ACBP1
PF3D7_1001100.2	804	211	5.77281	25	0.713513	-3.58744	1.61125	0.000213732	0.0116206	down	acyl-CoA binding protein, isoform 1, ACBP1
PF3D7_1001200	273	2428	195.635	13137	1104.21	1.91779	7.2859	0.0259958	0.179137	up	acyl-CoA binding protein, isoform 2, ACBP2
PF3D7_1001300	837	216	5.67661	1237	33.9127	1.99927	3.86859	0.0216617	0.163804	up	Plasmodium exported protein (PHISTa), unknown function
PF3D7_1001400	2766	16813	133.707	1353	11.2244	-4.15315	7.89893	1.10018e-05	0.00149414	down	exported lipase 1
PF3D7_1001500	324	41535	2819.88	8371	592.857	-2.82879	9.31491	0.00149145	0.0378927	down	early transcribed membrane protein 10.1
PF3D7_1001900	831	6452	170.787	941	25.984	-3.29524	6.57806	0.000291384	0.01402	down	Plasmodium exported protein (hyp16), unknown function
PF3D7_1002000	1410	5845	91.1856	257	4.18246	-5.02452	6.33898	3.50403e-07	0.000146549	down	Plasmodium exported protein (hyp2), unknown function
PF3D7_1002100	1896	86747	1006.41	6106	73.8986	-4.34644	10.2566	5.08926e-06	0.00092793	down	EMP1-trafficking protein
PF3D7_1003100	285	296	22.8459	1927	155.151	2.18434	4.47012	0.0124527	0.124003	up	conserved Plasmodium protein, unknown function
PF3D7_1003600	846	45236	1176.18	20052	543.883	-1.69168	9.6372	0.0478555	0.237377	down	inner membrane complex protein 1c, putative
PF3D7_1004300	3393	24859	161.161	7012	47.4216	-2.34381	8.64378	0.00731853	0.092712	down	E3 ubiquitin-protein ligase, putative
PF3D7_1004900	960	1597	36.5927	7856	187.78	1.78041	6.57447	0.0379976	0.214086	up	conserved Plasmodium protein, unknown function
PF3D7_1006500	963	431	9.84491	4520	107.704	2.87231	5.59486	0.00132398	0.0352867	up	conserved Plasmodium protein, unknown function
PF3D7_1007100	351	94	5.8909	734	47.9851	2.4458	3.04451	0.00607058	0.0844615	up	conserved Plasmodium protein, unknown function
PF3D7_1008000	7140	26869	82.7779	11763	37.804	-1.70963	8.88144	0.0456694	0.233808	down	histone deacetylase 2
PF3D7_1008100	11562	45323	86.2276	17365	34.4635	-1.90201	9.59294	0.0270857	0.182484	down	zinc finger protein, putative
PF3D7_1009500	1128	1234	24.0639	6173	125.576	1.80458	6.22161	0.0356525	0.207097	up	metalloprotease, putative
PF3D7_1010200	5520	21940	87.4296	6336	26.3387	-2.30985	8.46921	0.00813594	0.0980126	down	DNA2/NAM7 helicase, putative
PF3D7_1010800	900	401	9.80083	2457	62.6442	2.09698	4.83538	0.0158623	0.142453	up	50S ribosomal protein L22, mitochondrial, putative
PF3D7_1011300	1935	324	3.6832	1759	20.8594	1.92239	4.38945	0.0264062	0.180139	up	protein ARV1, putative
PF3D7_1013900	3225	7146	48.741	3059	21.7655	-1.74199	6.96319	0.0420299	0.223817	down	translation initiation factor eIF-2B subunit delta, putative
PF3D7_1014100	4368	11993	60.3957	3064	16.0962	-2.48661	7.56959	0.00466242	0.0749987	down	merozoite surface protein MSA180, putative
PF3D7_1015400	2322	2124	20.1212	10039	99.2079	1.72275	6.94111	0.0442537	0.230401	up	conserved Plasmodium protein, unknown function
PF3D7_1015700	1008	666	14.5336	4435	100.96	2.21721	5.66341	0.0109607	0.114164	up	tubulin binding cofactor c, putative
PF3D7_1015800	1008	5646	123.209	29602	673.874	1.87242	8.4671	0.0294385	0.188913	up	ribonucleoside-diphosphate reductase small chain, putative
PF3D7_1016700	2493	10427	92.0021	1537	14.1472	-3.27997	7.27212	0.000304281	0.0142902	down	Plasmodium exported protein (PHISTc), unknown function
PF3D7_1016800	945	15745	366.498	2338	56.7715	-3.26942	7.86775	0.0003154	0.0142902	down	Plasmodium exported protein (PHISTc), unknown function
PF3D7_1017500	405	11770	639.267	3820	216.434	-2.14139	7.60043	0.0135976	0.130389	down	essential light chain ELC
PF3D7_1018300	3048	12337	89.0339	3894	29.3156	-2.18158	7.66096	0.0120546	0.12205	down	conserved Plasmodium protein, unknown function
PF3D7_1018600	5715	18192	70.0205	7350	29.5113	-1.82543	8.2925	0.0334964	0.201907	down	tRNA wybutosine-synthesizing protein, putative
PF3D7_1019000	7218	43287	131.917	11356	36.1016	-2.44842	9.42725	0.0052549	0.0803122	down	eukaryotic translation initiation factor subunit eIF2A, putative
PF3D7_1020700	3810	10931	63.1097	3746	22.5611	-2.06292	7.50857	0.0171412	0.147697	down	histone acetyltransferase, putative
PF3D7_1021000	1062	2276	47.1421	11162	241.177	1.77602	7.0818	0.0383862	0.215192	up	conserved Plasmodium protein, unknown function
PF3D7_1021700	20805	33653	35.5809	6196	6.83379	-2.95926	8.99583	0.000950483	0.0280841	down	conserved Plasmodium membrane protein, unknown function
PF3D7_1022300	978	185	4.16096	1864	43.7346	2.81416	4.32831	0.00169908	0.0403401	up	ZIP domain-containing protein, putative
PF3D7_1023400	588	1196	44.7419	6655	259.71	1.95817	6.29725	0.0232871	0.169915	up	HORMA domain protein, putative
PF3D7_1024200	483	308	14.027	1432	68.0321	1.69874	4.14315	0.0484435	0.238576	up	RNA-binding protein, putative
PF3D7_1024300	393	509	28.4896	4700	274.425	2.68872	5.67431	0.00244912	0.0506306	up	conserved Plasmodium protein, unknown function
PF3D7_1024600	1302	591	9.98475	3291	58.0009	1.95915	5.28282	0.023506	0.170176	up	RAP protein, putative
PF3D7_1024800	4395	78985	395.318	11180	58.3715	-3.3386	10.1882	0.000244063	0.012463	down	exported protein 3
PF3D7_1026200	1767	472	5.87579	2202	28.5956	1.70378	4.76036	0.0472646	0.236572	up	conserved Plasmodium protein, unknown function
PF3D7_1026500	213	350	36.1451	136	14.6513	-1.88057	2.58076	0.0311941	0.19443	down	conserved Plasmodium protein, unknown function
PF3D7_1026600	5079	199865	865.604	23501	106.176	-3.60618	11.5054	9.01708e-05	0.00662512	down	conserved Plasmodium protein, unknown function
PF3D7_1027500	219	153	15.3677	931	97.5491	2.08655	3.44473	0.0170068	0.147454	up	conserved Plasmodium protein, unknown function
PF3D7_1027700	540	1864	75.9299	13525	574.727	2.34113	7.24908	0.00740737	0.0930112	up	centrin-3
PF3D7_1027700.2	540	1	0.0407349	22	0.93486	3.80992	-1.80948	0.00663559	0.0880806	up	centrin-3
PF3D7_1028500	2517	6127	53.5458	2422	22.0805	-1.85688	6.71556	0.0308203	0.193276	down	partial CSTF domain-containing protein, putative
PF3D7_1030300	3336	15425	101.709	2519	17.3269	-3.13223	7.85159	0.000517167	0.0191281	down	conserved Plasmodium protein, unknown function
PF3D7_1032100	3573	17203	105.909	5956	38.2507	-2.04818	8.16569	0.0178737	0.149737	down	mRNA-decapping enzyme subunit 1, putative
PF3D7_1032400	1386	2748	43.6128	12728	210.724	1.69356	7.29012	0.0477422	0.237377	up	phosphatidylinositol N-acetylglucosaminyltransferase subunit A, putative
PF3D7_1033100	4305	163279	834.292	68125	363.121	-1.77904	11.4688	0.0379359	0.214086	down	S-adenosylmethionine decarboxylase/ornithine decarboxylase
PF3D7_1034100	423	34	1.76807	261	14.1585	2.41894	1.58409	0.00819187	0.0980126	up	conserved Plasmodium protein, unknown function
PF3D7_1034600	933	1597	37.6517	9186	225.924	2.00604	6.75214	0.0202711	0.159269	up	translation initiation factor IF-3, putative
PF3D7_1035300	3702	34899	207.366	12737	78.9494	-1.97211	9.20136	0.0222292	0.166474	down	glutamate-rich protein GLURP
PF3D7_1035800	2139	5156	53.0228	999	10.717	-2.88547	6.29773	0.00125097	0.0340076	down	probable protein, unknown function
PF3D7_1035900	1701	31645	409.224	11027	148.755	-2.03888	9.04683	0.0183469	0.15183	down	probable protein, unknown function
PF3D7_1036300	2289	1283	12.3294	388	3.88959	-2.24292	4.38414	0.0103605	0.111247	down	duffy binding-like merozoite surface protein 2
PF3D7_1036400	3489	648	4.0854	68	0.447225	-3.76746	3.2213	6.77132e-05	0.00511329	down	liver stage antigen 1
PF3D7_1036500	1668	12419	163.776	4700	64.6576	-1.91974	7.7215	0.0258178	0.178362	down	probable protein, unknown function
PF3D7_1036600	663	783	25.9782	3874	134.08	1.78865	5.55401	0.0373746	0.211672	up	conserved Plasmodium protein, unknown function, unspecified product
PF3D7_1036900	5046	153566	669.435	42070	191.312	-2.38595	11.264	0.00640258	0.0870271	down	conserved Plasmodium protein, unknown function
PF3D7_1037900	549	531	21.2757	2648	110.679	1.79996	5.0038	0.036585	0.209285	up	conserved Plasmodium protein, unknown function
PF3D7_1038300	1101	1	0.019979	28	0.583564	4.15579	-1.53231	0.00252567	0.0518191	up	conserved Plasmodium protein, unknown function
PF3D7_1038500	1125	119	2.32678	936	19.0916	2.45657	3.3901	0.00571346	0.083059	up	Plasmodium exported protein, unknown function
PF3D7_1038800	2736	5831	46.88	2599	21.7976	-1.68369	6.68345	0.0490359	0.239756	down	RESA-like protein with PHIST and DnaJ domains
PF3D7_1039200	453	1035	50.2577	11910	603.297	3.00639	6.97528	0.000812532	0.0252442	up	Plasmodium exported protein, unknown function, pseudogene
PF3D7_1039400	1347	50	0.816513	14	0.238494	-2.34233	-0.298264	0.0158753	0.142453	down	erythrocyte membrane protein 1 (PfEMP1), pseudogene
PF3D7_1039700	696	81	2.55998	399	13.1547	1.78114	2.29829	0.0418356	0.223438	up	Pfmc-2TM Maurer's cleft two transmembrane protein
PF3D7_1100500	984	3	0.0670636	37	0.862828	3.06365	-1.1232	0.0117068	0.12001	up	rifin
PF3D7_1101700	696	49	1.54863	288	9.49513	2.03497	1.78616	0.0229522	0.169553	up	Pfmc-2TM Maurer's cleft two transmembrane protein
PF3D7_1102700	276	33141	2641.3	4243	352.762	-3.48337	8.92273	0.000143162	0.00905081	down	early transcribed membrane protein 11.1
PF3D7_1102800	285	180624	13940.9	24676	1986.77	-3.38976	11.377	0.000202104	0.0112126	down	early transcribed membrane protein 11.2
PF3D7_1102900	648	869	29.4989	203	7.18851	-2.61496	3.76285	0.00328328	0.0607183	down	Plasmodium exported protein (hyp11), unknown function
PF3D7_1104700	561	1455	57.0507	7345	300.432	1.81771	6.46922	0.0343662	0.204535	up	DNA-directed RNA polymerase III subunit RPC8, putative
PF3D7_1104900	4863	8241	37.2766	3069	14.4814	-1.94296	7.125	0.0242137	0.171182	down	calcium/calmodulin-dependent protein kinase, putative
PF3D7_1105200	1392	107	1.69085	509	8.39067	1.73113	2.65556	0.0463778	0.234121	up	WD repeat-containing protein WRAP73, putative
PF3D7_1105500	516	1157	49.3224	11610	516.298	2.80884	6.9617	0.00160898	0.0395124	up	centrin-4
PF3D7_1105600	2334	20564	193.806	4463	43.8777	-2.72195	8.31428	0.0021457	0.0468992	down	translocon component PTEX88
PF3D7_1106400	351	59	3.69748	601	39.2903	2.82846	2.70829	0.00187705	0.0434277	up	conserved Plasmodium protein, unknown function
PF3D7_1107000	381	1202	69.3969	5510	331.852	1.67857	6.08681	0.0498417	0.240757	up	U6 snRNA-associated Sm-like protein LSm4, putative
PF3D7_1108100	4107	8368	44.8186	1542	8.61544	-2.95792	6.98803	0.000960372	0.0280841	down	conserved Plasmodium protein, unknown function
PF3D7_1108500	984	3155	70.5286	17606	410.566	1.96236	7.69891	0.0229014	0.16952	up	succinyl-CoA synthetase alpha subunit, putative
PF3D7_1110400	4452	96197	475.299	39626	204.241	-1.7975	10.7014	0.0360957	0.208115	down	RNA-binding protein, putative
PF3D7_1111100	1050	4053	84.9079	18832	411.552	1.69814	7.85396	0.0471257	0.23615	up	replication factor C subunit 5, putative
PF3D7_1111400	567	862	33.4414	5390	218.134	2.12643	5.96072	0.0143326	0.13513	up	conserved Plasmodium protein, unknown function
PF3D7_1111500	390	523	29.4984	3007	176.924	2.00527	5.14368	0.0206026	0.160125	up	acylphosphatase, putative
PF3D7_1111900	711	299	9.25044	1527	49.2819	1.83417	4.20496	0.0337567	0.203025	up	Josephin domain-containing protein, putative
PF3D7_1112300	2538	330	2.86011	1788	16.1657	1.91952	4.41354	0.0265722	0.180591	up	conserved Plasmodium protein, unknown function
PF3D7_1112400	576	542	20.6984	4732	188.512	2.6079	5.69514	0.00320749	0.0602685	up	nucleic acid binding protein, putative
PF3D7_1113000	17769	6232	7.71481	1986	2.56469	-2.16771	6.6782	0.0126039	0.124797	down	conserved Plasmodium protein, unknown function
PF3D7_1113800	2109	908	9.47044	4559	49.6033	1.80988	5.78378	0.0352341	0.206233	up	conserved Plasmodium membrane protein, unknown function
PF3D7_1113900	1527	732	10.5447	311	4.67347	-1.75241	3.67368	0.0424656	0.225245	down	mitogen-activated protein kinase 2
PF3D7_1114200	1122	10557	206.97	2096	42.8663	-2.85036	7.33601	0.001391	0.0357561	down	GTPase-activating protein, putative
PF3D7_1114400	1914	327	3.75808	1714	20.5488	1.87172	4.36284	0.0304607	0.191829	up	conserved Plasmodium protein, unknown function
PF3D7_1115000	438	816	40.9805	6771	354.729	2.53462	6.22174	0.0040268	0.0692673	up	conserved Plasmodium protein, unknown function
PF3D7_1115600	588	7035	263.177	35493	1385.11	1.81694	8.74096	0.0342733	0.2044	up	peptidyl-prolyl cis-trans isomerase
PF3D7_1115800	915	30962	744.336	4077	102.244	-3.44283	8.82798	0.000166462	0.00983753	down	conserved Plasmodium protein, unknown function
PF3D7_1116000	3606	39940	243.637	14022	89.2282	-2.02809	9.38481	0.0189257	0.154448	down	rhoptry neck protein 4
PF3D7_1116200	660	430	14.3313	167	5.80618	-1.88152	2.87742	0.0306686	0.192547	down	pyridoxine biosynthesis protein PDX2
PF3D7_1116400	1458	7332	110.618	2584	40.668	-2.0225	6.9403	0.0193033	0.156218	down	guanine nucleotide-exchange factor SEC12
PF3D7_1116800	2721	78891	637.764	7204	60.7523	-3.97092	10.1397	2.23211e-05	0.00205694	down	heat shock protein 101
PF3D7_1117300	387	613	34.8426	269	15.9499	-1.70569	3.42872	0.0485408	0.238816	down	conserved Plasmodium protein, unknown function
PF3D7_1117600	462	269	12.8077	2697	133.954	2.80725	4.85988	0.00168336	0.0403017	up	peptidyl-tRNA hydrolase ICT1
PF3D7_1117600.2	393	20	1.11943	131	7.64886	2.18776	0.660908	0.0187472	0.153507	up	peptidyl-tRNA hydrolase ICT1
PF3D7_1118000	603	605	22.0698	3637	138.403	2.0696	5.40492	0.0170322	0.147454	up	conserved Plasmodium protein, unknown function
PF3D7_1119900	5250	8888	37.2396	3534	15.4463	-1.84847	7.25408	0.0314969	0.195044	down	conserved Plasmodium protein, unknown function
PF3D7_1120800	252	101	8.81621	766	69.7503	2.40384	3.11182	0.00680354	0.0895662	up	conserved Plasmodium protein, unknown function
PF3D7_1120900	342	349	22.4471	2451	164.451	2.29377	4.79686	0.00883068	0.102287	up	heat shock factor-binding protein 1
PF3D7_1121700	2448	12492	112.249	4170	39.0879	-2.10081	7.69391	0.0153323	0.139168	down	protein GCN20
PF3D7_1122800	4854	8525	38.6327	2978	14.0781	-2.03526	7.15529	0.0185924	0.152536	down	calcium-dependent protein kinase 6
PF3D7_1123000	7404	33598	99.8178	7508	23.2689	-2.67981	9.02819	0.00246844	0.0508368	down	conserved Plasmodium protein, unknown function
PF3D7_1123100	6798	44524	144.07	12323	41.5962	-2.37117	9.48014	0.00671202	0.0887914	down	calcium-dependent protein kinase 7
PF3D7_1123500	4011	6778	37.1715	1942	11.11	-2.32119	6.77258	0.00788765	0.0963711	down	conserved Plasmodium protein, unknown function
PF3D7_1123700	453	465	22.5796	3513	177.95	2.39918	5.29748	0.00631868	0.0869738	up	mitochondrial ribosomal protein L37, putative
PF3D7_1125000	873	1804	45.4552	10471	275.228	2.01911	6.93829	0.0195093	0.156218	up	conserved Plasmodium protein, unknown function
PF3D7_1125600	252	488	42.5971	2287	208.249	1.71033	4.8133	0.0463889	0.234121	up	conserved Plasmodium protein, unknown function
PF3D7_1125800	1779	22829	282.275	5909	76.2177	-2.46781	8.50117	0.00494344	0.0773791	down	kelch domain-containing protein, putative
PF3D7_1126700	2781	28796	227.768	10822	89.2944	-1.92985	8.93273	0.0250609	0.174911	down	autophagy-related protein 23, putative
PF3D7_1126800	2745	921	7.38037	346	2.89235	-1.92994	3.96593	0.0259948	0.179137	down	RNA-binding protein, putative
PF3D7_1127100	522	2099	88.451	18293	804.141	2.6055	7.64417	0.00316885	0.0602685	up	deoxyuridine 5'-triphosphate nucleotidohydrolase
PF3D7_1128000	5370	11753	48.1432	3588	15.3319	-2.22969	7.58242	0.0104235	0.111341	down	conserved Plasmodium protein, unknown function
PF3D7_1128000.2	5331	16	0.0660195	4	0.0172175	-2.47506	-1.85086	0.0385026	0.215448	down	conserved Plasmodium protein, unknown function
PF3D7_1128400	1131	3594	69.8999	16445	333.649	1.676	7.66375	0.0499447	0.240757	up	geranylgeranyl pyrophosphate synthase, putative
PF3D7_1129800	849	791	20.4941	4780	129.193	2.07716	5.79699	0.01659	0.14549	up	conserved Plasmodium protein, unknown function
PF3D7_1129850	686	54	1.73153	907	30.339	3.5496	3.22482	0.000149569	0.00924098	up	UNC-50 protein, putative, pseudogene
PF3D7_1131000	513	573	24.5696	2905	129.941	1.82379	5.13184	0.0341826	0.20436	up	RNA-binding protein s1, putative
PF3D7_1131200	1146	1528	29.3292	8748	175.163	1.99928	6.68306	0.0206745	0.160125	up	conserved Plasmodium protein, unknown function
PF3D7_1132300	822	2474	66.2047	12470	348.107	1.81554	7.23274	0.0344835	0.204903	up	nucleic acid binding protein, putative
PF3D7_1133700	2994	80884	594.253	4857	37.2249	-4.57563	10.1457	2.03113e-06	0.00050518	down	FHA domain-containing protein, putative
PF3D7_1134400	525	426	17.8489	3961	173.126	2.69869	5.42671	0.00238497	0.0500659	up	conserved Plasmodium protein, unknown function
PF3D7_1134700	4554	13400	64.7251	4522	22.7853	-2.08512	7.79813	0.0160533	0.14332	down	DNA-directed RNA polymerase I subunit RPA2, putative
PF3D7_1135000	702	202	6.32958	1553	50.7636	2.42407	4.12038	0.00603218	0.084311	up	PQ-loop repeat-containing protein, unspecified product
PF3D7_1135100	2070	5751	61.113	1841	20.408	-2.16119	6.5635	0.0128583	0.125431	down	protein phosphatase PPM8, putative
PF3D7_1135500	1080	344	7.00641	2057	43.7047	2.06177	4.5866	0.0177227	0.148701	up	conserved Plasmodium protein, unknown function
PF3D7_1136100	1809	75	0.911976	596	7.56006	2.47077	2.74402	0.0057638	0.0832108	up	conserved Plasmodium protein, unknown function
PF3D7_1136600	3969	24790	137.39	9534	55.1203	-1.89655	8.7236	0.0275164	0.184019	down	conserved Plasmodium protein, unknown function
PF3D7_1136900	4026	20151	110.099	3214	18.3185	-3.16631	8.23375	0.000457263	0.0177641	down	subtilisin-like protease 2
PF3D7_1137000	198	2003	222.524	810	93.8723	-1.82394	5.10971	0.0341422	0.20436	down	U2 spliceosomal RNA
PF3D7_1137500	519	1161	49.2069	6403	283.096	1.94533	6.24425	0.0241553	0.171006	up	apicoplast ribosomal protein S14p/S29e precursor, putative
PF3D7_1137900	2289	79	0.759175	29	0.290717	-1.95833	0.425255	0.0348816	0.205961	down	conserved Plasmodium protein, unknown function
PF3D7_1138000	8550	7787	20.0339	3221	8.64455	-1.79147	7.07588	0.0368021	0.209551	down	conserved Plasmodium protein, unknown function
PF3D7_1138700	5613	14045	55.0412	2606	10.6536	-2.94804	7.73635	0.000990992	0.0286597	down	conserved Plasmodium protein, unknown function
PF3D7_1138900	3360	28	0.183307	357	2.43807	3.14977	1.93669	0.000808645	0.0252442	up	unspecified product
PF3D7_1139000	1182	680	12.6547	171	3.31968	-2.50847	3.42434	0.00480704	0.0765499	down	unspecified product
PF3D7_1139100	5376	19773	80.9048	4315	18.4179	-2.71402	8.25874	0.00220391	0.0475501	down	RNA-binding protein, putative
PF3D7_1139300	7962	21074	58.2218	7776	22.4105	-1.9563	8.47686	0.0232642	0.169915	down	AP2 domain transcription factor, putative
PF3D7_1140700	6828	14926	48.0851	4538	15.2507	-2.23562	7.92619	0.0102299	0.111247	down	conserved Plasmodium protein, unknown function
PF3D7_1141200	336	174	11.3912	1070	73.0739	2.10184	3.6411	0.0164348	0.145059	up	conserved Apicomplexan protein, unknown function
PF3D7_1141400	1062	1488	30.8205	11128	240.442	2.38471	6.96076	0.00646978	0.087503	up	phosphatidylinositol N-acetylglucosaminyltransferase subunit H, putative
PF3D7_1142100	8217	35914	96.1416	15094	42.1511	-1.76852	9.28647	0.0390453	0.216576	down	conserved Plasmodium protein, unknown function
PF3D7_1142200	819	121	3.24984	630	17.6512	1.8615	2.93129	0.0327238	0.200205	up	conserved Plasmodium protein, unknown function
PF3D7_1143100	4815	17853	81.5597	2934	13.9824	-3.12312	8.06344	0.00053394	0.0194834	down	AP2 domain transcription factor AP2-O, putative
PF3D7_1143800	2700	8362	68.1251	1196	10.1645	-3.32343	6.94965	0.000260163	0.0128591	down	oocyst capsule protein Cap93, putative
PF3D7_1144100	372	411	24.303	2929	180.673	2.31495	5.04955	0.00822244	0.0980382	up	mitochondrial large subunit ribosomal protein, putative
PF3D7_1144400	4395	936	4.68466	308	1.60809	-2.12101	3.95124	0.0150187	0.138601	down	conserved Plasmodium protein, unknown function
PF3D7_1144700	780	980	27.6371	8374	246.352	2.57698	6.52178	0.0034997	0.0627866	up	apicoplast import protein Tic20, putative
PF3D7_1145200	6048	44863	163.169	12879	48.8639	-2.31845	9.49976	0.00791412	0.0964777	down	serine/threonine protein kinase, putative
PF3D7_1145300	264	375	31.2456	2676	232.595	2.31684	4.9193	0.00819592	0.0980126	up	cysteine-rich PDZ-binding protein, putative
PF3D7_1145500	2502	825	7.25316	3998	36.6668	1.75873	5.60612	0.0404763	0.221176	up	ABC transporter B family member 3, putative
PF3D7_1145700	1155	160	3.04718	1007	20.0062	2.13525	3.54806	0.0148675	0.138581	up	bicoid-interacting protein BIN3, putative
PF3D7_1146800	9567	1195	2.7476	525	1.25922	-1.7043	4.39191	0.0470717	0.236097	down	conserved Plasmodium protein, unknown function
PF3D7_1147200	8268	2312	6.15104	700	1.94274	-2.24143	5.23427	0.0102617	0.111247	down	tubulin--tyrosine ligase, putative
PF3D7_1147400	234	621	58.3763	3844	376.951	2.1118	5.47663	0.0150285	0.138601	up	conserved Plasmodium protein, unknown function
PF3D7_1147700	465	961	45.4602	4700	231.933	1.77198	5.83612	0.0390073	0.216576	up	ATP synthase subunit delta, mitochondrial, putative
PF3D7_1148500	273	164	13.2142	925	77.7494	1.97712	3.45657	0.0235876	0.170316	up	unspecified product
PF3D7_1148700	1113	16303	322.206	5349	110.28	-2.12572	8.07338	0.0142337	0.134589	down	Plasmodium exported protein (PHISTc), unknown function
PF3D7_1148800	1119	2656	52.2106	499	10.2326	-2.92973	5.3352	0.00109245	0.0302866	down	Plasmodium exported protein (hyp11), unknown function
PF3D7_1148900	270	3225	262.74	279	23.7115	-4.04821	5.52179	1.78073e-05	0.00176033	down	Plasmodium exported protein, unknown function
PF3D7_1149200	3273	386520	2597.69	14740	103.34	-5.23068	12.381	1.39257e-07	7.25124e-05	down	ring-infected erythrocyte surface antigen
PF3D7_1149500	2520	2395	20.9058	97	0.883261	-5.14173	5.0476	2.56156e-07	0.00011606	down	ring-infected erythrocyte surface antigen 2, pseudogene
PF3D7_1149600	2145	18368	188.363	1553	16.6135	-4.0819	8.03044	1.45437e-05	0.00155047	down	DnaJ protein, putative
PF3D7_1150400	9360	211	0.49587	52	0.127481	-2.53524	1.73042	0.00521557	0.0803122	down	erythrocyte membrane protein 1, PfEMP1
PF3D7_1200500	1110	902	17.8749	71	1.46775	-4.18237	3.67417	1.2899e-05	0.00152	down	rifin
PF3D7_1200600	9171	12681	30.4157	482	1.206	-5.23502	7.45083	1.42167e-07	7.25124e-05	down	erythrocyte membrane protein 1, PfEMP1
PF3D7_1200700	2781	80779	638.937	2592	21.3871	-5.47972	10.1165	4.95806e-08	7.25124e-05	down	acyl-CoA synthetase
PF3D7_1200800	1704	4351	56.1669	1083	14.584	-2.52411	6.10101	0.00415967	0.0704551	down	serine/threonine protein kinase, FIKK family
PF3D7_1201200	666	19881	656.636	4846	166.966	-2.55445	8.28875	0.00373682	0.0657511	down	Plasmodium exported protein (PHISTa-like), unknown function
PF3D7_1201300	321	116	7.94902	21	1.50118	-2.97482	0.807864	0.0017847	0.0416456	down	liver stage associated protein 1
PF3D7_1201400	3390	1450	9.40869	610	4.12903	-1.76688	4.65641	0.0400963	0.219984	down	Plasmodium exported protein, unknown function
PF3D7_1204700	363	187	11.3317	1300	82.1778	2.27881	3.88881	0.00949511	0.107328	up	conserved Plasmodium protein, unknown function
PF3D7_1205300	945	455	10.5911	2275	55.2418	1.80374	4.78457	0.036344	0.208661	up	conserved Plasmodium protein, unknown function
PF3D7_1205500	5358	32344	132.786	13445	57.5806	-1.78438	9.13184	0.0374184	0.2117	down	zinc finger protein, putative
PF3D7_1205600	1002	6302	138.348	33909	776.542	1.90981	8.65509	0.0265226	0.18048	up	tetratricopeptide repeat protein, putative
PF3D7_1206600	4353	20223	102.192	8021	42.2822	-1.85208	8.43937	0.0311316	0.194331	down	DNA-directed RNA polymerase III subunit RPC2, putative
PF3D7_1208100	13410	7537	12.3632	2720	4.65434	-1.98828	6.98692	0.0212946	0.161702	down	conserved Plasmodium protein, unknown function
PF3D7_1208300	474	1682	78.0564	13389	648.168	2.47477	7.21335	0.00485407	0.0767198	up	mitochondrial ACP precursor, putative
PF3D7_1208600	228	162	15.6294	960	96.6172	2.04839	3.49584	0.0189474	0.154448	up	mitochondrial import inner membrane translocase subunit TIM10, putative
PF3D7_1208700	1197	916	16.833	4599	88.1632	1.80983	5.79637	0.035236	0.206233	up	conserved protein, unknown function
PF3D7_1208800	3543	7698	47.7934	3172	20.5438	-1.797	7.05805	0.0362577	0.208575	down	zinc finger protein, putative
PF3D7_1209800	570	33	1.2735	280	11.272	2.5632	1.66232	0.00537868	0.0809388	up	ATP synthase mitochondrial F1 complex assembly factor 1, putative
PF3D7_1210200	3003	293	2.14621	122	0.932228	-1.78075	2.34688	0.0421702	0.22415	down	zinc finger protein, putative
PF3D7_1210700	1581	437	6.0801	2462	35.7334	1.97591	4.86186	0.0224553	0.167936	up	conserved Plasmodium protein, unknown function
PF3D7_1211900	3795	21054	122.035	8549	51.6918	-1.81821	8.50489	0.0341553	0.20436	down	non-SERCA-type Ca2+ -transporting P-ATPase
PF3D7_1212000	618	2261	80.4772	11047	410.179	1.77062	7.06809	0.0389481	0.216576	up	glutathione peroxidase-like thioredoxin peroxidase
PF3D7_1212900	3267	47841	322.116	6170	43.3365	-3.47283	9.45325	0.000148772	0.00924098	down	bromodomain protein 2, putative
PF3D7_1213000	753	59	1.72353	7	0.213315	-3.56574	-0.220677	0.000996744	0.0286735	down	unspecified product
PF3D7_1213600	282	687	53.5881	3473	282.601	1.81969	5.3898	0.0343838	0.204535	up	dynein light chain 1, putative
PF3D7_1213900	3414	10577	68.1491	1804	12.1252	-3.06951	7.31374	0.000647762	0.0220118	down	conserved Plasmodium protein, unknown function
PF3D7_1214000	441	422	21.0492	2875	149.595	2.25001	5.03378	0.0100145	0.110214	up	conserved Plasmodium protein, unknown function
PF3D7_1214200	537	260	10.6502	1316	56.2341	1.82121	3.99431	0.0349524	0.20609	up	histone-lysine N-methyltransferase, putative
PF3D7_1214800	330	11	0.733229	96	6.67537	2.59636	0.178558	0.00738131	0.0928985	up	conserved Plasmodium protein, unknown function
PF3D7_1215000	651	878	29.667	4385	154.563	1.8022	5.72943	0.0359867	0.208115	up	thioredoxin peroxidase 2
PF3D7_1215300	312	675	47.5894	3203	235.57	1.72835	5.29385	0.0440299	0.229962	up	10 kDa chaperonin
PF3D7_1215600	423	384	19.9688	2720	147.552	2.30616	4.94453	0.00849654	0.100425	up	conserved Plasmodium protein, unknown function
PF3D7_1216400	2766	7872	62.6028	2792	23.1623	-2.01333	7.04465	0.0198142	0.157436	down	conserved Plasmodium membrane protein, unknown function
PF3D7_1216600	549	488	19.5528	189	7.89964	-1.88563	3.05904	0.030427	0.191829	down	cell traversal protein for ookinetes and sporozoites
PF3D7_1218000	1059	2707	56.2281	742	16.0778	-2.38493	5.43775	0.00656368	0.0880806	down	thrombospondin-related apical membrane protein
PF3D7_1218100	1392	1095	17.3036	463	7.63237	-1.75948	4.253	0.041151	0.22278	down	conserved Plasmodium protein, unknown function
PF3D7_1218500	3186	16609	114.672	2306	16.6085	-3.36638	7.93598	0.000221237	0.0119096	down	dynamin-like protein, putative
PF3D7_1219000	8925	20653	50.9021	9125	23.4608	-1.6964	8.50496	0.0472971	0.236572	down	formin 2
PF3D7_1219300	6771	1506	4.89252	82	0.277894	-4.71442	4.39125	1.46808e-06	0.00042116	down	erythrocyte membrane protein 1, PfEMP1
PF3D7_1219400	3420	2260	14.5359	151	1.01314	-4.42032	4.98952	4.37111e-06	0.000914066	down	erythrocyte membrane protein 1 (PfEMP1), pseudogene
PF3D7_1219800	162	14	1.90096	1	0.141646	-4.13775	-2.18193	0.0128214	0.125431	down	conserved Plasmodium protein, unknown function
PF3D7_1220200	1724	199	2.53908	1759	23.4124	2.62533	4.26969	0.00313152	0.059951	up	conserved Plasmodium protein, unknown function, pseudogene
PF3D7_1221600	1377	490	7.8275	3002	50.0259	2.09688	5.12358	0.015863	0.142453	up	protein TSSC1, putative
PF3D7_1221900	2580	20513	174.892	1250	11.1175	-4.55433	8.16715	2.224e-06	0.000525735	down	conserved Plasmodium membrane protein, unknown function
PF3D7_1222800	792	101	2.80516	601	17.4127	2.05394	2.82576	0.0193215	0.156218	up	conserved Plasmodium protein, unknown function
PF3D7_1222900	1506	364	5.31664	2118	32.2715	2.02243	4.63622	0.0198352	0.157436	up	conserved Plasmodium protein, unknown function
PF3D7_1223700	822	2528	67.6497	11700	326.612	1.69244	7.16896	0.0478945	0.237377	up	vacuolar iron transporter
PF3D7_1223900	684	523	16.8192	3277	109.936	2.12932	5.24366	0.0143407	0.13513	up	50S ribosomal protein L24, putative
PF3D7_1224000	1170	3780	71.0668	22065	432.749	2.02731	8.01146	0.0190002	0.154647	up	GTP cyclohydrolase I
PF3D7_1224300	2628	318240	2663.73	134592	1175.2	-1.75948	12.436	0.0399773	0.219984	down	polyadenylate-binding protein, putative
PF3D7_1224800	963	968	22.1111	5108	121.715	1.88161	5.93202	0.0289197	0.186742	up	conserved Plasmodium protein, unknown function
PF3D7_1225900	2121	857	8.88794	4869	52.6765	1.98817	5.84097	0.0214451	0.162392	up	conserved Plasmodium protein, unknown function
PF3D7_1227200	5901	6536	24.3639	1662	6.46284	-2.49334	6.69277	0.00457729	0.0744149	down	potassium channel K1
PF3D7_1228500	1230	1038	18.5632	5917	110.386	1.99299	6.12084	0.0211111	0.161436	up	RNA pseudouridylate synthase, putative
PF3D7_1229100	6327	79313	275.745	5526	20.0415	-4.36117	10.1267	4.79974e-06	0.00092793	down	multidrug resistance-associated protein 2
PF3D7_1229300	2973	7937	58.7249	2740	21.1482	-2.05232	7.04885	0.0176992	0.148701	down	conserved Plasmodium protein, unknown function
PF3D7_1229700	249	108	9.54081	938	86.4413	2.59945	3.37249	0.00368904	0.0653303	up	conserved Plasmodium protein, unknown function
PF3D7_1229800	6825	17954	57.8655	1971	6.62677	-3.70517	8.02137	6.22813e-05	0.00482921	down	myosin J, putative
PF3D7_1230900	2814	22524	176.069	9312	75.9341	-1.79224	8.60804	0.0366451	0.209285	down	serine/threonine protein kinase RIO1, putative
PF3D7_1231400	5835	10126	38.1731	3578	14.0708	-2.01875	7.40685	0.0194894	0.156218	down	amino acid transporter, putative
PF3D7_1231800	5475	8730	35.0745	2565	10.7503	-2.28492	7.14386	0.00881222	0.102287	down	asparagine-rich protein, putative
PF3D7_1232300	474	360	16.7065	2441	118.17	2.24312	4.79962	0.010298	0.111247	up	cytochrome b5, putative
PF3D7_1232500	3216	17868	122.214	6236	44.4947	-2.03662	8.22266	0.0184824	0.152256	down	CG2-related protein, putative
PF3D7_1233800	621	1580	55.9663	7317	270.37	1.6933	6.49208	0.047882	0.237377	up	conserved Plasmodium protein, unknown function
PF3D7_1235100	216	83	8.4525	452	48.0178	1.92586	2.44522	0.029	0.187038	up	conserved Plasmodium protein, unknown function
PF3D7_1235600	1329	6100	100.964	32717	564.893	1.90518	8.60445	0.0268696	0.181478	up	serine hydroxymethyltransferase
PF3D7_1236100	1338	12827	210.877	2929	50.2321	-2.6486	7.64318	0.00274547	0.054862	down	clustered-asparagine-rich protein
PF3D7_1238400	699	240	7.55257	1324	43.4639	1.94538	3.97687	0.0251713	0.175457	up	conserved Plasmodium protein, unknown function
PF3D7_1238900	1530	3822	54.949	1177	17.6524	-2.21703	5.96389	0.0109049	0.114164	down	protein kinase 2
PF3D7_1239300	618	498	17.7256	218	8.09442	-1.7091	3.12829	0.0481238	0.23767	down	conserved Plasmodium protein, unknown function
PF3D7_1239800	17304	14213	18.0676	6032	7.99894	-1.75444	7.95234	0.0405885	0.221566	down	conserved Plasmodium protein, unknown function
PF3D7_1240000	1626	1367	18.4931	557	7.86054	-1.81295	4.56098	0.0353488	0.206233	down	3-hydroxyisobutyryl-coenzyme A hydrolase, putative
PF3D7_1240100	318	930	64.3305	155	11.1846	-3.10171	3.80099	0.000639609	0.0220118	down	early transcribed membrane protein 12
PF3D7_1240200	2553	66	0.568662	13	0.116845	-2.84791	0.0160318	0.00454382	0.0743695	down	erythrocyte membrane protein 1 (PfEMP1), pseudogene
PF3D7_1240400	6864	1420	4.55063	238	0.795642	-3.09403	4.41303	0.000642314	0.0220118	down	erythrocyte membrane protein 1, PfEMP1
PF3D7_1240600	7080	174804	543.099	4453	14.4324	-5.81273	11.2237	1.22871e-08	6.68048e-05	down	erythrocyte membrane protein 1, PfEMP1
PF3D7_1240700	1038	56	1.18673	13	0.287385	-2.61128	-0.183145	0.00935214	0.105932	down	rifin, pseudogene
PF3D7_1241500	1263	1353	23.5643	6350	115.369	1.71256	6.28328	0.0455633	0.233751	up	conserved Plasmodium protein, unknown function
PF3D7_1241600	771	296	8.44497	2167	64.4945	2.35367	4.60995	0.00743175	0.0931024	up	mitochondrial carrier protein, putative
PF3D7_1241700	1011	2696	58.6583	14492	328.924	1.90836	7.42941	0.0266817	0.180658	up	replication factor C subunit 4, putative
PF3D7_1242300	561	485	19.0169	3653	149.419	2.39482	5.35441	0.00640195	0.0870271	up	conserved Plasmodium membrane protein, unknown function
PF3D7_1242500	1146	1057	20.2886	6474	129.63	2.09662	6.23031	0.0156211	0.141318	up	conserved protein, unknown function
PF3D7_1242900	288	430	32.8425	2170	172.896	1.81708	4.71368	0.0350244	0.20609	up	mitochondrial import inner membrane translocase subunit TIM13, putative
PF3D7_1243200	252	5	0.436446	52	4.73501	2.83527	-0.664354	0.00820227	0.0980126	up	conserved Plasmodium protein, unknown function
PF3D7_1244300	242	453	41.176	110	10.4303	-2.55836	2.83026	0.00430527	0.071803	down	ACEA small nucleolar RNA U3
PF3D7_1244400	4008	30843	169.274	11130	63.7214	-1.98843	9.01981	0.0212188	0.161702	down	RNA-binding protein, putative
PF3D7_1244500	2433	5647	51.0548	213	2.00889	-5.24555	6.28311	1.46705e-07	7.25124e-05	down	conserved Plasmodium protein, unknown function
PF3D7_1245300	474	257	11.9266	1597	77.3116	2.11712	4.21257	0.0152444	0.138601	up	NEDD8-conjugating enzyme UBC12, putative
PF3D7_1245600	4818	422	1.92667	163	0.776316	-1.88938	2.84863	0.0302216	0.191064	down	kinesin, putative
PF3D7_1245800	1296	4638	78.7203	2031	35.9603	-1.7092	6.34718	0.0459178	0.234121	down	epsin-like protein, putative
PF3D7_1246700	1323	1711	28.4479	9461	164.095	1.94913	6.80616	0.023836	0.170522	up	conserved Plasmodium protein, unknown function
PF3D7_1246800	786	3413	95.5157	20044	585.167	2.03607	7.8712	0.0185295	0.152413	up	signal recognition particle receptor subunit beta, putative
PF3D7_1248700	5970	127149	468.489	21192	81.4546	-3.10288	10.8979	0.000571982	0.0203259	down	conserved Plasmodium protein, unknown function
PF3D7_1249200	543	61	2.4711	296	12.5086	1.75905	1.88022	0.0455717	0.233751	up	conserved Plasmodium protein, unknown function
PF3D7_1249400	432	797	40.5822	3723	197.755	1.70573	5.5157	0.0465918	0.234121	up	conserved Plasmodium protein, unknown function
PF3D7_1250200	3120	13458	94.8826	4858	35.729	-1.98796	7.82341	0.0212758	0.161702	down	CSC1-like protein, putative
PF3D7_1250500	474	1495	69.3783	7640	369.856	1.8354	6.5221	0.0327411	0.200205	up	AP-3 complex subunit sigma, putative
PF3D7_1251300	633	1686	58.5888	9425	341.661	1.96486	6.79745	0.0227973	0.169396	up	thymidylate kinase
PF3D7_1251500	2118	13003	135.045	3668	39.7394	-2.34369	7.70883	0.00733238	0.092712	down	ATP-dependent RNA helicase DRS1, putative
PF3D7_1252100	6648	20596	68.1479	8299	28.6453	-1.8293	8.47071	0.0331385	0.201087	down	rhoptry neck protein 3
PF3D7_1252200	1137	2204	42.6395	468	9.44503	-2.75312	5.08768	0.00200166	0.0451578	down	chitinase
PF3D7_1252300	258	4600	392.192	1924	171.121	-1.77541	6.32006	0.0385167	0.215448	down	conserved Plasmodium protein, unknown function
PF3D7_1252400	8670	22289	56.55	3489	9.23421	-3.19335	8.37655	0.000414757	0.0168286	down	reticulocyte binding protein homologue 3, pseudogene
PF3D7_1252900	342	902	58.0151	361	24.2214	-1.83866	3.95547	0.0332012	0.201093	down	Plasmodium exported protein, unknown function
PF3D7_1253300	618	5727	203.845	1489	55.2871	-2.46128	6.50701	0.00507825	0.0784388	down	Plasmodium exported protein (PHISTa), unknown function, pseudogene
PF3D7_1253500	633	103	3.57927	859	31.1392	2.54086	3.25502	0.00448406	0.0736551	up	Plasmodium exported protein, unknown function
PF3D7_1300300	10041	356	0.779891	86	0.196535	-2.56538	2.4812	0.00440159	0.07274	down	erythrocyte membrane protein 1, PfEMP1
PF3D7_1301100	834	24	0.633003	0	0	-7.87323	-1.58324	0.000240716	0.012463	down	Plasmodium exported protein (PHISTa), unknown function, pseudogene
PF3D7_1301200	1134	857	16.6237	224	4.53266	-2.45298	3.76689	0.00555678	0.082342	down	GBPH2 protein
PF3D7_1301400	1146	9835	188.778	4273	85.5591	-1.7206	7.42894	0.0444373	0.23076	down	Plasmodium exported protein (hyp12), unknown function
PF3D7_1301600	3633	57908	350.618	4706	29.7238	-4.13911	9.68399	1.15709e-05	0.00149414	down	erythrocyte binding antigen-140
PF3D7_1301700	738	42085	1254.39	6955	216.251	-3.11512	9.30147	0.000548176	0.0196565	down	CX3CL1-binding protein 2
PF3D7_1301800	6495	3377	11.437	413	1.45911	-3.54902	5.622	0.000117513	0.00808754	down	surface-associated interspersed protein 13.1 (SURFIN 13.1), pseudogene
PF3D7_1302000	939	18894	442.608	3045	74.4114	-3.15131	8.14233	0.00048264	0.0182639	down	EMP1-trafficking protein
PF3D7_1302100	654	3912	131.578	864	30.3147	-2.69655	5.92321	0.00237938	0.0500659	down	gamete antigen 27/25
PF3D7_1302200	690	115	3.66615	29	0.964421	-2.49945	0.861473	0.00736843	0.0928985	down	early transcribed membrane protein 13
PF3D7_1302700	4701	19762	92.4701	8046	39.2742	-1.81433	8.41438	0.0345211	0.204903	down	ATP-dependent RNA helicase DHR1, putative
PF3D7_1303000	354	1096	68.1033	8253	534.966	2.3946	6.52837	0.00628622	0.0868576	up	conserved Plasmodium protein, unknown function
PF3D7_1303100	669	1153	37.9109	6691	229.5	2.01877	6.29285	0.0195855	0.156598	up	methyltransferase, putative
PF3D7_1303200	627	330	11.5773	2051	75.0613	2.11748	4.5719	0.0150356	0.138601	up	SNARE protein, putative
PF3D7_1303900	612	76	2.73164	536	20.097	2.29865	2.61984	0.00970731	0.108598	up	conserved Plasmodium protein, unknown function
PF3D7_1304500	636	1916	66.2673	13359	481.986	2.28362	7.2409	0.00885293	0.102287	up	small heat shock protein, putative
PF3D7_1305100	1263	1380	24.0346	6882	125.034	1.80012	6.37928	0.0360589	0.208115	up	conserved Plasmodium protein, unknown function
PF3D7_1305200	987	280	6.24025	1349	31.3626	1.75006	4.04565	0.042175	0.22415	up	AP2 domain transcription factor, putative
PF3D7_1305700	591	92	3.42422	621	24.1114	2.23566	2.83986	0.0114054	0.117892	up	conserved Plasmodium protein, unknown function
PF3D7_1306100	399	121	6.67073	1043	59.9832	2.58868	3.52572	0.00369539	0.0653303	up	conserved Plasmodium protein, unknown function
PF3D7_1306300	2403	383	3.50595	2123	20.2728	1.95244	4.65359	0.0242432	0.171182	up	SAM dependent methyltransferase, putative
PF3D7_1306700	1080	385	7.84148	3168	67.31	2.52236	5.12992	0.00427602	0.0715345	up	conserved Plasmodium protein, unknown function
PF3D7_1307700	3708	6466	38.3581	2487	15.3905	-1.89636	6.7848	0.0276213	0.184019	down	conserved Plasmodium protein, unknown function
PF3D7_1308100	459	467	22.3803	2674	133.68	1.99931	4.97599	0.020998	0.160798	up	CCAAT-binding transcription factor, putative
PF3D7_1309800	918	791	18.9537	3808	95.1858	1.74919	5.53817	0.0415371	0.223324	up	conserved Plasmodium protein, unknown function
PF3D7_1310000	762	235	6.78381	1259	37.913	1.90312	3.91335	0.0284167	0.185487	up	ATP synthase subunit O, mitochondrial, putative
PF3D7_1310300	744	706	20.8734	238	7.34044	-2.08598	3.55095	0.0170859	0.147454	down	zinc finger protein, putative
PF3D7_1311900	1836	18359	219.957	7243	90.524	-1.85977	8.2982	0.0304838	0.191829	down	V-type proton ATPase catalytic subunit A
PF3D7_1312200	882	287	7.15771	1434	37.3077	1.80259	4.12164	0.0368844	0.209551	up	conserved Plasmodium protein, unknown function
PF3D7_1312300	843	437	11.4029	2251	61.2725	1.84666	4.75994	0.0322559	0.197941	up	mitochondrial ribosomal protein S35 precursor, putative
PF3D7_1312800	7086	21179	65.7454	5676	18.3806	-2.41762	8.40074	0.00580266	0.0833024	down	conserved Plasmodium protein, unknown function
PF3D7_1313000	231	456	43.4224	3525	350.159	2.43229	5.29719	0.00568275	0.082834	up	ubiquitin-like protein nedd8 homologue, putative
PF3D7_1313300	642	473	16.2064	2686	96.0039	1.98735	4.98482	0.0216947	0.163825	up	peptidyl-prolyl cis-trans isomerase, putative
PF3D7_1313600	6090	2414	8.71928	1045	3.93747	-1.72574	5.40125	0.0442395	0.230401	down	conserved Plasmodium protein, unknown function
PF3D7_1313800	10236	19339	41.559	5375	12.0494	-2.3651	8.27802	0.00684976	0.0899569	down	conserved Plasmodium membrane protein, unknown function
PF3D7_1314300	1395	891	14.0496	4750	78.1335	1.89635	5.82422	0.0277807	0.1842	up	conserved Plasmodium protein, unknown function
PF3D7_1314700	1665	2434	32.1564	11201	154.369	1.68423	7.10806	0.0489399	0.239501	up	pinin/SDK/MemA domain-containing protein, putative
PF3D7_1316100	4806	9033	41.3437	2218	10.59	-2.54383	7.15211	0.0038797	0.0678262	down	inositol polyphosphate kinase, putative
PF3D7_1316400	687	32	1.0246	235	7.84926	2.35483	1.44663	0.0104106	0.111341	up	SAS6-like protein, putative
PF3D7_1316900	2877	10791	82.5055	4734	37.7578	-1.70662	7.56604	0.0460934	0.234121	down	conserved Plasmodium protein, unknown function
PF3D7_1317300	891	1382	34.1186	7387	190.243	1.90019	6.45966	0.0273855	0.183595	up	conserved Plasmodium protein, unknown function
PF3D7_1317500	270	70	5.70289	507	43.0886	2.3369	2.53461	0.00879918	0.102287	up	conserved Plasmodium protein, unknown function
PF3D7_1317600	1863	1870	22.0795	11966	147.385	2.15981	7.10396	0.0128974	0.125444	up	conserved Plasmodium protein, unknown function
PF3D7_1318100	585	508	19.1015	3457	135.601	2.24843	5.29931	0.0100322	0.110214	up	ferredoxin, putative
PF3D7_1318200	1203	191	3.49244	1075	20.505	1.97415	3.67237	0.023345	0.169915	up	glycerol-3-phosphate 1-O-acyltransferase
PF3D7_1318300	5523	3959	15.7678	1205	5.00645	-2.23392	6.01172	0.0103565	0.111247	down	conserved Plasmodium protein, unknown function
PF3D7_1318700	2250	8353	81.6621	1449	14.7776	-3.04507	6.97576	0.000707438	0.0234533	down	conserved Plasmodium protein, unknown function
PF3D7_1319100	2412	5176	47.2039	965	9.18053	-2.941	6.2968	0.00102904	0.0289891	down	ubiquitin carboxyl-terminal hydrolase MINDY, putative
PF3D7_1319500	225	40	3.91055	544	55.4797	3.24426	2.52317	0.000484822	0.0182639	up	conserved Plasmodium protein, unknown function
PF3D7_1319700	2577	631	5.38612	3306	29.4379	1.87124	5.30769	0.0299055	0.190171	up	protein phosphatase PP2A regulatory subunit A, putative
PF3D7_1320000	3777	11588	67.4873	2491	15.1337	-2.73572	7.48493	0.00205284	0.046121	down	golgi protein 1
PF3D7_1320800	1266	2214	38.4685	13261	240.359	2.06445	7.27	0.0170858	0.147454	up	dihydrolipoyllysine-residue succinyltransferase component of 2-oxoglutarate dehydrogenase complex
PF3D7_1321100	10344	28036	59.6195	12427	27.5674	-1.69175	8.94699	0.0478617	0.237377	down	conserved Plasmodium protein, unknown function
PF3D7_1321300	10044	5591	12.2446	2192	5.00785	-1.86875	6.58092	0.0298409	0.189982	down	conserved Plasmodium membrane protein, unknown function
PF3D7_1322100	7647	17849	51.3433	3383	10.1515	-2.91737	8.08572	0.00110137	0.0302866	down	histone-lysine N-methyltransferase SET2
PF3D7_1322800	348	139	8.7861	1595	105.172	3.00151	4.08295	0.000917887	0.0277253	up	conserved Plasmodium protein, unknown function
PF3D7_1323300	1059	628	13.0444	4757	103.075	2.40306	5.73328	0.00619047	0.0858612	up	acetyltransferase, GNAT family, putative
PF3D7_1324000	4380	6142	30.8458	1743	9.13148	-2.335	6.62812	0.00756092	0.0942861	down	conserved Plasmodium protein, unknown function
PF3D7_1324100	1542	1134	16.1767	5398	80.3279	1.73295	6.0445	0.0432263	0.227514	up	conserved Plasmodium membrane protein, unknown function
PF3D7_1324300	16248	7402	10.021	2554	3.60694	-2.05305	6.94802	0.0176668	0.148691	down	conserved Plasmodium membrane protein, unknown function
PF3D7_1324500	3300	2215	14.7646	10508	73.0674	1.7281	7.0057	0.0436245	0.228224	up	DEAD box helicase, putative
PF3D7_1325300	405	38	2.0639	208	11.7849	1.93168	1.34856	0.0327917	0.200205	up	conserved Plasmodium protein, unknown function
PF3D7_1325500	2004	704	7.72744	3403	38.9657	1.75505	5.37493	0.0410584	0.222567	up	conserved Plasmodium protein, unknown function
PF3D7_1325700	240	107	9.80694	630	60.2348	2.03873	2.89582	0.0199993	0.158047	up	conserved Plasmodium protein, unknown function
PF3D7_1326000	492	2256	100.864	13907	648.614	2.10596	7.33068	0.0151233	0.138601	up	conserved Plasmodium protein, unknown function
PF3D7_1327100	1035	6	0.127518	82	1.81799	3.23271	-0.097245	0.0027805	0.054862	up	conserved Plasmodium protein, unknown function
PF3D7_1327300	5388	51270	209.313	12727	54.2021	-2.52817	9.65937	0.00406425	0.0694885	down	conserved Plasmodium protein, unknown function
PF3D7_1327400	909	2682	64.9017	16792	423.893	2.12839	7.5983	0.0141418	0.133953	up	conserved Plasmodium protein, unknown function
PF3D7_1329500	5535	56589	224.893	3272	13.5648	-4.63017	9.62821	1.63089e-06	0.000443358	down	conserved Plasmodium protein, unknown function
PF3D7_1330000.2	588	27	1.01006	9	0.351223	-2.085	-1.09787	0.0433428	0.227614	down	thioredoxin, putative
PF3D7_1330100	561	1597	62.6185	9150	374.262	2.00038	6.7476	0.0206038	0.160125	up	conserved Plasmodium protein, unknown function
PF3D7_1330200	681	1534	49.5495	8120	273.607	1.88615	6.59899	0.0284593	0.185487	up	conserved Plasmodium protein, unknown function
PF3D7_1330300	996	1810	39.9742	8828	203.386	1.76808	6.7454	0.0392515	0.217322	up	DnaJ protein, putative
PF3D7_1331300	555	2800	110.975	14958	618.441	1.89942	7.47694	0.0273536	0.183595	up	signal peptidase 21 kDa subunit
PF3D7_1331400	1446	3655	55.6007	1624	25.7713	-1.68819	6.00851	0.0485802	0.238816	down	CPW-WPC family protein
PF3D7_1332200	3006	16660	121.912	3261	24.8931	-2.8709	7.99177	0.0012935	0.0349119	down	conserved Plasmodium protein, unknown function
PF3D7_1333500	1386	833	13.2203	4582	75.8594	1.9415	5.76295	0.024494	0.172059	up	conserved Plasmodium protein, unknown function
PF3D7_1334400	930	204	4.82512	1022	25.2166	1.80628	3.63502	0.0367704	0.209551	up	MSP7-like protein
PF3D7_1334800	846	1711	44.4877	9126	247.53	1.89712	6.76502	0.0275865	0.184019	up	MSP7-like protein
PF3D7_1335300	9765	58008	130.67	4611	10.8353	-4.17102	9.68478	1.0205e-05	0.00142268	down	reticulocyte binding protein 2 homologue b
PF3D7_1335400	9393	26522	62.1102	3587	8.76284	-3.40425	8.60795	0.000192086	0.0110732	down	reticulocyte binding protein 2 homologue a
PF3D7_1336100	468	258	12.1265	1732	84.9219	2.22858	4.30908	0.0108905	0.114164	up	conserved Plasmodium protein, unknown function
PF3D7_1336200	894	2846	70.0258	17142	439.989	2.07253	7.6386	0.016671	0.14549	up	conserved Plasmodium protein, unknown function
PF3D7_1336300	975	150	3.38413	844	19.8635	1.97358	3.32615	0.0237609	0.170447	up	conserved Plasmodium membrane protein, unknown function
PF3D7_1336600	276	292	23.2721	3083	256.32	2.8819	5.04316	0.00130678	0.0349999	up	conserved Plasmodium protein, unknown function
PF3D7_1337100	918	638	15.2876	3361	84.0125	1.87913	5.32976	0.0293492	0.188842	up	protein kinase 6
PF3D7_1337500	10005	32869	72.2654	11310	25.9396	-2.05707	9.09804	0.0174006	0.14779	down	conserved Plasmodium protein, unknown function
PF3D7_1337800	1707	6752	87.0081	1131	15.2036	-3.09551	6.66335	0.000592864	0.0209312	down	calcium-dependent protein kinase 5
PF3D7_1339300	828	15799	419.72	3617	100.239	-2.64488	7.94436	0.00277747	0.054862	down	conserved Plasmodium protein, unknown function
PF3D7_1340900	2064	15867	169.101	3045	33.8529	-2.89941	7.91801	0.00117254	0.0320356	down	sodium-dependent phosphate transporter
PF3D7_1342300	792	754	20.9415	4652	134.782	2.1071	5.75223	0.0152006	0.138601	up	tetratricopeptide repeat protein, putative
PF3D7_1342600	2457	82576	739.281	17610	164.464	-2.74728	10.3166	0.0019663	0.044574	down	myosin A
PF3D7_1342900	11577	7008	13.3155	2613	5.17918	-1.94119	6.89154	0.0243501	0.171518	down	AP2 domain transcription factor, putative
PF3D7_1343000	801	76102	2089.89	381180	10919.8	1.80651	12.1679	0.0352194	0.206233	up	phosphoethanolamine N-methyltransferase
PF3D7_1343500	924	879	20.9256	4667	115.9	1.89048	5.80007	0.0282425	0.185487	up	conserved Plasmodium protein, unknown function
PF3D7_1343600	1782	580	7.15947	3441	44.3093	2.05055	5.32884	0.0180123	0.150203	up	UDP-N-acetylglucosamine pyrophosphorylase, putative
PF3D7_1343700	2181	18550	187.089	6129	64.484	-2.11563	8.26155	0.0146622	0.137445	down	kelch protein K13
PF3D7_1343800	22785	17900	17.2808	4578	4.61046	-2.48509	8.14762	0.00467921	0.0750467	down	conserved Plasmodium protein, unknown function
PF3D7_1344300	4281	11707	60.1536	4297	23.0323	-1.96389	7.6272	0.0227947	0.169396	down	zinc finger protein, putative
PF3D7_1344500	825	688	18.3441	4493	124.968	2.18907	5.68712	0.0119755	0.121619	up	U6 snRNA phosphodiesterase, putative
PF3D7_1344600	1248	1110	19.5645	5655	103.977	1.83091	6.08952	0.0332134	0.201093	up	lipoyl synthase
PF3D7_1344700	3735	3177	18.7106	519	3.18856	-3.13146	5.57164	0.000532235	0.0194834	down	conserved Plasmodium protein, unknown function
PF3D7_1344900	4467	10650	52.4438	3843	19.7411	-1.98847	7.48569	0.0212578	0.161702	down	conserved Plasmodium protein, unknown function
PF3D7_1345100	474	2707	125.624	1127	54.5586	-1.78203	5.55361	0.0379855	0.214086	down	thioredoxin 2
PF3D7_1345900	651	1089	36.7966	7769	273.843	2.31666	6.45399	0.00802456	0.0975904	up	kinetochore protein SPC25, putative
PF3D7_1346400	17967	49532	60.6417	15985	20.4153	-2.14959	9.67221	0.0132382	0.128072	down	conserved Plasmodium protein, unknown function
PF3D7_1346600	666	309	10.2058	2316	79.7962	2.38761	4.70007	0.00661726	0.0880806	up	conserved Plasmodium protein, unknown function
PF3D7_1346900	756	925	26.9142	7725	234.474	2.54392	6.41031	0.00390105	0.0679809	up	conserved Plasmodium protein, unknown function
PF3D7_1347600	834	136	3.58702	879	24.1847	2.17345	3.34668	0.013356	0.128753	up	conserved Plasmodium protein, unknown function
PF3D7_1347700	1722	19792	252.823	8644	115.186	-1.71309	8.43961	0.0452703	0.233524	down	ethanolamine-phosphate cytidylyltransferase
PF3D7_1347900	5544	997	3.95579	4662	19.296	1.70722	5.8393	0.0463107	0.234121	up	conserved Plasmodium protein, unknown function
PF3D7_1348900	360	442	27.0073	2258	143.926	1.83473	4.76699	0.0333108	0.201458	up	conserved Plasmodium protein, unknown function
PF3D7_1349900	561	116	4.54837	1173	47.9792	2.81895	3.66374	0.00172331	0.0407374	up	conserved Plasmodium protein, unknown function
PF3D7_1350400	2121	758	7.86121	3499	37.8548	1.68858	5.43038	0.0487568	0.239045	up	ubiquitin-activating enzyme E1, putative
PF3D7_1351000	5583	15772	62.1412	6460	26.5511	-1.8057	8.09093	0.0353521	0.206233	down	phosphatidylinositol transfer protein, putative
PF3D7_1351600	1506	8343	121.859	3547	54.0448	-1.75188	7.18435	0.0409167	0.222087	down	glycerol kinase
PF3D7_1351700	3957	34816	193.541	12930	74.9808	-1.94698	9.20307	0.0238737	0.170529	down	inner membrane complex protein 1f, putative
PF3D7_1351800	693	1389	44.089	452	14.9666	-2.13725	4.51782	0.0140749	0.133552	down	conserved Plasmodium protein, unknown function
PF3D7_1351800.2	708	130	4.03897	20	0.648208	-3.20896	0.9459	0.000786867	0.0252442	down	conserved Plasmodium protein, unknown function
PF3D7_1352900	1749	16301	205.015	1946	25.5312	-3.58424	7.89097	9.84299e-05	0.00713551	down	Plasmodium exported protein, unknown function
PF3D7_1353100	858	22542	577.918	1354	36.2117	-4.57512	8.3024	2.04414e-06	0.00050518	down	Plasmodium exported protein, unknown function
PF3D7_1353200	414	15738	836.2	820	45.4497	-4.78019	7.77625	9.09502e-07	0.00030906	down	membrane associated histidine-rich protein
PF3D7_1353400	3495	5509	34.6726	2300	15.1007	-1.77805	6.57962	0.038209	0.214832	down	Ran-binding protein, putative
PF3D7_1356800	12135	33503	60.7302	5915	11.1849	-3.01977	8.98261	0.000768833	0.0248818	down	serine/threonine protein kinase, putative
PF3D7_1357600	360	120	7.33229	1050	66.9275	2.61029	3.53229	0.00346592	0.062398	up	conserved Plasmodium protein, unknown function
PF3D7_1359000	9846	6720	15.0131	2900	6.75859	-1.73032	6.87722	0.0433605	0.227614	down	conserved Plasmodium protein, unknown function
PF3D7_1359200	759	1288	37.328	5921	179.007	1.68267	6.18951	0.0492896	0.240132	up	high mobility group protein B4, putative
PF3D7_1359900	6381	18541	63.9154	2966	10.666	-3.16202	8.11404	0.000464492	0.0179109	down	conserved Plasmodium membrane protein, unknown function
PF3D7_1361600	414	555	29.4886	2677	148.377	1.75191	5.03027	0.041422	0.222982	up	Fe-S assembly protein IscX, putative
PF3D7_1361900	825	9348	249.244	55624	1547.13	2.05501	9.33968	0.0175058	0.148254	up	proliferating cell nuclear antigen 1
PF3D7_1362400	6147	14462	51.7519	4144	15.4694	-2.32109	7.86601	0.00786467	0.0963067	down	calpain
PF3D7_1363000	3522	1821	11.3732	668	4.35216	-1.96453	4.94234	0.0231365	0.169915	down	conserved Plasmodium protein, unknown function
PF3D7_1363600	684	181	5.82081	1201	40.2907	2.21157	3.78681	0.0117207	0.12001	up	conserved Plasmodium protein, unknown function
PF3D7_1364000	2484	1963	17.3832	429	3.96299	-2.71155	4.926	0.00229507	0.0490621	down	conserved Plasmodium protein, unknown function
PF3D7_1364400	9798	7690	17.2643	2977	6.97203	-1.88703	7.0369	0.0283278	0.185487	down	conserved Plasmodium protein, unknown function
PF3D7_1365700	1227	4679	83.8821	1964	36.7295	-1.77029	6.34578	0.0390453	0.216576	down	SNARE associated Golgi protein, putative
PF3D7_1366200	453	1529	74.2455	7450	377.377	1.76662	6.5011	0.0394396	0.21792	up	conserved Plasmodium protein, unknown function
PF3D7_1366300	12411	23820	42.2178	10422	19.2691	-1.71049	8.70748	0.0455722	0.233751	down	conserved Plasmodium protein, unknown function
PF3D7_1366500	450	1642	80.2641	15295	779.929	2.7015	7.37294	0.00230674	0.0490621	up	nucleoside diphosphate kinase
PF3D7_1367000	489	1903	85.6034	12740	597.831	2.225	7.18264	0.0105938	0.112278	up	suppressor of kinetochore protein 1, putative
PF3D7_1368000	384	112	6.41575	589	35.1967	1.87585	2.8323	0.0313841	0.194789	up	conserved Plasmodium protein, unknown function
PF3D7_1369200	6513	5218	17.6232	2209	7.78274	-1.75799	6.50588	0.0403277	0.220909	down	conserved Plasmodium protein, unknown function
PF3D7_1370300	750	30622	898.117	1096	33.5326	-5.32202	8.72071	9.58763e-08	7.25124e-05	down	membrane associated histidine-rich protein
PF3D7_1371500	507	4	0.173545	73	3.30395	3.63816	-0.280521	0.00108735	0.0302866	up	probable protein, unknown function
PF3D7_1371600	7833	13191	37.0434	4343	12.7227	-2.12071	7.76872	0.0144542	0.135964	down	erythrocyte binding like protein 1, pseudogene
PF3D7_1372200	828	116440	3093.38	19999	554.237	-3.05954	10.7756	0.00066718	0.0225308	down	histidine-rich protein III
PF3D7_1372300	621	4954	175.479	1319	48.7384	-2.42698	6.30313	0.0056716	0.082834	down	Plasmodium exported protein (PHIST), unknown function
PF3D7_1400800	951	44	1.01773	1	0.0241289	-5.78264	-0.735978	6.30631e-05	0.00482921	down	rifin
PF3D7_1401050	1356	880	14.2752	22	0.372289	-5.83043	3.58548	2.83564e-08	7.25124e-05	down	erythrocyte membrane protein 1 (PfEMP1), exon 2, pseudogene
PF3D7_1401100	1479	59966	891.862	4419	68.5605	-4.28027	9.72713	6.62484e-06	0.00109149	down	DnaJ protein, putative
PF3D7_1401300	1422	985	15.2369	427	6.89043	-1.7235	4.10862	0.0454645	0.233751	down	epoxide hydrolase 2
PF3D7_1401400	324	48926	3321.66	4066	287.965	-4.10683	9.44257	1.31396e-05	0.00152	down	early transcribed membrane protein 14.1
PF3D7_1401500	1122	2002	39.2493	517	10.5734	-2.47083	4.98885	0.0050511	0.0782417	down	esterase, putative
PF3D7_1401600	1437	21680	331.866	6071	96.9441	-2.35429	8.44464	0.00708423	0.0919148	down	Plasmodium exported protein (PHISTb), unknown function
PF3D7_1403200	876	178	4.46968	76	1.9908	-1.74381	1.63796	0.0474161	0.23695	down	conserved Plasmodium protein, unknown function
PF3D7_1403400	1944	1466	16.5882	9717	114.698	2.21059	6.7947	0.0110845	0.115232	up	conserved Plasmodium protein, unknown function
PF3D7_1403600	351	640	40.1082	3468	226.72	1.91983	5.36632	0.0261648	0.179618	up	selenoprotein
PF3D7_1404000	498	186	8.2157	1025	47.2294	1.9437	3.61027	0.0254894	0.176768	up	DNA-directed RNA polymerase II subunit RPB4, putative
PF3D7_1404700	873	1298	32.7055	253	6.65004	-2.87632	4.30794	0.00134894	0.0354755	down	conserved Plasmodium protein, unknown function
PF3D7_1404800	2865	42048	322.836	3435	27.5119	-4.13156	9.22265	1.19283e-05	0.00149414	down	conserved Plasmodium protein, unknown function
PF3D7_1405700	2160	3958	40.3072	955	10.1454	-2.56897	5.95784	0.00361939	0.06452	down	RING zinc finger protein, putative
PF3D7_1406000	324	590	40.056	3130	221.675	1.88923	5.22513	0.0284866	0.185487	up	RNA-binding protein 8A, putative
PF3D7_1407700	1221	3010	54.2265	443	8.32542	-3.28191	5.47894	0.000313455	0.0142902	down	conserved Plasmodium protein, unknown function
PF3D7_1407800	1350	41603	677.878	12677	215.477	-2.23242	9.40565	0.0103131	0.111247	down	plasmepsin IV
PF3D7_1407900	1359	21778	352.5	5141	86.8053	-2.60068	8.4136	0.00321112	0.0602685	down	plasmepsin I
PF3D7_1408200	5109	21655	93.2359	1907	8.5651	-4.02318	8.27131	1.82779e-05	0.00177458	down	AP2 domain transcription factor AP2-G2, putative
PF3D7_1409200	597	961	35.4087	6182	237.614	2.16739	6.15071	0.0126702	0.124797	up	conserved Plasmodium protein, unknown function
PF3D7_1409300	1149	4710	90.1699	22460	448.547	1.73558	8.09932	0.0426813	0.225958	up	DNA damage-inducible protein 1, putative
PF3D7_1410300	13218	17738	29.5189	7519	13.0531	-1.75617	8.27158	0.0403869	0.220909	down	WD repeat-containing protein, putative
PF3D7_1410400	2349	65885	616.971	24307	237.447	-1.95653	10.1213	0.0232263	0.169915	down	rhoptry-associated protein 1
PF3D7_1411000	6165	30211	107.794	6817	25.3734	-2.6658	8.87678	0.00258691	0.052833	down	conserved Plasmodium protein, unknown function
PF3D7_1411200	2217	23638	234.534	4253	44.0198	-2.99247	8.48243	0.000846904	0.0261626	down	rhomboid protease ROM8
PF3D7_1413600	1572	160	2.23887	760	11.0938	1.72932	3.22815	0.0462259	0.234121	up	conserved Plasmodium protein, unknown function
PF3D7_1413800	1464	3912	58.7785	607	9.51405	-3.20579	5.86453	0.000407568	0.0166613	down	diphthamide biosynthesis protein 1, putative
PF3D7_1414000	762	4087	117.981	24067	724.744	2.03996	8.13423	0.0183132	0.151782	up	26S proteasome regulatory subunit RPN13, putative
PF3D7_1414100	2232	4764	46.9503	1837	18.8857	-1.8927	6.34486	0.0279489	0.184886	down	conserved Plasmodium protein, unknown function
PF3D7_1414500	8277	38462	102.216	13271	36.7916	-2.0531	9.32552	0.0176005	0.148572	down	atypical protein kinase, ABC-1 family, putative
PF3D7_1414700	4155	5961	31.558	1025	5.66071	-3.05771	6.48756	0.000681763	0.0228812	down	ubiquitin carboxyl-terminal hydrolase, putative
PF3D7_1416400	1941	1970	22.3255	728	8.60644	-1.95393	5.05799	0.0237943	0.170447	down	conserved Plasmodium protein, unknown function
PF3D7_1416500	1413	5610	87.3336	855	13.8849	-3.23174	6.38226	0.00036714	0.0157177	down	NADP-specific glutamate dehydrogenase
PF3D7_1416900	444	1171	58.0143	10177	525.962	2.60143	6.79935	0.00322414	0.0602685	up	prefoldin subunit 2, putative
PF3D7_1417200	13401	42186	69.2456	9096	15.5751	-2.7314	9.34972	0.00207576	0.046444	down	NOT family protein, putative
PF3D7_1417400	10704	8678	17.8334	2981	6.39048	-2.05947	7.17624	0.0173281	0.14779	down	rap guanine nucleotide exchange factor, putative, pseudogene
PF3D7_1417600	13989	41964	65.9859	9112	14.9467	-2.72125	9.34344	0.00214786	0.0468992	down	conserved Plasmodium protein, unknown function
PF3D7_1417900	435	662	33.4757	5766	304.161	2.60452	5.98024	0.00323679	0.0602685	up	conserved Plasmodium protein, unknown function
PF3D7_1419400	6606	13063	43.4976	3522	12.234	-2.40893	7.70493	0.00597238	0.0841239	down	conserved Plasmodium membrane protein, unknown function
PF3D7_1419500	636	168	5.81049	796	28.7193	1.72573	3.29516	0.0460522	0.234121	up	conserved Plasmodium protein, unknown function
PF3D7_1420700	2910	155140	1172.71	23473	185.095	-3.24245	11.171	0.000346358	0.0153101	down	surface protein P113
PF3D7_1421100	3762	3645	21.3128	1555	9.48483	-1.74687	5.99085	0.041627	0.223422	down	conserved Plasmodium protein, unknown function
PF3D7_1422700	3573	9467	58.2828	3839	24.6549	-1.8201	7.35135	0.034033	0.20436	down	conserved Plasmodium protein, unknown function
PF3D7_1425400	3711	4954	29.3647	2089	12.9171	-1.76367	6.42968	0.0397313	0.218864	down	DEAD/DEAH box helicase, putative
PF3D7_1426900	267	1122	92.4363	9043	777.176	2.49266	6.64493	0.00459651	0.0744149	up	cytochrome b-c1 complex subunit 6, putative
PF3D7_1427100	3963	27024	149.998	6371	36.8894	-2.60258	8.72471	0.00318962	0.0602685	down	lipase, putative
PF3D7_1428200	2430	10598	95.9353	3053	28.8296	-2.3134	7.4188	0.00806308	0.0976286	down	major facilitator superfamily domain-containing protein, putative
PF3D7_1428500	7062	4167	12.9795	821	2.66768	-2.86129	5.99332	0.00136244	0.0356134	down	protein kinase, putative
PF3D7_1428600	915	912	21.9247	5272	132.212	2.01316	5.95054	0.0199476	0.158047	up	peptide chain release factor 1
PF3D7_1429500	2235	1641	16.1507	690	7.08418	-1.76765	4.83475	0.0397263	0.218864	down	diphthamide biosynthesis protein 2, putative
PF3D7_1430100	960	1195	27.3815	5893	140.858	1.78394	6.15932	0.0377063	0.213107	up	serine/threonine protein phosphatase 2A activator
PF3D7_1430300	7974	17486	48.2364	4152	11.9481	-2.59224	8.09811	0.00330327	0.060881	down	acid phosphatase, putative
PF3D7_1430400	2592	1369	11.6179	583	5.16121	-1.74926	4.57752	0.0419312	0.223729	down	autophagy protein 5, putative
PF3D7_1430900	519	1182	50.0969	6781	299.809	2.00221	6.31539	0.0205376	0.160125	up	cytochrome c oxidase subunit 2, putative
PF3D7_1431200	3678	10572	63.2275	4169	26.0099	-1.8604	7.50181	0.0304648	0.191829	down	OST-HTH associated domain protein, putative
PF3D7_1431600	1389	1908	30.216	8996	148.616	1.71921	6.78379	0.0446899	0.231433	up	succinyl-CoA ligase [ADP-forming] subunit beta, putative
PF3D7_1432700	675	1400	45.6231	6667	226.644	1.73358	6.34861	0.0430932	0.227253	up	protein-L-isoaspartate(D-aspartate) O-methyltransferase, putative
PF3D7_1433500	4419	66975	333.388	13847	71.9034	-2.792	10.0088	0.00169005	0.0403017	down	DNA topoisomerase 2
PF3D7_1433600	306	535	38.4586	4398	329.801	2.52105	5.60225	0.00427001	0.0715345	up	signal peptidase complex subunit SPC1, putative
PF3D7_1434200	450	7998	390.958	37045	1889.01	1.6936	8.83086	0.0476411	0.237377	up	calmodulin
PF3D7_1434500	24318	25204	22.7983	3519	3.32054	-3.35832	8.53843	0.000227512	0.0121273	down	dynein-related AAA-type ATPase, putative
PF3D7_1434800	759	4414	127.924	24645	745.083	1.96315	8.1838	0.0228309	0.169396	up	mitochondrial acidic protein MAM33, putative
PF3D7_1435000	1293	1582	26.9134	8027	142.453	1.82508	6.59558	0.033666	0.202704	up	cytochrome c oxidase assembly protein COX15, putative
PF3D7_1435100	1080	377	7.67854	2140	45.4682	1.98672	4.65814	0.021806	0.164438	up	ribonuclease H2 subunit B, putative
PF3D7_1435600	5367	19809	81.188	6705	28.6672	-2.08078	8.36289	0.0162458	0.143623	down	conserved Plasmodium protein, unknown function
PF3D7_1435900	942	223	5.20733	1367	33.2993	2.09743	3.99307	0.0161694	0.143623	up	conserved Plasmodium protein, unknown function
PF3D7_1436200	6810	15470	49.9694	5469	18.428	-2.01805	8.01841	0.0195074	0.156218	down	conserved Plasmodium protein, unknown function
PF3D7_1436300	2982	55949	412.711	3900	30.0106	-4.36047	9.62327	4.81629e-06	0.00092793	down	translocon component PTEX150
PF3D7_1436700	2595	353	2.99225	1717	15.1828	1.76389	4.38894	0.0407093	0.222002	up	conserved Plasmodium protein, unknown function
PF3D7_1436800	735	328	9.81629	1967	61.4094	2.06593	4.52151	0.0175557	0.148445	up	ATP-dependent Clp protease proteolytic subunit
PF3D7_1437100	477	245	11.2982	1330	63.981	1.92217	3.98811	0.0264792	0.180411	up	conserved Plasmodium protein, unknown function
PF3D7_1438700	1359	2414	39.0732	16034	270.732	2.21363	7.51622	0.0109539	0.114164	up	DNA primase small subunit
PF3D7_1439100	7419	4272	12.6662	1242	3.84144	-2.30007	6.11011	0.00845039	0.100098	down	DEAD/DEAH box helicase, putative
PF3D7_1439600	543	1482	60.0356	10674	451.071	2.33044	6.90956	0.00766905	0.0951013	up	conserved Plasmodium protein, unknown function
PF3D7_1439700	984	1448	32.3694	12453	290.4	2.58632	7.09244	0.00338263	0.0615688	up	leucine carboxyl methyltransferase, putative
PF3D7_1441300	6744	8504	27.7374	3242	11.031	-1.90917	7.17737	0.0266229	0.180658	down	serine/threonine protein kinase, putative
PF3D7_1441700	1377	143	2.28435	1134	18.8972	2.46853	3.66287	0.0053121	0.080451	up	mitochondrial inner membrane protease ATP23, putative
PF3D7_1441800	690	982	31.3057	4964	165.082	1.81964	5.90423	0.034286	0.2044	up	vacuolar-sorting protein SNF7, putative
PF3D7_1442000	552	367	14.6247	2049	85.1767	1.96281	4.60048	0.0233437	0.169915	up	ADP-ribosylation factor, putative
PF3D7_1442100	330	465	30.9956	2948	204.989	2.14623	5.0883	0.0137168	0.1313	up	replication factor A protein 3, putative
PF3D7_1442500	2175	601	6.07822	2892	30.511	1.7485	5.14221	0.0417191	0.223438	up	geranylgeranyl transferase type-2 subunit alpha, putative
PF3D7_1442900	10155	33042	71.5727	13343	30.1503	-1.82617	9.15334	0.0334066	0.201754	down	protein transport protein SEC7, putative
PF3D7_1443400	2460	4292	38.3783	21675	202.182	1.81833	8.02934	0.0341713	0.20436	up	WD repeat-containing protein
PF3D7_1444500	4677	5899	27.7442	1871	9.17961	-2.17453	6.59773	0.0123527	0.123855	down	eukaryotic initiation factor 2alpha kinase 1
PF3D7_1444600	366	47	2.82473	552	34.608	3.03321	2.56458	0.0010188	0.0288501	up	conserved Plasmodium protein, unknown function
PF3D7_1444700	561	360	14.1156	2994	122.463	2.53771	5.04641	0.00407897	0.0695214	up	shikimate dehydrogenase, putative
PF3D7_1445300	1815	1292	15.6584	6645	84.011	1.84462	6.31899	0.0319534	0.196562	up	mitochondrial ribosomal protein S29 precursor, putative
PF3D7_1446300	3576	5091	31.316	1252	8.03387	-2.54153	6.32508	0.00392495	0.0681788	down	conserved Plasmodium membrane protein, unknown function
PF3D7_1446800	618	582	20.7155	3182	118.149	1.9327	5.23976	0.0253361	0.176081	up	heme detoxification protein
PF3D7_1447300	339	287	18.6227	1521	102.955	1.88756	4.18791	0.0293147	0.188842	up	mitochondrial ribosomal protein S14 precursor, putative
PF3D7_1448800	819	789	21.1911	4378	122.662	1.95408	5.69477	0.0236526	0.170447	up	Appr-1-p processing domain protein
PF3D7_1448900	228	129	12.4456	1216	122.382	2.71777	3.72801	0.00242662	0.050357	up	conserved Plasmodium protein, unknown function
PF3D7_1450600	1764	2424	30.227	830	10.7969	-2.06397	5.33524	0.0172901	0.14779	down	S-adenosylmethionine-dependent methyltransferase, putative
PF3D7_1451200	4515	106335	518.059	24661	125.335	-2.62627	10.6977	0.00294579	0.0569973	down	conserved Plasmodium protein, unknown function
PF3D7_1451300	690	1685	53.717	10672	354.907	2.14498	6.94169	0.0134893	0.129578	up	E3 SUMO-protein ligase NSE2, putative
PF3D7_1452000	6570	17763	59.4719	4039	14.1067	-2.65472	8.11206	0.00268724	0.0540789	down	rhoptry neck protein 2
PF3D7_1452300	1065	288	5.94845	1795	38.6752	2.12149	4.3796	0.0149793	0.138601	up	DER1-like protein
PF3D7_1452900	687	276	8.83717	2055	68.6393	2.37801	4.52978	0.00689424	0.0903228	up	conserved Plasmodium protein, unknown function
PF3D7_1453900	2886	8817	67.2025	3643	28.9655	-1.79308	7.25474	0.0366284	0.209285	down	conserved Plasmodium protein, unknown function
PF3D7_1454100	294	143	10.6992	2044	159.533	3.31842	4.4073	0.000287937	0.0139778	up	tRNA intron endonuclease, putative
PF3D7_1454200	4215	2563	13.3756	429	2.33549	-3.09631	5.26531	0.000609111	0.021366	down	conserved Plasmodium protein, unknown function
PF3D7_1455200	618	927	32.9953	9092	337.589	2.77586	6.61349	0.00180404	0.0419169	up	methyltransferase, putative, unspecified product
PF3D7_1455200.2	615	0	0	16	0.596984	6.77735	-2.23364	0.00481584	0.0765499	up	methyltransferase, putative, unspecified product
PF3D7_1455300	1833	7178	86.1394	1971	24.6741	-2.38253	6.84525	0.00650923	0.087818	down	conserved Plasmodium protein, unknown function
PF3D7_1455900	858	695	17.818	6607	176.699	2.73077	6.15926	0.00211853	0.0468229	up	polyprenol reductase, putative
PF3D7_1456100	1389	47	0.744314	300	4.95606	2.15383	1.82238	0.0169626	0.147454	up	serine hydroxymethyltransferase, putative
PF3D7_1456800	2154	27591	281.762	7739	82.4436	-2.35192	8.79288	0.00713409	0.0919148	down	V-type H(+)-translocating pyrophosphatase, putative
PF3D7_1457200	315	5529	386.097	31756	2313.31	2.00396	8.5412	0.0203081	0.159329	up	thioredoxin 1
PF3D7_1457700	4437	14615	72.4553	6142	31.7642	-1.7686	7.98935	0.039077	0.216576	down	large ribosomal subunit nuclear export factor, putative
PF3D7_1459300	570	209	8.06552	1297	52.2135	2.1151	3.91439	0.0153659	0.13924	up	OPA3-like protein, putative
PF3D7_1459700	864	1106	28.158	8772	232.971	2.46949	6.60459	0.00495272	0.0773791	up	pyridoxal 5'-phosphate synthase, putative
PF3D7_1460100	978	967	21.7495	222	5.20873	-2.64011	3.9136	0.00300456	0.0579283	down	FYVE and coiled-coil domain-containing protein
PF3D7_1461800	8220	6777	18.1354	2122	5.92368	-2.1931	6.79456	0.0116723	0.12001	down	conserved Plasmodium protein, unknown function
PF3D7_1462200	222	129	12.782	902	93.2334	2.28688	3.3641	0.00964427	0.108115	up	conserved Plasmodium protein, unknown function
PF3D7_1462400	9969	15365	33.9033	2507	5.7706	-3.1335	7.84584	0.000514842	0.0191281	down	conserved Plasmodium protein, unknown function
PF3D7_1462700	1185	2857	53.0338	15768	305.335	1.94643	7.54318	0.0239671	0.170529	up	cytochrome c1 precursor, putative
PF3D7_1463300	1620	707	9.59987	4227	59.8736	2.06173	5.62288	0.0173831	0.14779	up	DNA polymerase alpha subunit B, putative
PF3D7_1463600	234	0	0	15	1.47093	6.68512	-2.30499	0.00637942	0.0870271	up	conserved Plasmodium protein, unknown function
PF3D7_1463900	3216	21609	147.802	6517	46.4996	-2.24729	8.45797	0.00986421	0.10923	down	EF-hand calcium-binding domain-containing protein, putative
PF3D7_1464100	2703	306	2.49021	1470	12.4793	1.74591	4.16991	0.0425052	0.225245	up	conserved Plasmodium protein, unknown function
PF3D7_1464600	4329	57356	291.442	21342	113.127	-1.9442	9.92384	0.0240536	0.170594	down	serine/threonine protein phosphatase UIS2, putative
PF3D7_1466900	4251	8429	43.616	3436	18.5473	-1.81255	7.18547	0.0347514	0.205772	down	conserved Plasmodium protein, unknown function
PF3D7_1467800	273	291	23.4472	1452	122.046	1.80063	4.13998	0.0371548	0.210867	up	conserved Plasmodium protein, unknown function
PF3D7_1467900	4971	17597	77.8674	5990	27.6504	-2.07263	8.19362	0.0166419	0.14549	down	rab GTPase activator, putative
PF3D7_1468100	7677	86977	249.215	36545	109.233	-1.76891	10.5625	0.0389877	0.216576	down	conserved Plasmodium protein, unknown function
PF3D7_1468500	645	2785	94.9787	14962	532.289	1.90756	7.47561	0.0267392	0.180822	up	derlin-1
PF3D7_1470000	339	125	8.11094	1454	98.4198	3.02103	3.94814	0.000861862	0.0264743	up	autophagy-related protein 12, putative
PF3D7_1470300	447	1221	60.0854	435	22.3306	-2.00657	4.35707	0.0206719	0.160125	down	conserved Plasmodium protein, unknown function
PF3D7_1470400	390	420	23.6889	4010	235.938	2.73688	5.4394	0.00210582	0.0468229	up	mitochondrial pyruvate carrier protein 2, putative
PF3D7_1471600	3540	379	2.35503	160	1.03713	-1.76115	2.72237	0.0423562	0.224893	down	conserved Plasmodium protein, unknown function
PF3D7_1471700	1725	255	3.25171	106	1.41005	-1.78297	2.14623	0.0412535	0.22278	down	conserved Plasmodium protein, unknown function
PF3D7_1472200	6756	39141	127.439	10082	34.2432	-2.47484	9.27793	0.00482914	0.0765499	down	histone deacetylase, putative
PF3D7_1472800	1092	3647	73.4639	20281	426.172	1.95736	7.90391	0.02322	0.169915	up	conserved Plasmodium protein, unknown function
PF3D7_1473400	2646	5398	44.8749	1939	16.8153	-1.99499	6.50398	0.0209244	0.160731	down	conserved Plasmodium protein, unknown function
PF3D7_1473700	3762	2617	15.3019	731	4.45878	-2.3577	5.39338	0.00716465	0.0920903	down	nucleoporin NUP116/NSP116, putative
PF3D7_1473900	2559	5578	47.9478	879	7.882	-3.18356	6.37873	0.00043664	0.0173286	down	conserved Plasmodium protein, unknown function
PF3D7_1474000	6315	4870	16.9635	847	3.07771	-3.04123	6.19764	0.000729216	0.0240288	down	probable protein, unknown function
PF3D7_1474100	366	415	24.9418	3909	245.077	2.71735	5.40523	0.0022477	0.0483033	up	mitochondrial ribosomal protein L20 precursor, putative
PF3D7_1475300	687	895	28.6568	4185	139.784	1.70719	5.68383	0.0463587	0.234121	up	cytochrome c oxidase assembly protein COX11, putative
PF3D7_1477900	2445	346	3.11285	126	1.18252	-1.97405	2.54433	0.0243539	0.171518	down	acyl-CoA synthetase, pseudogene
PF3D7_1478000	849	15677	406.178	1946	52.596	-3.52793	7.83907	0.000121589	0.00816147	down	Plasmodium exported protein (PHISTa), unknown function
PF3D7_1479000	2463	1231	10.994	184	1.71424	-3.25898	4.1902	0.000354316	0.0155356	down	acyl-CoA synthetase
PF3D7_1479100	633	73	2.53676	416	15.0802	1.99114	2.31452	0.0245738	0.172397	up	Plasmodium exported protein, unknown function
PF3D7_API02700	369	527	31.4156	113	7.027	-2.73784	3.02365	0.00233229	0.049341	down	apicoplast ribosomal protein S12
PF3D7_API02800	429	32	1.64079	2	0.106977	-4.42013	-1.13094	0.000305554	0.0142902	down	apicoplast ribosomal protein S7
PF3D7_API02900	1233	1035	18.4645	145	2.6985	-3.35214	3.93106	0.000265274	0.0129937	down	elongation factor Tu
