# Supplementary material for: RNA Secondary Structurome Revealed Distinct Thermoregulation in Plasmodium falciparum
Source: Front Cell Dev Biol. 2022 Jan 4;9:766532. doi: 10.3389/fcell.2021.766532 (PMC8763798; doi:10.3389/fcell.2021.766532)
Supplement: Supplementary file 7 [file Table1.XLSX]

## Sheet: Sheet1
	Name	sequencing (5'to3')	library/qPCR	5' modification	3' modification	middle modification
	RT-index 1	DDDNNTACGNNNNAGATCGGAAGAGCGTCGTGGA/isp18/GGATCC/isp18/TACTGAACCGC	SH-1, SHA-6, SHLR-1	5`P		iSp18
	RT-index 2	DDDNNAGTCNNNNAGATCGGAAGAGCGTCGTGGA/isp18/GGATCC/isp18/TACTGAACCGC	SH-2, SHA-4, SHLR-2	5`P		iSp18
	RT-index 3	DDDNNGCATNNNNAGATCGGAAGAGCGTCGTGGA/isp18/GGATCC/isp18/TACTGAACCGC	SH-3, SHA-5, SHLR-3	5`P		iSp18
	RT-index 4	DDDNNCTGANNNNAGATCGGAAGAGCGTCGTGGA/isp18/GGATCC/isp18/TACTGAACCGC	SH-4, SHA-3, SHLR-4	5`P		iSp18
	RT-index 5	DDDNNAGCTNNNNAGATCGGAAGAGCGTCGTGGA/isp18/GGATCC/isp18/TACTGAACCGC	SH-5, SHA-1, SHLR-5	5`P		iSp18
	RT-index 6	DDDNNTAGCNNNNAGATCGGAAGAGCGTCGTGGA/isp18/GGATCC/isp18/TACTGAACCGC	SH-6, SHA-2, SHLR-6	5`P		iSp18
	3’-biotin blocked linker	AGATCGGAAGAGCGGTTCAG	DMSO-treated RNA samples	5rApp	3Biotin
	3’-ddC blocked linker	AGATCGGAAGAGCGGTTCAG	NAI-N3–treated RNA samples	5rApp	3ddC
	P5-Solexa PCR primer	AATGATACGGCGACCACCGAGATCTACACTCTTTCCCTACACGA CGCTCTTCCGATCT
	P3-Solexa PCR primer	CAAGCAGAAGACGGCATACGAGATCGGTCTCGGCATTCCTGCTGAACCGCTCTTCCGATCT
	18S5/7-R300	ACCCTAACATCAAAAGCTGATAGG		FAM-labled
	qPCR-P5	AATGATACGGCGACCACCGA
	qPCR-P7	CAAGCAGAAGACGGCATACGAGAT
	NEBNext Universal PCR Primer	AATGATACGGCGACCACCGAGATCTACACTCTTTCCCTACACGACGCTCTTCCGATCT
	NEBNext Index 22 Primer	CAAGCAGAAGACGGCATACGAGATTACGTACGGTGACTGGAGTTCAGACGTGTGCTCTTCCGATCT	T-U-1
	NEBNext Index 23 Primer	CAAGCAGAAGACGGCATACGAGATTACCACTCGTGACTGGAGTTCAGACGTGTGCTCTTCCGATCT	T-U-2
	NEBNext Index 25 Primer	CAAGCAGAAGACGGCATACGAGATTAATCAGTGTGACTGGAGTTCAGACGTGTGCTCTTCCGATCT	Tr-U-1
	NEBNext Index 27 Primer	CAAGCAGAAGACGGCATACGAGATTAAGGAATGTGACTGGAGTTCAGACGTGTGCTCTTCCGATCT	Tr-U-2
	PF3D7_601200-F	AGATAAAGGCGGAAAAGGTAGT	ring stage
	PF3D7_601200-R	TGAGCATCACCAAAACTAGCA	ring stage
	PF3D7_1477500-F	ACGGAAATTGAAGGCTGGTA	ring stage
	PF3D7_1477500-R	CGCCTGTTCCTCGTTTCCT	ring stage
	PF3D7_832200.2-F	ATGCATGATATTGGAGAGGCA	ring stage
	PF3D7_832200.2-R	AATCCTTGGAGCTCTTTCATCCA	ring stage
	PF3D7_1478600-F	CTGACAGCAAATGTTGTGGGG	ring stage
	PF3D7_1478600-R	AATGAGGCGCCACTAGGAAT	ring stage
	PF3D7_601900-F	TCAGAAAGAACATGCAAGCGT	ring stage
	PF3D7_601900-R	GGCTGCTTGACGAGATGATG	ring stage
	PF3D7_1317400-F	AGATGTGATGGATGCTTAGTCGT	ring stage
	PF3D7_1317400-R	TGAAGGAATAAATCCACCTCCTCC	ring stage
	PF3D7_930200-F	TGCTCCGACCTTTTTGAAGA	ring stage
	PF3D7_930200-R	TGGCTTCAATTCTTTTAATGACGCT	ring stage
	PF3D7_1317300-F	AGGGTTTAGAAGGAGATAATTTGGA	ring stage
	PF3D7_1317300-R	GCTTCTTCCGTTGCTTGCG	ring stage
	PF3D7_501200-F-L	CTGGCCATAAGGGACATACGA	ring stage
	PF3D7_501200-R-L	GGAGGTGCTTGACCTACCATT	ring stage
	PF3D7_532600-F	AGTGTTGAAGAAGACCCAAGTG	ring stage
	PF3D7_532600-R	TGCGCTTCTTAAAAGATCAGCAT	ring stage
	PF3D7_1301400-F	AACCATCTTCACATGGCTCTTC	ring stage
	PF3D7_1301400-R	TCCGAGCTATTTGGTAGAATAGG	ring stage
	PF07_0073-F	CAAGTTCGGCACATTCTTCCATAA	house-keeping gene
	PF07_0073-R	AAGTAGCAGGTCATCGTGGTT	house-keeping gene
	PF3D7_0501600-F	GAAAACGTAGTAGTTCTCTCGCT	trophozoite stage
	PF3D7_0501600-R	AGTTTTCTGCAGCACGGTTTG	trophozoite stage
	PF3D7_0423700-F	TACGTTTTTGCCCTCCTCATCA	trophozoite stage
	PF3D7_0423700-R	ACCAAAACCTAAAGCACTACCT	trophozoite stage
	PF3D7_0206800-F	TCAAGTACTCCCGCTACTACCA	trophozoite stage
	PF3D7_0206800-R	AGTGTCTGCATCTTGAGTGGG	trophozoite stage
	PF3D7_1470400-F	TTGACTATTCATTTTTGGGCACCT	trophozoite stage
	PF3D7_1470400-R	AGCAAATCGTGTAAACAGCAA	trophozoite stage
	PF3D7_0400200-F	CAAACCTGCACGTGACGAC	trophozoite stage
	PF3D7_0400200-R	AATTTGCGTAACCGTTCGTGA	trophozoite stage
	PF3D7_1029600-F	TGCTGGACATGAAGTTGACCT	trophozoite stage
	PF3D7_1029600-R	CCGACACTTTTACACCAGCA	trophozoite stage
	PF3D7_1449200-F	AGAAACCAATGAAGAGCACTGGA	trophozoite stage
	PF3D7_1449200-R	TTGGATACACCTCCCTTAACTTTT	trophozoite stage
	PF3D7_1253200-F	CGAATTGCCTATTATACATTAATAATAAGC	trophozoite stage
	PF3D7_1253200-R	CATCATTATAATTATTAATGTTTGAGACC	trophozoite stage
	PF3D7_1307500-F	GTTCACTTTAATTTCAGTGTGTAGT	trophozoite stage
	PF3D7_1307500-R	AAATTGAATTACGCTCTTTTTTGGT	trophozoite stage
	PF3D7_1310200-F	GCACACAATCACCATGAAAACA	trophozoite stage
	PF3D7_1310200-R	CCTTGTGACATTGCACCACC	trophozoite stage
	PF3D7_1229700-F	GTTCCTATTCCTCTTTCCTTCACT	trophozoite stage
	PF3D7_1229700-R	TGACATCCTTTGTAGTTAACCTTGG	trophozoite stage
	PF3D7_1015900-F	TCAGAGCTGCCGTACCATCT	trophozoite stage
	PF3D7_1015900-R	GCTGCACCAGCTCTACATACA	trophozoite stage
	PF3D7_1229400-F	TGGAGGTAGCAACGAAGCTTAT	trophozoite stage
	PF3D7_1229400-R	AGCCGAAAAGAGAACCACTGAA	trophozoite stage
	PF3D7_18S-AF	CTTTATTATCCTTTGATTTTTATCTTTGGATAAG	A-type 18S rRNA
	PF3D7_18S-AR	AAACCAAAAATTGGCCTTGC	A-type 18S rRNA
	PF3D7_18S-SF	AGGTTTTCTAATAAATTATGTTTTTATCAGATATG	S-type 18S rRNA
	PF3D7_18S-SR	AATCATGACTACCCGTCTGTTA	S-type 18S rRNA
	PF3D7_18S5-AF	CATCAAATGTGATTTAAATGAGAAATAAC	A-type 18S rRNA
	PF3D7_18S5-AR	TACTTTCACTTGCATGGCTTAATC	A-type 18S rRNA
	PF3D7_18S5-SF	ATTGTGTTGTCTATGAATAATATATATAAATATACATTTTGAG	S-type 18S rRNA
	PF3D7_18S5-SR	ATTTGCAACATATATATTTGTAATAATCTTTTACATTC	S-type 18S rRNA
