# Supplementary material for: RNA Secondary Structurome Revealed Distinct Thermoregulation in Plasmodium falciparum
Source: Front Cell Dev Biol. 2022 Jan 4;9:766532. doi: 10.3389/fcell.2021.766532 (PMC8763798; doi:10.3389/fcell.2021.766532)
Supplement: Supplementary file 9 [file Table7.XLSX]

## Sheet: summary
ring stage
Gene ID	length	ring stage_37.raw reads	ring stage_37.FPKM	ring stage_26.raw reads	ring stage_26.FPKM	logFC	logCPM	p value	FDR	Regulation	Description
PF3D7_0501200	1425	24572	410.82	9924	175.15	-1.33335	8.51156	0.044858	1	Down	parasite-infected erythrocyte surface protein (PIESP2)
PF3D7_0513300	738	48605	1351.08	17532	514.46	-1.49645	9.45109	0.0249396	1	Down	purine nucleoside phosphorylase (PNP)
PF3D7_0522000	923	1830	115.87	603	40.3	-1.62675	4.68904	0.0157519	1	Down	conserved Plasmodium protein, unknown function
PF3D7_0601900	595	21584	1144.14	5440	304.41	-2.0136	8.1616	0.00298472	0.418555	Down	conserved Plasmodium protein, unknown function
PF3D7_0627500	1119	22293	802.32	9112	346.19	-1.31608	8.37608	0.0476183	1	Down	protein DJ-1 (DJ1)
PF3D7_0702400	592	15594	859.95	6310	367.33	-1.33061	7.85641	0.0453313	1	Down	small exported membrane protein 1 (SEMP1)
PF3D7_0831800	1064	342338	7650.13	110651	2610.28	-1.65475	12.2275	0.0135516	1	Down	histidine-rich protein II (HRPII)
PF3D7_1015900	1874	226925	3471.44	79910	1290.47	-1.53111	11.6651	0.02188	1	Down	enolase (ENO)
PF3D7_1029600	1104	46504	864.13	16575	325.13	-1.51368	9.38285	0.0233853	1	Down	adenosine deaminase (ADA)
PF3D7_1229400	631	22703	1326.88	8813	543.74	-1.39051	8.38144	0.0367139	1	Down	macrophage migration inhibitory factor (MIF)
PF3D7_1252300	387	27230	2165.13	10326	866.74	-1.42425	8.63449	0.0325242	1	Down	conserved Plasmodium protein, unknown function
PF3D7_0414800	600	2002	68.45	5692	205.44	1.48209	6.3361	0.026521	1	Ups	conserved Plasmodium protein, unknown function
PF3D7_0525700	770	1920	99.46	4855	265.5	1.31297	6.15328	0.0484596	1	Ups	conserved Plasmodium protein, unknown function
PF3D7_0731400	1725	4242	54.22	11971	161.52	1.47136	7.41107	0.0274593	1	Ups	serine/threonine protein kinase, FIKK family, pseudogene (FIKK7.2)
PF3D7_0930200	2770	1306	13.95	7962	89.8	2.58252	6.60147	0.00019442	0.119719	Ups	leucine-rich repeat protein (LRR8)
trophozoite stage
Gene ID	length	trophozoite stage_37.raw reads	trophozoite stage_37.FPKM	trophozoite stage_26.raw reads	trophozoite stage_26.FPKM	logFC	logCPM	p value	FDR	Regulation	Description
PF3D7_0206800	819	280418	7411.5	109910	2857.12	-1.532	12.0744	0.021805	1	Down	merozoite surface protein 2
PF3D7_0400200	1200	54076	975.46	23978	425.41	-1.35402	9.74775	0.0417039	1	Down	erythrocyte membrane protein 1 (PfEMP1), exon 2, pseudogene
PF3D7_0423400	654	8383	277.46	3696	120.32	-1.36222	7.05627	0.0406908	1	Down	apical asparagine-rich protein AARP
PF3D7_0423700	411	3842	202.35	1305	67.6	-1.73845	5.83517	0.00983179	0.819409	Down	early transcribed membrane protein 4
PF3D7_0501600	1197	20774	375.67	8506	151.29	-1.46896	8.33621	0.0276453	1	Down	rhoptry-associated protein 2
PF3D7_0511600	627	2692	92.94	988	33.55	-1.62671	5.34885	0.0154556	0.941265	Down	apical rhoptry neck protein
PF3D7_0728400	590	1047	59.48	242	13.52	-2.2933	3.85101	0.000919917	0.283232	Down	conserved Plasmodium protein, unknown function
PF3D7_1015900	1874	361972	5842.93	138240	2194.73	-1.56945	12.4331	0.0189053	0.970928	Down	enolase
PF3D7_1029600	1104	146672	2875.82	44812	864.17	-1.89138	11.0552	0.00508761	0.587407	Down	adenosine deaminase
PF3D7_1229400	631	74311	4582.79	26646	1616.22	-1.6604	10.1265	0.0132588	0.906169	Down	macrophage migration inhibitory factor
PF3D7_1229700	586	4403	382.77	1784	152.54	-1.48405	6.09449	0.0263722	1	Down	conserved Plasmodium protein, unknown function
PF3D7_1449200	386	75415	6327.35	26321	2171.99	-1.69938	10.1385	0.0113423	0.885337	Down	conserved Plasmodium protein, unknown function
PF3D7_1470400	856	12334	684.58	5029	274.53	-1.47502	7.58256	0.0270771	1	Down	mitochondrial pyruvate carrier protein 2, putative

## Sheet: ring stage raw data
Chromsome	Genome-Pos		5'UTR-Pos	CDS-Pos	CDS-Pos -110	3'UTR-Pos		SHA-1 stop reads	SHA-2 stop reads	SHA-3 stop reads	SHA-4 stop reads	SHA-5 stop reads	SHA-6 stop reads	Base		37 in vivo score	37 in vitro score		26 in vivo score	26 in vitro score		Gene_t	Triscription_ID	Chr	Gene.sta	Gene.end	Name	Description	Description.1	Size	Parent_gene	GO	Dbxref
Pf3D7_04_v3	102742					1000		0	0	1	0	0	1	T		1	1.29211		1	1.25393		NA	NA	NA	NA	NA	NA	NA	NA	NA	NA	NA	NA
Pf3D7_04_v3	102743					999		5	3	0	0	1	1	T		0.934471	0.467236		0.705376	0.884493		NA	NA	NA	NA	NA	NA	NA	NA	NA	NA	NA	NA
Pf3D7_04_v3	102744					998		2	0	0	3	0	0	A		1.4	1		1.97448	1		NA	NA	NA	NA	NA	NA	NA	NA	NA	NA	NA	NA
Pf3D7_04_v3	102745					997		0	0	1	0	0	1	C		1	1.29211		1	1.25393		NA	NA	NA	NA	NA	NA	NA	NA	NA	NA	NA	NA
Pf3D7_04_v3	102746					996		0	0	0	3	0	1	C		1	1		1.97448	1.25393		NA	NA	NA	NA	NA	NA	NA	NA	NA	NA	NA	NA
Pf3D7_04_v3	102747					995		3	2	0	0	0	1	T		0.909006	0.568129		1	1.25393		NA	NA	NA	NA	NA	NA	NA	NA	NA	NA	NA	NA
Pf3D7_04_v3	102748					994		0	0	0	0	0	1	A		1	1		1	1.25393		NA	NA	NA	NA	NA	NA	NA	NA	NA	NA	NA	NA
Pf3D7_04_v3	102749					993		0	1	0	0	0	1	A		0.724594	0.724594		1	1.25393		NA	NA	NA	NA	NA	NA	NA	NA	NA	NA	NA	NA
Pf3D7_04_v3	102750					992		6	1	0	0	1	6	A		1.59411	0.724594		0.705376	1.78008		NA	NA	NA	NA	NA	NA	NA	NA	NA	NA	NA	NA
Pf3D7_04_v3	102751					991		0	9	0	0	0	1	T		0.226206	0.226206		1	1.25393		NA	NA	NA	NA	NA	NA	NA	NA	NA	NA	NA	NA
Pf3D7_04_v3	102752					990		3	0	3	0	0	0	A		1.6	1.87634		1	1		NA	NA	NA	NA	NA	NA	NA	NA	NA	NA	NA	NA
Pf3D7_04_v3	102753					989		0	0	1	3	0	2	T		1	1.29211		1.97448	1.50786		NA	NA	NA	NA	NA	NA	NA	NA	NA	NA	NA	NA
Pf3D7_04_v3	102754					988		2	0	3	8	1	4	A		1.4	1.87634		2.53838	1.42184		NA	NA	NA	NA	NA	NA	NA	NA	NA	NA	NA	NA
Pf3D7_04_v3	102755					987		0	10	0	0	1	1	T		0.208298	0.208298		0.705376	0.884493		NA	NA	NA	NA	NA	NA	NA	NA	NA	NA	NA	NA
Pf3D7_04_v3	102756					986		12	1	1	0	9	3	C		2.46362	0.936257		0.210121	0.37019		NA	NA	NA	NA	NA	NA	NA	NA	NA	NA	NA	NA
Pf3D7_04_v3	102757					985		0	0	0	0	0	2	A		1	1		1	1.50786		NA	NA	NA	NA	NA	NA	NA	NA	NA	NA	NA	NA
Pf3D7_04_v3	102758					984		5	0	1	14	2	1	T		2	1.29211		3.0226	0.683204		NA	NA	NA	NA	NA	NA	NA	NA	NA	NA	NA	NA
Pf3D7_04_v3	102759					983		0	1	0	0	3	1	G		0.724594	0.724594		0.443842	0.556548		NA	NA	NA	NA	NA	NA	NA	NA	NA	NA	NA	NA
Pf3D7_04_v3	102760					982		0	0	0	0	0	6	T		1	1		1	2.52359		NA	NA	NA	NA	NA	NA	NA	NA	NA	NA	NA	NA
Pf3D7_04_v3	102761					981		2	0	1	0	1	5	T		1.4	1.29211		0.705376	1.60096		NA	NA	NA	NA	NA	NA	NA	NA	NA	NA	NA	NA
Pf3D7_04_v3	102762					980		0	0	0	0	1	0	T		1	1		0.705376	0.705376		NA	NA	NA	NA	NA	NA	NA	NA	NA	NA	NA	NA
Pf3D7_04_v3	102763					979		0	0	1	5	0	0	A		1	1.29211		2.62413	1		NA	NA	NA	NA	NA	NA	NA	NA	NA	NA	NA	NA
Pf3D7_04_v3	102764					978		0	0	5	0	2	1	A		1	2.46056		0.54485	0.683204		NA	NA	NA	NA	NA	NA	NA	NA	NA	NA	NA	NA
Pf3D7_04_v3	102765					977		0	2	0	4	0	0	A		0.568129	0.568129		2.29931	1		NA	NA	NA	NA	NA	NA	NA	NA	NA	NA	NA	NA
Pf3D7_04_v3	102766					976		1	1	0	0	0	2	A		0.869513	0.724594		1	1.50786		NA	NA	NA	NA	NA	NA	NA	NA	NA	NA	NA	NA
Pf3D7_04_v3	102767					975		0	0	1	0	1	5	T		1	1.29211		0.705376	1.60096		NA	NA	NA	NA	NA	NA	NA	NA	NA	NA	NA	NA
Pf3D7_04_v3	102768					974		0	0	0	0	1	1	A		1	1		0.705376	0.884493		NA	NA	NA	NA	NA	NA	NA	NA	NA	NA	NA	NA
Pf3D7_04_v3	102769					973		0	0	0	8	4	2	T		1	1		1.34742	0.564587		NA	NA	NA	NA	NA	NA	NA	NA	NA	NA	NA	NA
Pf3D7_04_v3	102770					972		0	0	1	0	9	1	A		1	1.29211		0.210121	0.263478		NA	NA	NA	NA	NA	NA	NA	NA	NA	NA	NA	NA
Pf3D7_04_v3	102771					971		11	0	2	0	2	2	T		3.2	1.58422		0.54485	0.821558		NA	NA	NA	NA	NA	NA	NA	NA	NA	NA	NA	NA
Pf3D7_04_v3	102772					970		0	0	0	0	2	2	T		1	1		0.54485	0.821558		NA	NA	NA	NA	NA	NA	NA	NA	NA	NA	NA	NA
Pf3D7_04_v3	102773					969		10	0	0	4	1	3	T		3	1		1.62188	1.24273		NA	NA	NA	NA	NA	NA	NA	NA	NA	NA	NA	NA
Pf3D7_04_v3	102774					968		2	2	3	0	1	2	T		0.79538	1.066		0.705376	1.06361		NA	NA	NA	NA	NA	NA	NA	NA	NA	NA	NA	NA
Pf3D7_04_v3	102775					967		0	0	1	0	1	5	T		1	1.29211		0.705376	1.60096		NA	NA	NA	NA	NA	NA	NA	NA	NA	NA	NA	NA
Pf3D7_04_v3	102776					966		0	2	0	8	0	5	A		0.568129	0.568129		3.59862	2.26966		NA	NA	NA	NA	NA	NA	NA	NA	NA	NA	NA	NA
Pf3D7_04_v3	102777					965		1	0	2	0	1	0	T		1.2	1.58422		0.705376	0.705376		NA	NA	NA	NA	NA	NA	NA	NA	NA	NA	NA	NA
Pf3D7_04_v3	102778					964		0	1	3	0	2	4	T		0.724594	1.35958		0.54485	1.09827		NA	NA	NA	NA	NA	NA	NA	NA	NA	NA	NA	NA
Pf3D7_04_v3	102779					963		0	0	0	0	0	1	T		1	1		1	1.25393		NA	NA	NA	NA	NA	NA	NA	NA	NA	NA	NA	NA
Pf3D7_04_v3	102780					962		0	0	2	0	0	2	C		1	1.58422		1	1.50786		NA	NA	NA	NA	NA	NA	NA	NA	NA	NA	NA	NA
Pf3D7_04_v3	102781					961		0	0	3	0	2	1	A		1	1.87634		0.54485	0.683204		NA	NA	NA	NA	NA	NA	NA	NA	NA	NA	NA	NA
Pf3D7_04_v3	102782					960		0	0	1	0	0	3	T		1	1.29211		1	1.76179		NA	NA	NA	NA	NA	NA	NA	NA	NA	NA	NA	NA
Pf3D7_04_v3	102783					959		4	0	0	0	0	2	T		1.8	1		1	1.50786		NA	NA	NA	NA	NA	NA	NA	NA	NA	NA	NA	NA
Pf3D7_04_v3	102784					958		0	0	0	0	1	3	C		1	1		0.705376	1.24273		NA	NA	NA	NA	NA	NA	NA	NA	NA	NA	NA	NA
Pf3D7_04_v3	102785					957		0	0	2	1	0	1	A		1	1.58422		1.32483	1.25393		NA	NA	NA	NA	NA	NA	NA	NA	NA	NA	NA	NA
Pf3D7_04_v3	102786					956		0	0	1	3	1	1	A		1	1.29211		1.39275	0.884493		NA	NA	NA	NA	NA	NA	NA	NA	NA	NA	NA	NA
Pf3D7_04_v3	102787					955		3	0	3	0	1	0	A		1.6	1.87634		0.705376	0.705376		NA	NA	NA	NA	NA	NA	NA	NA	NA	NA	NA	NA
Pf3D7_04_v3	102788					954		0	0	0	0	0	1	T		1	1		1	1.25393		NA	NA	NA	NA	NA	NA	NA	NA	NA	NA	NA	NA
Pf3D7_04_v3	102789					953		0	0	1	0	0	0	T		1	1.29211		1	1		NA	NA	NA	NA	NA	NA	NA	NA	NA	NA	NA	NA
Pf3D7_04_v3	102790					952		0	0	0	0	0	3	A		1	1		1	1.76179		NA	NA	NA	NA	NA	NA	NA	NA	NA	NA	NA	NA
Pf3D7_04_v3	102791					951		0	0	0	2	0	0	A		1	1		1.64965	1		NA	NA	NA	NA	NA	NA	NA	NA	NA	NA	NA	NA
Pf3D7_04_v3	102793					949		0	0	0	0	1	0	A		1	1		0.705376	0.705376		NA	NA	NA	NA	NA	NA	NA	NA	NA	NA	NA	NA
Pf3D7_04_v3	102794					948		0	0	0	10	1	1	A		1	1		2.99663	0.884493		NA	NA	NA	NA	NA	NA	NA	NA	NA	NA	NA	NA
Pf3D7_04_v3	102795					947		0	0	0	0	0	0	A		1	1		1	1		NA	NA	NA	NA	NA	NA	NA	NA	NA	NA	NA	NA
Pf3D7_04_v3	102796					946		0	0	0	0	1	2	A		1	1		0.705376	1.06361		NA	NA	NA	NA	NA	NA	NA	NA	NA	NA	NA	NA
Pf3D7_04_v3	102797					945		0	0	0	8	0	1	A		1	1		3.59862	1.25393		NA	NA	NA	NA	NA	NA	NA	NA	NA	NA	NA	NA
Pf3D7_04_v3	102798					944		0	1	0	0	0	3	A		0.724594	0.724594		1	1.76179		NA	NA	NA	NA	NA	NA	NA	NA	NA	NA	NA	NA
Pf3D7_04_v3	102799					943		0	0	0	11	3	0	A		1	1		2.02973	0.443842		NA	NA	NA	NA	NA	NA	NA	NA	NA	NA	NA	NA
Pf3D7_04_v3	102800					942		0	2	0	0	3	0	A		0.568129	0.568129		0.443842	0.443842		NA	NA	NA	NA	NA	NA	NA	NA	NA	NA	NA	NA
Pf3D7_04_v3	102801					941		0	0	0	0	1	0	G		1	1		0.705376	0.705376		NA	NA	NA	NA	NA	NA	NA	NA	NA	NA	NA	NA
Pf3D7_04_v3	102802					940		0	0	0	0	0	0	A		1	1		1	1		NA	NA	NA	NA	NA	NA	NA	NA	NA	NA	NA	NA
Pf3D7_04_v3	102803					939		1	1	0	5	2	1	A		0.869513	0.724594		1.42976	0.683204		NA	NA	NA	NA	NA	NA	NA	NA	NA	NA	NA	NA
Pf3D7_04_v3	102804					938		0	1	0	0	3	0	A		0.724594	0.724594		0.443842	0.443842		NA	NA	NA	NA	NA	NA	NA	NA	NA	NA	NA	NA
Pf3D7_04_v3	102805					937		0	0	0	0	4	0	A		1	1		0.374429	0.374429		NA	NA	NA	NA	NA	NA	NA	NA	NA	NA	NA	NA
Pf3D7_04_v3	102806					936		0	0	0	2	1	2	A		1	1		1.16363	1.06361		NA	NA	NA	NA	NA	NA	NA	NA	NA	NA	NA	NA
Pf3D7_04_v3	102807					935		1	0	3	4	3	0	A		1.2	1.87634		1.02053	0.443842		NA	NA	NA	NA	NA	NA	NA	NA	NA	NA	NA	NA
Pf3D7_04_v3	102808					934		0	0	0	1	2	4	A		1	1		0.721832	1.09827		NA	NA	NA	NA	NA	NA	NA	NA	NA	NA	NA	NA
Pf3D7_04_v3	102809					933		0	0	2	3	0	0	A		1	1.58422		1.97448	1		NA	NA	NA	NA	NA	NA	NA	NA	NA	NA	NA	NA
Pf3D7_04_v3	102810					932		4	0	4	0	0	0	T		1.8	2.16845		1	1		NA	NA	NA	NA	NA	NA	NA	NA	NA	NA	NA	NA
Pf3D7_04_v3	102811					931		0	2	0	0	0	0	T		0.568129	0.568129		1	1		NA	NA	NA	NA	NA	NA	NA	NA	NA	NA	NA	NA
Pf3D7_04_v3	102812					930		0	0	1	0	0	4	A		1	1.29211		1	2.01572		NA	NA	NA	NA	NA	NA	NA	NA	NA	NA	NA	NA
Pf3D7_04_v3	102813					929		0	2	0	0	0	4	A		0.568129	0.568129		1	2.01572		NA	NA	NA	NA	NA	NA	NA	NA	NA	NA	NA	NA
Pf3D7_04_v3	102814					928		0	0	0	0	0	1	A		1	1		1	1.25393		NA	NA	NA	NA	NA	NA	NA	NA	NA	NA	NA	NA
Pf3D7_04_v3	102815					927		0	0	0	0	10	0	A		1	1		0.193168	0.193168		NA	NA	NA	NA	NA	NA	NA	NA	NA	NA	NA	NA
Pf3D7_04_v3	102816					926		0	0	1	7	0	0	A		1	1.29211		3.27379	1		NA	NA	NA	NA	NA	NA	NA	NA	NA	NA	NA	NA
Pf3D7_04_v3	102817					925		0	0	2	0	0	0	C		1	1.58422		1	1		NA	NA	NA	NA	NA	NA	NA	NA	NA	NA	NA	NA
Pf3D7_04_v3	102818					924		0	0	0	0	0	1	G		1	1		1	1.25393		NA	NA	NA	NA	NA	NA	NA	NA	NA	NA	NA	NA
Pf3D7_04_v3	102819					923		2	0	0	0	0	0	A		1.4	1		1	1		NA	NA	NA	NA	NA	NA	NA	NA	NA	NA	NA	NA
Pf3D7_04_v3	102820					922		0	0	0	0	0	0	A		1	1		1	1		NA	NA	NA	NA	NA	NA	NA	NA	NA	NA	NA	NA
Pf3D7_04_v3	102822					920		0	0	2	0	2	1	G		1	1.58422		0.54485	0.683204		NA	NA	NA	NA	NA	NA	NA	NA	NA	NA	NA	NA
Pf3D7_04_v3	102823					919		0	0	0	0	1	1	G		1	1		0.705376	0.884493		NA	NA	NA	NA	NA	NA	NA	NA	NA	NA	NA	NA
Pf3D7_04_v3	102824					918		0	0	2	0	0	3	A		1	1.58422		1	1.76179		NA	NA	NA	NA	NA	NA	NA	NA	NA	NA	NA	NA
Pf3D7_04_v3	102825					917		0	0	0	0	0	0	T		1	1		1	1		NA	NA	NA	NA	NA	NA	NA	NA	NA	NA	NA	NA
Pf3D7_04_v3	102826					916		0	1	0	0	1	1	A		0.724594	0.724594		0.705376	0.884493		NA	NA	NA	NA	NA	NA	NA	NA	NA	NA	NA	NA
Pf3D7_04_v3	102828					914		0	0	1	0	0	0	C		1	1.29211		1	1		NA	NA	NA	NA	NA	NA	NA	NA	NA	NA	NA	NA
Pf3D7_04_v3	102829					913		0	0	0	0	0	2	T		1	1		1	1.50786		NA	NA	NA	NA	NA	NA	NA	NA	NA	NA	NA	NA
Pf3D7_04_v3	102830					912		1	0	0	0	0	0	T		1.2	1		1	1		NA	NA	NA	NA	NA	NA	NA	NA	NA	NA	NA	NA
Pf3D7_04_v3	102831					911		2	0	1	1	4	0	C		1.4	1.29211		0.496053	0.374429		NA	NA	NA	NA	NA	NA	NA	NA	NA	NA	NA	NA
Pf3D7_04_v3	102832					910		0	0	1	0	1	0	A		1	1.29211		0.705376	0.705376		NA	NA	NA	NA	NA	NA	NA	NA	NA	NA	NA	NA
Pf3D7_04_v3	102833					909		0	0	1	0	0	0	T		1	1.29211		1	1		NA	NA	NA	NA	NA	NA	NA	NA	NA	NA	NA	NA
Pf3D7_04_v3	102834					908		0	0	0	3	0	1	T		1	1		1.97448	1.25393		NA	NA	NA	NA	NA	NA	NA	NA	NA	NA	NA	NA
Pf3D7_04_v3	102835					907		1	3	0	0	0	0	T		0.560683	0.467236		1	1		NA	NA	NA	NA	NA	NA	NA	NA	NA	NA	NA	NA
Pf3D7_04_v3	102836					906		0	0	0	16	0	0	A		1	1		6.19723	1		NA	NA	NA	NA	NA	NA	NA	NA	NA	NA	NA	NA
Pf3D7_04_v3	102837					905		10	0	0	0	0	3	T		3	1		1	1.76179		NA	NA	NA	NA	NA	NA	NA	NA	NA	NA	NA	NA
Pf3D7_04_v3	102839					903		0	0	3	0	1	0	T		1	1.87634		0.705376	0.705376		NA	NA	NA	NA	NA	NA	NA	NA	NA	NA	NA	NA
Pf3D7_04_v3	102840					902		0	0	1	0	0	0	T		1	1.29211		1	1		NA	NA	NA	NA	NA	NA	NA	NA	NA	NA	NA	NA
Pf3D7_04_v3	102841					901		0	0	3	7	0	2	T		1	1.87634		3.27379	1.50786		NA	NA	NA	NA	NA	NA	NA	NA	NA	NA	NA	NA
Pf3D7_04_v3	102842					900		0	0	7	0	0	0	A		1	3.04479		1	1		NA	NA	NA	NA	NA	NA	NA	NA	NA	NA	NA	NA
Pf3D7_04_v3	102843					899		0	0	0	0	0	2	C		1	1		1	1.50786		NA	NA	NA	NA	NA	NA	NA	NA	NA	NA	NA	NA
Pf3D7_04_v3	102844					898		0	1	1	0	0	2	G		0.724594	0.936257		1	1.50786		NA	NA	NA	NA	NA	NA	NA	NA	NA	NA	NA	NA
Pf3D7_04_v3	102845					897		10	0	0	4	0	0	A		3	1		2.29931	1		NA	NA	NA	NA	NA	NA	NA	NA	NA	NA	NA	NA
Pf3D7_04_v3	102846					896		3	1	1	0	1	0	C		1.15935	0.936257		0.705376	0.705376		NA	NA	NA	NA	NA	NA	NA	NA	NA	NA	NA	NA
Pf3D7_04_v3	102847					895		0	0	0	0	0	0	A		1	1		1	1		NA	NA	NA	NA	NA	NA	NA	NA	NA	NA	NA	NA
Pf3D7_04_v3	102848					894		0	0	0	0	3	1	C		1	1		0.443842	0.556548		NA	NA	NA	NA	NA	NA	NA	NA	NA	NA	NA	NA
Pf3D7_04_v3	102849					893		0	0	0	0	1	0	A		1	1		0.705376	0.705376		NA	NA	NA	NA	NA	NA	NA	NA	NA	NA	NA	NA
Pf3D7_04_v3	102850					892		0	0	0	0	0	9	T		1	1		1	3.28538		NA	NA	NA	NA	NA	NA	NA	NA	NA	NA	NA	NA
Pf3D7_04_v3	102851					891		0	0	0	0	1	4	T		1	1		0.705376	1.42184		NA	NA	NA	NA	NA	NA	NA	NA	NA	NA	NA	NA
Pf3D7_04_v3	102852					890		5	0	1	0	0	0	T		2	1.29211		1	1		NA	NA	NA	NA	NA	NA	NA	NA	NA	NA	NA	NA
Pf3D7_04_v3	102853					889		0	0	1	0	0	1	T		1	1.29211		1	1.25393		NA	NA	NA	NA	NA	NA	NA	NA	NA	NA	NA	NA
Pf3D7_04_v3	102854					888		0	1	1	0	0	3	T		0.724594	0.936257		1	1.76179		NA	NA	NA	NA	NA	NA	NA	NA	NA	NA	NA	NA
Pf3D7_04_v3	102855					887		2	0	1	0	0	0	A		1.4	1.29211		1	1		NA	NA	NA	NA	NA	NA	NA	NA	NA	NA	NA	NA
Pf3D7_04_v3	102856					886		7	0	1	6	0	1	T		2.4	1.29211		2.94896	1.25393		NA	NA	NA	NA	NA	NA	NA	NA	NA	NA	NA	NA
Pf3D7_04_v3	102857					885		0	0	0	0	0	0	A		1	1		1	1		NA	NA	NA	NA	NA	NA	NA	NA	NA	NA	NA	NA
Pf3D7_04_v3	102858					884		0	0	0	0	0	1	A		1	1		1	1.25393		NA	NA	NA	NA	NA	NA	NA	NA	NA	NA	NA	NA
Pf3D7_04_v3	102859					883		0	0	0	1	3	0	T		1	1		0.588014	0.443842		NA	NA	NA	NA	NA	NA	NA	NA	NA	NA	NA	NA
Pf3D7_04_v3	102860					882		0	0	0	8	0	1	T		1	1		3.59862	1.25393		NA	NA	NA	NA	NA	NA	NA	NA	NA	NA	NA	NA
Pf3D7_04_v3	102861					881		0	0	1	0	0	0	T		1	1.29211		1	1		NA	NA	NA	NA	NA	NA	NA	NA	NA	NA	NA	NA
Pf3D7_04_v3	102863					879		0	0	0	0	0	0	C		1	1		1	1		NA	NA	NA	NA	NA	NA	NA	NA	NA	NA	NA	NA
Pf3D7_04_v3	102864					878		0	0	0	0	0	1	A		1	1		1	1.25393		NA	NA	NA	NA	NA	NA	NA	NA	NA	NA	NA	NA
Pf3D7_04_v3	102865					877		0	0	1	0	1	1	T		1	1.29211		0.705376	0.884493		NA	NA	NA	NA	NA	NA	NA	NA	NA	NA	NA	NA
Pf3D7_04_v3	102866					876		0	0	0	0	0	1	T		1	1		1	1.25393		NA	NA	NA	NA	NA	NA	NA	NA	NA	NA	NA	NA
Pf3D7_04_v3	102867					875		2	0	1	0	0	3	T		1.4	1.29211		1	1.76179		NA	NA	NA	NA	NA	NA	NA	NA	NA	NA	NA	NA
Pf3D7_04_v3	102868					874		0	0	0	0	0	0	T		1	1		1	1		NA	NA	NA	NA	NA	NA	NA	NA	NA	NA	NA	NA
Pf3D7_04_v3	102869					873		3	1	0	0	0	2	A		1.15935	0.724594		1	1.50786		NA	NA	NA	NA	NA	NA	NA	NA	NA	NA	NA	NA
Pf3D7_04_v3	102871					871		0	0	0	0	0	4	T		1	1		1	2.01572		NA	NA	NA	NA	NA	NA	NA	NA	NA	NA	NA	NA
Pf3D7_04_v3	102872					870		5	0	0	0	0	0	T		2	1		1	1		NA	NA	NA	NA	NA	NA	NA	NA	NA	NA	NA	NA
Pf3D7_04_v3	102873					869		0	0	0	0	0	1	G		1	1		1	1.25393		NA	NA	NA	NA	NA	NA	NA	NA	NA	NA	NA	NA
Pf3D7_04_v3	102874					868		0	1	0	13	0	0	T		0.724594	0.724594		5.22275	1		NA	NA	NA	NA	NA	NA	NA	NA	NA	NA	NA	NA
Pf3D7_04_v3	102875					867		0	0	0	0	3	0	T		1	1		0.443842	0.443842		NA	NA	NA	NA	NA	NA	NA	NA	NA	NA	NA	NA
Pf3D7_04_v3	102876					866		0	0	0	0	0	2	A		1	1		1	1.50786		NA	NA	NA	NA	NA	NA	NA	NA	NA	NA	NA	NA
Pf3D7_04_v3	102877					865		0	0	4	0	0	2	A		1	2.16845		1	1.50786		NA	NA	NA	NA	NA	NA	NA	NA	NA	NA	NA	NA
Pf3D7_04_v3	102878					864		0	0	0	1	1	5	T		1	1		0.934501	1.60096		NA	NA	NA	NA	NA	NA	NA	NA	NA	NA	NA	NA
Pf3D7_04_v3	102879					863		7	0	3	0	2	1	A		2.4	1.87634		0.54485	0.683204		NA	NA	NA	NA	NA	NA	NA	NA	NA	NA	NA	NA
Pf3D7_04_v3	102880					862		0	0	0	0	0	0	C		1	1		1	1		NA	NA	NA	NA	NA	NA	NA	NA	NA	NA	NA	NA
Pf3D7_04_v3	102881					861		0	0	0	0	0	0	A		1	1		1	1		NA	NA	NA	NA	NA	NA	NA	NA	NA	NA	NA	NA
Pf3D7_04_v3	102883					859		0	0	2	0	0	0	T		1	1.58422		1	1		NA	NA	NA	NA	NA	NA	NA	NA	NA	NA	NA	NA
Pf3D7_04_v3	102884					858		0	0	0	0	0	1	T		1	1		1	1.25393		NA	NA	NA	NA	NA	NA	NA	NA	NA	NA	NA	NA
Pf3D7_04_v3	102885					857		0	0	4	0	0	0	G		1	2.16845		1	1		NA	NA	NA	NA	NA	NA	NA	NA	NA	NA	NA	NA
Pf3D7_04_v3	102886					856		0	0	0	0	0	1	T		1	1		1	1.25393		NA	NA	NA	NA	NA	NA	NA	NA	NA	NA	NA	NA
Pf3D7_04_v3	102888					854		0	0	0	0	0	0	A		1	1		1	1		NA	NA	NA	NA	NA	NA	NA	NA	NA	NA	NA	NA
Pf3D7_04_v3	102889					853		0	0	1	0	0	0	T		1	1.29211		1	1		NA	NA	NA	NA	NA	NA	NA	NA	NA	NA	NA	NA
Pf3D7_04_v3	102890					852		0	1	1	2	1	0	T		0.724594	0.936257		1.16363	0.705376		NA	NA	NA	NA	NA	NA	NA	NA	NA	NA	NA	NA
Pf3D7_04_v3	102891					851		0	1	0	0	0	0	T		0.724594	0.724594		1	1		NA	NA	NA	NA	NA	NA	NA	NA	NA	NA	NA	NA
Pf3D7_04_v3	102892					850		0	1	0	0	0	0	G		0.724594	0.724594		1	1		NA	NA	NA	NA	NA	NA	NA	NA	NA	NA	NA	NA
Pf3D7_04_v3	102893					849		0	0	1	0	0	0	A		1	1.29211		1	1		NA	NA	NA	NA	NA	NA	NA	NA	NA	NA	NA	NA
Pf3D7_04_v3	102894					848		2	0	0	0	0	1	A		1.4	1		1	1.25393		NA	NA	NA	NA	NA	NA	NA	NA	NA	NA	NA	NA
Pf3D7_04_v3	102895					847		0	0	0	0	9	0	T		1	1		0.210121	0.210121		NA	NA	NA	NA	NA	NA	NA	NA	NA	NA	NA	NA
Pf3D7_04_v3	102896					846		0	2	2	0	0	3	T		0.568129	0.900043		1	1.76179		NA	NA	NA	NA	NA	NA	NA	NA	NA	NA	NA	NA
Pf3D7_04_v3	102897					845		0	0	0	0	0	0	T		1	1		1	1		NA	NA	NA	NA	NA	NA	NA	NA	NA	NA	NA	NA
Pf3D7_04_v3	102900					842		5	0	0	0	0	0	T		2	1		1	1		NA	NA	NA	NA	NA	NA	NA	NA	NA	NA	NA	NA
Pf3D7_04_v3	102901					841		0	0	0	0	0	0	T		1	1		1	1		NA	NA	NA	NA	NA	NA	NA	NA	NA	NA	NA	NA
Pf3D7_04_v3	102902					840		0	0	2	0	0	3	A		1	1.58422		1	1.76179		NA	NA	NA	NA	NA	NA	NA	NA	NA	NA	NA	NA
Pf3D7_04_v3	102903					839		3	0	0	0	0	0	A		1.6	1		1	1		NA	NA	NA	NA	NA	NA	NA	NA	NA	NA	NA	NA
Pf3D7_04_v3	102905					837		1	0	0	0	0	0	C		1.2	1		1	1		NA	NA	NA	NA	NA	NA	NA	NA	NA	NA	NA	NA
Pf3D7_04_v3	102906					836		0	1	0	0	0	0	C		0.724594	0.724594		1	1		NA	NA	NA	NA	NA	NA	NA	NA	NA	NA	NA	NA
Pf3D7_04_v3	102909					833		0	0	0	0	0	2	T		1	1		1	1.50786		NA	NA	NA	NA	NA	NA	NA	NA	NA	NA	NA	NA
Pf3D7_04_v3	102910					832		3	0	0	0	0	2	A		1.6	1		1	1.50786		NA	NA	NA	NA	NA	NA	NA	NA	NA	NA	NA	NA
Pf3D7_04_v3	102912					830		0	0	0	0	1	0	T		1	1		0.705376	0.705376		NA	NA	NA	NA	NA	NA	NA	NA	NA	NA	NA	NA
Pf3D7_04_v3	102915					827		0	0	0	1	0	0	T		1	1		1.32483	1		NA	NA	NA	NA	NA	NA	NA	NA	NA	NA	NA	NA
Pf3D7_04_v3	102918					824		0	0	0	0	0	0	T		1	1		1	1		NA	NA	NA	NA	NA	NA	NA	NA	NA	NA	NA	NA
Pf3D7_04_v3	102919					823		0	1	0	0	3	0	A		0.724594	0.724594		0.443842	0.443842		NA	NA	NA	NA	NA	NA	NA	NA	NA	NA	NA	NA
Pf3D7_04_v3	102920					822		0	0	0	1	0	0	A		1	1		1.32483	1		NA	NA	NA	NA	NA	NA	NA	NA	NA	NA	NA	NA
Pf3D7_04_v3	102921					821		10	1	0	0	0	4	G		2.17378	0.724594		1	2.01572		NA	NA	NA	NA	NA	NA	NA	NA	NA	NA	NA	NA
Pf3D7_04_v3	102922					820		0	0	0	0	0	1	A		1	1		1	1.25393		NA	NA	NA	NA	NA	NA	NA	NA	NA	NA	NA	NA
Pf3D7_04_v3	102923					819		2	0	0	0	2	0	T		1.4	1		0.54485	0.54485		NA	NA	NA	NA	NA	NA	NA	NA	NA	NA	NA	NA
Pf3D7_04_v3	102924					818		0	0	0	0	1	0	A		1	1		0.705376	0.705376		NA	NA	NA	NA	NA	NA	NA	NA	NA	NA	NA	NA
Pf3D7_04_v3	102925					817		0	2	0	7	0	0	T		0.568129	0.568129		3.27379	1		NA	NA	NA	NA	NA	NA	NA	NA	NA	NA	NA	NA
Pf3D7_04_v3	102928					814		0	1	0	0	0	0	T		0.724594	0.724594		1	1		NA	NA	NA	NA	NA	NA	NA	NA	NA	NA	NA	NA
Pf3D7_04_v3	102929					813		1	0	0	0	0	0	T		1.2	1		1	1		NA	NA	NA	NA	NA	NA	NA	NA	NA	NA	NA	NA
Pf3D7_04_v3	102930					812		0	0	0	0	0	0	T		1	1		1	1		NA	NA	NA	NA	NA	NA	NA	NA	NA	NA	NA	NA
Pf3D7_04_v3	102931					811		0	0	0	0	1	0	T		1	1		0.705376	0.705376		NA	NA	NA	NA	NA	NA	NA	NA	NA	NA	NA	NA
Pf3D7_04_v3	102933					809		0	0	0	0	0	1	T		1	1		1	1.25393		NA	NA	NA	NA	NA	NA	NA	NA	NA	NA	NA	NA
Pf3D7_04_v3	102936					806		3	1	0	0	1	0	T		1.15935	0.724594		0.705376	0.705376		NA	NA	NA	NA	NA	NA	NA	NA	NA	NA	NA	NA
Pf3D7_04_v3	102938					804		0	0	0	0	1	0	A		1	1		0.705376	0.705376		NA	NA	NA	NA	NA	NA	NA	NA	NA	NA	NA	NA
Pf3D7_04_v3	102941					801		0	0	0	0	0	0	T		1	1		1	1		NA	NA	NA	NA	NA	NA	NA	NA	NA	NA	NA	NA
Pf3D7_04_v3	102942					800		0	0	0	0	1	0	A		1	1		0.705376	0.705376		NA	NA	NA	NA	NA	NA	NA	NA	NA	NA	NA	NA
Pf3D7_04_v3	102952					790		0	0	0	0	0	0	A		1	1		1	1		NA	NA	NA	NA	NA	NA	NA	NA	NA	NA	NA	NA
Pf3D7_04_v3	102953					789		0	0	0	0	0	0	T		1	1		1	1		NA	NA	NA	NA	NA	NA	NA	NA	NA	NA	NA	NA
Pf3D7_04_v3	102956					786		1	0	0	0	0	0	A		1.2	1		1	1		NA	NA	NA	NA	NA	NA	NA	NA	NA	NA	NA	NA
Pf3D7_04_v3	102957					785		0	1	0	0	2	0	T		0.724594	0.724594		0.54485	0.54485		NA	NA	NA	NA	NA	NA	NA	NA	NA	NA	NA	NA
Pf3D7_04_v3	102960					782		0	0	0	0	0	1	A		1	1		1	1.25393		NA	NA	NA	NA	NA	NA	NA	NA	NA	NA	NA	NA
Pf3D7_04_v3	102966					776		0	0	0	0	0	0	A		1	1		1	1		NA	NA	NA	NA	NA	NA	NA	NA	NA	NA	NA	NA
Pf3D7_04_v3	102967					775		0	0	0	0	0	1	T		1	1		1	1.25393		NA	NA	NA	NA	NA	NA	NA	NA	NA	NA	NA	NA
Pf3D7_04_v3	102968					774		0	0	0	0	0	5	T		1	1		1	2.26966		NA	NA	NA	NA	NA	NA	NA	NA	NA	NA	NA	NA
Pf3D7_04_v3	102969					773		0	0	2	0	2	1	T		1	1.58422		0.54485	0.683204		NA	NA	NA	NA	NA	NA	NA	NA	NA	NA	NA	NA
Pf3D7_04_v3	102970					772		0	0	0	0	0	1	A		1	1		1	1.25393		NA	NA	NA	NA	NA	NA	NA	NA	NA	NA	NA	NA
Pf3D7_04_v3	102971					771		0	0	1	0	1	3	T		1	1.29211		0.705376	1.24273		NA	NA	NA	NA	NA	NA	NA	NA	NA	NA	NA	NA
Pf3D7_04_v3	102972					770		0	0	1	4	1	0	T		1	1.29211		1.62188	0.705376		NA	NA	NA	NA	NA	NA	NA	NA	NA	NA	NA	NA
Pf3D7_04_v3	102973					769		6	2	0	0	0	0	T		1.24988	0.568129		1	1		NA	NA	NA	NA	NA	NA	NA	NA	NA	NA	NA	NA
Pf3D7_04_v3	102974					768		0	0	0	0	1	0	A		1	1		0.705376	0.705376		NA	NA	NA	NA	NA	NA	NA	NA	NA	NA	NA	NA
Pf3D7_04_v3	102975					767		0	0	0	0	0	0	T		1	1		1	1		NA	NA	NA	NA	NA	NA	NA	NA	NA	NA	NA	NA
Pf3D7_04_v3	102976					766		0	0	0	0	0	4	A		1	1		1	2.01572		NA	NA	NA	NA	NA	NA	NA	NA	NA	NA	NA	NA
Pf3D7_04_v3	102977					765		0	0	1	0	0	0	A		1	1.29211		1	1		NA	NA	NA	NA	NA	NA	NA	NA	NA	NA	NA	NA
Pf3D7_04_v3	102978					764		0	0	0	0	0	1	A		1	1		1	1.25393		NA	NA	NA	NA	NA	NA	NA	NA	NA	NA	NA	NA
Pf3D7_04_v3	102979					763		0	0	0	0	0	2	A		1	1		1	1.50786		NA	NA	NA	NA	NA	NA	NA	NA	NA	NA	NA	NA
Pf3D7_04_v3	102980					762		2	0	0	0	1	2	A		1.4	1		0.705376	1.06361		NA	NA	NA	NA	NA	NA	NA	NA	NA	NA	NA	NA
Pf3D7_04_v3	102981					761		0	0	0	0	0	0	G		1	1		1	1		NA	NA	NA	NA	NA	NA	NA	NA	NA	NA	NA	NA
Pf3D7_04_v3	102984					758		0	0	0	0	0	1	G		1	1		1	1.25393		NA	NA	NA	NA	NA	NA	NA	NA	NA	NA	NA	NA
Pf3D7_04_v3	102985					757		9	0	0	0	0	0	A		2.8	1		1	1		NA	NA	NA	NA	NA	NA	NA	NA	NA	NA	NA	NA
Pf3D7_04_v3	102987					755		0	0	0	0	0	4	A		1	1		1	2.01572		NA	NA	NA	NA	NA	NA	NA	NA	NA	NA	NA	NA
Pf3D7_04_v3	102990					752		0	0	0	0	0	2	T		1	1		1	1.50786		NA	NA	NA	NA	NA	NA	NA	NA	NA	NA	NA	NA
Pf3D7_04_v3	102992					750		0	0	0	0	4	0	C		1	1		0.374429	0.374429		NA	NA	NA	NA	NA	NA	NA	NA	NA	NA	NA	NA
Pf3D7_04_v3	102994					748		2	0	0	0	0	0	C		1.4	1		1	1		NA	NA	NA	NA	NA	NA	NA	NA	NA	NA	NA	NA
Pf3D7_04_v3	102998					744		0	0	1	0	0	1	A		1	1.29211		1	1.25393		NA	NA	NA	NA	NA	NA	NA	NA	NA	NA	NA	NA
Pf3D7_04_v3	102999					743		0	0	0	0	0	0	A		1	1		1	1		NA	NA	NA	NA	NA	NA	NA	NA	NA	NA	NA	NA
Pf3D7_04_v3	103000					742		1	0	0	0	0	0	A		1.2	1		1	1		NA	NA	NA	NA	NA	NA	NA	NA	NA	NA	NA	NA
Pf3D7_04_v3	103002					740		0	0	0	0	0	0	T		1	1		1	1		NA	NA	NA	NA	NA	NA	NA	NA	NA	NA	NA	NA
Pf3D7_04_v3	103003					739		0	0	0	2	0	0	T		1	1		1.64965	1		NA	NA	NA	NA	NA	NA	NA	NA	NA	NA	NA	NA
Pf3D7_04_v3	103004					738		0	0	0	3	0	0	A		1	1		1.97448	1		NA	NA	NA	NA	NA	NA	NA	NA	NA	NA	NA	NA
Pf3D7_04_v3	103005					737		7	0	0	0	0	0	T		2.4	1		1	1		NA	NA	NA	NA	NA	NA	NA	NA	NA	NA	NA	NA
Pf3D7_04_v3	103006					736		0	0	1	0	0	0	A		1	1.29211		1	1		NA	NA	NA	NA	NA	NA	NA	NA	NA	NA	NA	NA
Pf3D7_04_v3	103007					735		0	0	0	0	5	0	T		1	1		0.32379	0.32379		NA	NA	NA	NA	NA	NA	NA	NA	NA	NA	NA	NA
Pf3D7_04_v3	103008					734		0	0	0	0	0	2	A		1	1		1	1.50786		NA	NA	NA	NA	NA	NA	NA	NA	NA	NA	NA	NA
Pf3D7_04_v3	103009					733		0	0	0	0	0	2	T		1	1		1	1.50786		NA	NA	NA	NA	NA	NA	NA	NA	NA	NA	NA	NA
Pf3D7_04_v3	103010					732		0	0	0	0	0	1	A		1	1		1	1.25393		NA	NA	NA	NA	NA	NA	NA	NA	NA	NA	NA	NA
Pf3D7_04_v3	103011					731		0	0	0	1	0	0	T		1	1		1.32483	1		NA	NA	NA	NA	NA	NA	NA	NA	NA	NA	NA	NA
Pf3D7_04_v3	103015					727		3	0	0	0	0	0	T		1.6	1		1	1		NA	NA	NA	NA	NA	NA	NA	NA	NA	NA	NA	NA
Pf3D7_04_v3	103017					725		0	0	0	0	1	0	T		1	1		0.705376	0.705376		NA	NA	NA	NA	NA	NA	NA	NA	NA	NA	NA	NA
Pf3D7_04_v3	103018					724		0	0	0	0	1	0	T		1	1		0.705376	0.705376		NA	NA	NA	NA	NA	NA	NA	NA	NA	NA	NA	NA
Pf3D7_04_v3	103019					723		0	0	0	0	0	0	T		1	1		1	1		NA	NA	NA	NA	NA	NA	NA	NA	NA	NA	NA	NA
Pf3D7_04_v3	103021					721		0	0	0	0	1	0	T		1	1		0.705376	0.705376		NA	NA	NA	NA	NA	NA	NA	NA	NA	NA	NA	NA
Pf3D7_04_v3	103024					718		0	0	0	3	1	0	T		1	1		1.39275	0.705376		NA	NA	NA	NA	NA	NA	NA	NA	NA	NA	NA	NA
Pf3D7_04_v3	103025					717		0	0	0	0	1	0	T		1	1		0.705376	0.705376		NA	NA	NA	NA	NA	NA	NA	NA	NA	NA	NA	NA
Pf3D7_04_v3	103026					716		0	0	0	0	0	0	T		1	1		1	1		NA	NA	NA	NA	NA	NA	NA	NA	NA	NA	NA	NA
Pf3D7_04_v3	103027					715		0	0	0	0	0	0	T		1	1		1	1		NA	NA	NA	NA	NA	NA	NA	NA	NA	NA	NA	NA
Pf3D7_04_v3	103028					714		0	0	0	0	0	1	A		1	1		1	1.25393		NA	NA	NA	NA	NA	NA	NA	NA	NA	NA	NA	NA
Pf3D7_04_v3	103029					713		0	0	1	0	2	0	A		1	1.29211		0.54485	0.54485		NA	NA	NA	NA	NA	NA	NA	NA	NA	NA	NA	NA
Pf3D7_04_v3	103033					709		0	0	0	0	0	0	A		1	1		1	1		NA	NA	NA	NA	NA	NA	NA	NA	NA	NA	NA	NA
Pf3D7_04_v3	103034					708		0	0	0	0	1	1	C		1	1		0.705376	0.884493		NA	NA	NA	NA	NA	NA	NA	NA	NA	NA	NA	NA
Pf3D7_04_v3	103035					707		0	1	0	0	0	0	A		0.724594	0.724594		1	1		NA	NA	NA	NA	NA	NA	NA	NA	NA	NA	NA	NA
Pf3D7_04_v3	103036					706		0	0	0	0	0	0	T		1	1		1	1		NA	NA	NA	NA	NA	NA	NA	NA	NA	NA	NA	NA
Pf3D7_04_v3	103037					705		8	0	0	0	0	4	T		2.6	1		1	2.01572		NA	NA	NA	NA	NA	NA	NA	NA	NA	NA	NA	NA
Pf3D7_04_v3	103038					704		0	0	0	0	2	0	T		1	1		0.54485	0.54485		NA	NA	NA	NA	NA	NA	NA	NA	NA	NA	NA	NA
Pf3D7_04_v3	103039					703		0	0	0	6	2	0	T		1	1		1.60674	0.54485		NA	NA	NA	NA	NA	NA	NA	NA	NA	NA	NA	NA
Pf3D7_04_v3	103040					702		0	0	0	0	0	2	A		1	1		1	1.50786		NA	NA	NA	NA	NA	NA	NA	NA	NA	NA	NA	NA
Pf3D7_04_v3	103041					701		1	0	1	0	1	0	T		1.2	1.29211		0.705376	0.705376		NA	NA	NA	NA	NA	NA	NA	NA	NA	NA	NA	NA
Pf3D7_04_v3	103042					700		0	0	0	0	0	4	T		1	1		1	2.01572		NA	NA	NA	NA	NA	NA	NA	NA	NA	NA	NA	NA
Pf3D7_04_v3	103043					699		0	0	0	0	1	0	T		1	1		0.705376	0.705376		NA	NA	NA	NA	NA	NA	NA	NA	NA	NA	NA	NA
Pf3D7_04_v3	103044					698		0	0	0	0	0	1	A		1	1		1	1.25393		NA	NA	NA	NA	NA	NA	NA	NA	NA	NA	NA	NA
Pf3D7_04_v3	103046					696		2	5	0	0	0	1	T		0.48269	0.344779		1	1.25393		NA	NA	NA	NA	NA	NA	NA	NA	NA	NA	NA	NA
Pf3D7_04_v3	103047					695		0	0	0	0	0	0	T		1	1		1	1		NA	NA	NA	NA	NA	NA	NA	NA	NA	NA	NA	NA
Pf3D7_04_v3	103049					693		2	0	0	0	0	1	C		1.4	1		1	1.25393		NA	NA	NA	NA	NA	NA	NA	NA	NA	NA	NA	NA
Pf3D7_04_v3	103051					691		0	0	0	0	1	0	A		1	1		0.705376	0.705376		NA	NA	NA	NA	NA	NA	NA	NA	NA	NA	NA	NA
Pf3D7_04_v3	103053					689		0	0	0	0	1	0	T		1	1		0.705376	0.705376		NA	NA	NA	NA	NA	NA	NA	NA	NA	NA	NA	NA
Pf3D7_04_v3	103054					688		0	0	0	3	2	1	A		1	1		1.0758	0.683204		NA	NA	NA	NA	NA	NA	NA	NA	NA	NA	NA	NA
Pf3D7_04_v3	103055					687		0	0	0	0	2	1	T		1	1		0.54485	0.683204		NA	NA	NA	NA	NA	NA	NA	NA	NA	NA	NA	NA
Pf3D7_04_v3	103058					684		0	0	0	0	0	5	T		1	1		1	2.26966		NA	NA	NA	NA	NA	NA	NA	NA	NA	NA	NA	NA
Pf3D7_04_v3	103059					683		0	0	1	0	3	0	T		1	1.29211		0.443842	0.443842		NA	NA	NA	NA	NA	NA	NA	NA	NA	NA	NA	NA
Pf3D7_04_v3	103060					682		0	0	0	0	0	1	T		1	1		1	1.25393		NA	NA	NA	NA	NA	NA	NA	NA	NA	NA	NA	NA
Pf3D7_04_v3	103061					681		0	0	0	0	1	0	T		1	1		0.705376	0.705376		NA	NA	NA	NA	NA	NA	NA	NA	NA	NA	NA	NA
Pf3D7_04_v3	103064					678		0	1	0	0	0	0	G		0.724594	0.724594		1	1		NA	NA	NA	NA	NA	NA	NA	NA	NA	NA	NA	NA
Pf3D7_04_v3	103065					677		0	0	1	0	0	0	G		1	1.29211		1	1		NA	NA	NA	NA	NA	NA	NA	NA	NA	NA	NA	NA
Pf3D7_04_v3	103067					675		0	0	1	0	0	2	T		1	1.29211		1	1.50786		NA	NA	NA	NA	NA	NA	NA	NA	NA	NA	NA	NA
Pf3D7_04_v3	103068					674		0	0	0	1	0	0	T		1	1		1.32483	1		NA	NA	NA	NA	NA	NA	NA	NA	NA	NA	NA	NA
Pf3D7_04_v3	103071					671		0	0	0	0	1	2	T		1	1		0.705376	1.06361		NA	NA	NA	NA	NA	NA	NA	NA	NA	NA	NA	NA
Pf3D7_04_v3	103072					670		0	0	0	0	0	1	T		1	1		1	1.25393		NA	NA	NA	NA	NA	NA	NA	NA	NA	NA	NA	NA
Pf3D7_04_v3	103073					669		0	0	1	0	1	1	T		1	1.29211		0.705376	0.884493		NA	NA	NA	NA	NA	NA	NA	NA	NA	NA	NA	NA
Pf3D7_04_v3	103076					666		0	0	1	0	0	0	T		1	1.29211		1	1		NA	NA	NA	NA	NA	NA	NA	NA	NA	NA	NA	NA
Pf3D7_04_v3	103077					665		0	0	0	0	0	0	T		1	1		1	1		NA	NA	NA	NA	NA	NA	NA	NA	NA	NA	NA	NA
Pf3D7_04_v3	103078					664		0	0	0	0	4	4	A		1	1		0.374429	0.754745		NA	NA	NA	NA	NA	NA	NA	NA	NA	NA	NA	NA
Pf3D7_04_v3	103079					663		0	0	0	2	1	0	A		1	1		1.16363	0.705376		NA	NA	NA	NA	NA	NA	NA	NA	NA	NA	NA	NA
Pf3D7_04_v3	103080					662		0	0	0	0	0	1	T		1	1		1	1.25393		NA	NA	NA	NA	NA	NA	NA	NA	NA	NA	NA	NA
Pf3D7_04_v3	103083					659		0	1	0	6	1	0	T		0.724594	0.724594		2.08013	0.705376		NA	NA	NA	NA	NA	NA	NA	NA	NA	NA	NA	NA
Pf3D7_04_v3	103084					658		0	0	0	0	0	0	A		1	1		1	1		NA	NA	NA	NA	NA	NA	NA	NA	NA	NA	NA	NA
Pf3D7_04_v3	103085					657		4	0	0	1	0	1	T		1.8	1		1.32483	1.25393		NA	NA	NA	NA	NA	NA	NA	NA	NA	NA	NA	NA
Pf3D7_04_v3	103086					656		0	0	1	0	1	0	T		1	1.29211		0.705376	0.705376		NA	NA	NA	NA	NA	NA	NA	NA	NA	NA	NA	NA
Pf3D7_04_v3	103087					655		0	2	0	0	0	0	T		0.568129	0.568129		1	1		NA	NA	NA	NA	NA	NA	NA	NA	NA	NA	NA	NA
Pf3D7_04_v3	103088					654		0	0	0	0	0	0	C		1	1		1	1		NA	NA	NA	NA	NA	NA	NA	NA	NA	NA	NA	NA
Pf3D7_04_v3	103089					653		0	0	0	0	0	1	C		1	1		1	1.25393		NA	NA	NA	NA	NA	NA	NA	NA	NA	NA	NA	NA
Pf3D7_04_v3	103090					652		0	0	1	0	0	0	T		1	1.29211		1	1		NA	NA	NA	NA	NA	NA	NA	NA	NA	NA	NA	NA
Pf3D7_04_v3	103091					651		4	0	0	0	1	0	A		1.8	1		0.705376	0.705376		NA	NA	NA	NA	NA	NA	NA	NA	NA	NA	NA	NA
Pf3D7_04_v3	103092					650		0	1	0	1	1	3	A		0.724594	0.724594		0.934501	1.24273		NA	NA	NA	NA	NA	NA	NA	NA	NA	NA	NA	NA
Pf3D7_04_v3	103093					649		0	1	0	0	0	1	A		0.724594	0.724594		1	1.25393		NA	NA	NA	NA	NA	NA	NA	NA	NA	NA	NA	NA
Pf3D7_04_v3	103095					647		0	0	0	5	0	2	A		1	1		2.62413	1.50786		NA	NA	NA	NA	NA	NA	NA	NA	NA	NA	NA	NA
Pf3D7_04_v3	103096					646		0	0	0	4	0	0	A		1	1		2.29931	1		NA	NA	NA	NA	NA	NA	NA	NA	NA	NA	NA	NA
Pf3D7_04_v3	103097					645		2	0	0	0	0	0	T		1.4	1		1	1		NA	NA	NA	NA	NA	NA	NA	NA	NA	NA	NA	NA
Pf3D7_04_v3	103098					644		0	0	0	0	1	0	T		1	1		0.705376	0.705376		NA	NA	NA	NA	NA	NA	NA	NA	NA	NA	NA	NA
Pf3D7_04_v3	103099					643		0	0	0	7	0	0	C		1	1		3.27379	1		NA	NA	NA	NA	NA	NA	NA	NA	NA	NA	NA	NA
Pf3D7_04_v3	103100					642		0	0	0	0	1	1	T		1	1		0.705376	0.884493		NA	NA	NA	NA	NA	NA	NA	NA	NA	NA	NA	NA
Pf3D7_04_v3	103101					641		0	0	1	0	0	3	A		1	1.29211		1	1.76179		NA	NA	NA	NA	NA	NA	NA	NA	NA	NA	NA	NA
Pf3D7_04_v3	103102					640		0	0	1	0	0	0	T		1	1.29211		1	1		NA	NA	NA	NA	NA	NA	NA	NA	NA	NA	NA	NA
Pf3D7_04_v3	103103					639		0	1	0	0	0	1	G		0.724594	0.724594		1	1.25393		NA	NA	NA	NA	NA	NA	NA	NA	NA	NA	NA	NA
Pf3D7_04_v3	103105					637		0	0	0	0	0	0	A		1	1		1	1		NA	NA	NA	NA	NA	NA	NA	NA	NA	NA	NA	NA
Pf3D7_04_v3	103106					636		1	0	0	0	0	0	G		1.2	1		1	1		NA	NA	NA	NA	NA	NA	NA	NA	NA	NA	NA	NA
Pf3D7_04_v3	103107					635		5	0	0	0	0	0	C		2	1		1	1		NA	NA	NA	NA	NA	NA	NA	NA	NA	NA	NA	NA
Pf3D7_04_v3	103109					633		0	0	0	7	0	0	T		1	1		3.27379	1		NA	NA	NA	NA	NA	NA	NA	NA	NA	NA	NA	NA
Pf3D7_04_v3	103110					632		0	0	0	1	0	0	T		1	1		1.32483	1		NA	NA	NA	NA	NA	NA	NA	NA	NA	NA	NA	NA
Pf3D7_04_v3	103111					631		1	0	0	0	1	2	G		1.2	1		0.705376	1.06361		NA	NA	NA	NA	NA	NA	NA	NA	NA	NA	NA	NA
Pf3D7_04_v3	103113					629		6	0	1	0	0	0	T		2.2	1.29211		1	1		NA	NA	NA	NA	NA	NA	NA	NA	NA	NA	NA	NA
Pf3D7_04_v3	103114					628		0	0	1	0	0	0	T		1	1.29211		1	1		NA	NA	NA	NA	NA	NA	NA	NA	NA	NA	NA	NA
Pf3D7_04_v3	103115					627		0	0	0	0	0	0	T		1	1		1	1		NA	NA	NA	NA	NA	NA	NA	NA	NA	NA	NA	NA
Pf3D7_04_v3	103116					626		0	0	0	0	1	0	G		1	1		0.705376	0.705376		NA	NA	NA	NA	NA	NA	NA	NA	NA	NA	NA	NA
Pf3D7_04_v3	103117					625		0	1	0	0	0	0	C		0.724594	0.724594		1	1		NA	NA	NA	NA	NA	NA	NA	NA	NA	NA	NA	NA
Pf3D7_04_v3	103118					624		0	0	1	0	0	2	T		1	1.29211		1	1.50786		NA	NA	NA	NA	NA	NA	NA	NA	NA	NA	NA	NA
Pf3D7_04_v3	103121					621		0	0	1	0	0	0	G		1	1.29211		1	1		NA	NA	NA	NA	NA	NA	NA	NA	NA	NA	NA	NA
Pf3D7_04_v3	103122					620		0	0	0	0	0	2	C		1	1		1	1.50786		NA	NA	NA	NA	NA	NA	NA	NA	NA	NA	NA	NA
Pf3D7_04_v3	103125					617		0	0	0	7	0	0	T		1	1		3.27379	1		NA	NA	NA	NA	NA	NA	NA	NA	NA	NA	NA	NA
Pf3D7_04_v3	103127					615		8	0	0	0	0	0	C		2.6	1		1	1		NA	NA	NA	NA	NA	NA	NA	NA	NA	NA	NA	NA
Pf3D7_04_v3	103128					614		0	0	0	0	0	0	T		1	1		1	1		NA	NA	NA	NA	NA	NA	NA	NA	NA	NA	NA	NA
Pf3D7_04_v3	103129					613		0	0	0	0	0	0	T		1	1		1	1		NA	NA	NA	NA	NA	NA	NA	NA	NA	NA	NA	NA
Pf3D7_04_v3	103130					612		11	0	0	0	0	1	T		3.2	1		1	1.25393		NA	NA	NA	NA	NA	NA	NA	NA	NA	NA	NA	NA
Pf3D7_04_v3	103131					611		0	0	0	0	0	5	T		1	1		1	2.26966		NA	NA	NA	NA	NA	NA	NA	NA	NA	NA	NA	NA
Pf3D7_04_v3	103132					610		0	0	0	0	0	2	T		1	1		1	1.50786		NA	NA	NA	NA	NA	NA	NA	NA	NA	NA	NA	NA
Pf3D7_04_v3	103133					609		0	0	0	0	0	0	A		1	1		1	1		NA	NA	NA	NA	NA	NA	NA	NA	NA	NA	NA	NA
Pf3D7_04_v3	103135					607		0	0	0	0	0	0	C		1	1		1	1		NA	NA	NA	NA	NA	NA	NA	NA	NA	NA	NA	NA
Pf3D7_04_v3	103136					606		0	0	0	0	0	3	A		1	1		1	1.76179		NA	NA	NA	NA	NA	NA	NA	NA	NA	NA	NA	NA
Pf3D7_04_v3	103138					604		0	0	0	0	11	0	A		1	1		0.178746	0.178746		NA	NA	NA	NA	NA	NA	NA	NA	NA	NA	NA	NA
Pf3D7_04_v3	103139					603		0	0	0	0	0	3	A		1	1		1	1.76179		NA	NA	NA	NA	NA	NA	NA	NA	NA	NA	NA	NA
Pf3D7_04_v3	103140					602		3	2	0	0	0	0	A		0.909006	0.568129		1	1		NA	NA	NA	NA	NA	NA	NA	NA	NA	NA	NA	NA
Pf3D7_04_v3	103141					601		0	0	0	0	0	0	A		1	1		1	1		NA	NA	NA	NA	NA	NA	NA	NA	NA	NA	NA	NA
Pf3D7_04_v3	103142					600		0	0	0	0	0	0	T		1	1		1	1		NA	NA	NA	NA	NA	NA	NA	NA	NA	NA	NA	NA
Pf3D7_04_v3	103143					599		0	1	0	0	0	0	A		0.724594	0.724594		1	1		NA	NA	NA	NA	NA	NA	NA	NA	NA	NA	NA	NA
Pf3D7_04_v3	103144					598		0	0	1	0	1	1	A		1	1.29211		0.705376	0.884493		NA	NA	NA	NA	NA	NA	NA	NA	NA	NA	NA	NA
Pf3D7_04_v3	103145					597		0	0	1	0	1	0	A		1	1.29211		0.705376	0.705376		NA	NA	NA	NA	NA	NA	NA	NA	NA	NA	NA	NA
Pf3D7_04_v3	103146					596		0	3	0	0	0	0	A		0.467236	0.467236		1	1		NA	NA	NA	NA	NA	NA	NA	NA	NA	NA	NA	NA
Pf3D7_04_v3	103147					595		0	0	0	0	0	0	A		1	1		1	1		NA	NA	NA	NA	NA	NA	NA	NA	NA	NA	NA	NA
Pf3D7_04_v3	103148					594		0	2	0	0	0	0	A		0.568129	0.568129		1	1		NA	NA	NA	NA	NA	NA	NA	NA	NA	NA	NA	NA
Pf3D7_04_v3	103150					592		0	0	0	0	0	0	T		1	1		1	1		NA	NA	NA	NA	NA	NA	NA	NA	NA	NA	NA	NA
Pf3D7_04_v3	103151					591		0	0	0	0	0	0	T		1	1		1	1		NA	NA	NA	NA	NA	NA	NA	NA	NA	NA	NA	NA
Pf3D7_04_v3	103152					590		3	0	0	0	0	0	G		1.6	1		1	1		NA	NA	NA	NA	NA	NA	NA	NA	NA	NA	NA	NA
Pf3D7_04_v3	103153					589		0	0	0	0	0	0	A		1	1		1	1		NA	NA	NA	NA	NA	NA	NA	NA	NA	NA	NA	NA
Pf3D7_04_v3	103154					588		0	0	0	0	0	1	T		1	1		1	1.25393		NA	NA	NA	NA	NA	NA	NA	NA	NA	NA	NA	NA
Pf3D7_04_v3	103155					587		0	0	0	6	0	0	C		1	1		2.94896	1		NA	NA	NA	NA	NA	NA	NA	NA	NA	NA	NA	NA
Pf3D7_04_v3	103157					585		0	0	0	0	0	1	A		1	1		1	1.25393		NA	NA	NA	NA	NA	NA	NA	NA	NA	NA	NA	NA
Pf3D7_04_v3	103158					584		0	1	1	0	0	0	G		0.724594	0.936257		1	1		NA	NA	NA	NA	NA	NA	NA	NA	NA	NA	NA	NA
Pf3D7_04_v3	103159					583		0	0	0	0	1	6	T		1	1		0.705376	1.78008		NA	NA	NA	NA	NA	NA	NA	NA	NA	NA	NA	NA
Pf3D7_04_v3	103162					580		5	1	0	0	1	0	A		1.44919	0.724594		0.705376	0.705376		NA	NA	NA	NA	NA	NA	NA	NA	NA	NA	NA	NA
Pf3D7_04_v3	103163					579		0	0	0	0	0	0	A		1	1		1	1		NA	NA	NA	NA	NA	NA	NA	NA	NA	NA	NA	NA
Pf3D7_04_v3	103165					577		0	0	0	0	0	1	T		1	1		1	1.25393		NA	NA	NA	NA	NA	NA	NA	NA	NA	NA	NA	NA
Pf3D7_04_v3	103169					573		0	0	0	0	1	0	T		1	1		0.705376	0.705376		NA	NA	NA	NA	NA	NA	NA	NA	NA	NA	NA	NA
Pf3D7_04_v3	103170					572		0	0	0	0	0	1	A		1	1		1	1.25393		NA	NA	NA	NA	NA	NA	NA	NA	NA	NA	NA	NA
Pf3D7_04_v3	103171					571		0	0	1	0	0	0	A		1	1.29211		1	1		NA	NA	NA	NA	NA	NA	NA	NA	NA	NA	NA	NA
Pf3D7_04_v3	103172					570		0	0	0	0	1	0	T		1	1		0.705376	0.705376		NA	NA	NA	NA	NA	NA	NA	NA	NA	NA	NA	NA
Pf3D7_04_v3	103173					569		0	0	1	0	0	2	T		1	1.29211		1	1.50786		NA	NA	NA	NA	NA	NA	NA	NA	NA	NA	NA	NA
Pf3D7_04_v3	103174					568		0	0	0	0	0	1	A		1	1		1	1.25393		NA	NA	NA	NA	NA	NA	NA	NA	NA	NA	NA	NA
Pf3D7_04_v3	103175					567		0	0	0	0	0	1	A		1	1		1	1.25393		NA	NA	NA	NA	NA	NA	NA	NA	NA	NA	NA	NA
Pf3D7_04_v3	103178					564		0	0	0	11	0	0	A		1	1		4.5731	1		NA	NA	NA	NA	NA	NA	NA	NA	NA	NA	NA	NA
Pf3D7_04_v3	103180					562		0	0	0	0	1	0	A		1	1		0.705376	0.705376		NA	NA	NA	NA	NA	NA	NA	NA	NA	NA	NA	NA
Pf3D7_04_v3	103182					560		0	1	0	3	0	0	A		0.724594	0.724594		1.97448	1		NA	NA	NA	NA	NA	NA	NA	NA	NA	NA	NA	NA
Pf3D7_04_v3	103184					558		0	1	0	0	0	0	A		0.724594	0.724594		1	1		NA	NA	NA	NA	NA	NA	NA	NA	NA	NA	NA	NA
Pf3D7_04_v3	103185					557		0	0	1	1	0	2	A		1	1.29211		1.32483	1.50786		NA	NA	NA	NA	NA	NA	NA	NA	NA	NA	NA	NA
Pf3D7_04_v3	103186					556		3	0	0	0	0	0	T		1.6	1		1	1		NA	NA	NA	NA	NA	NA	NA	NA	NA	NA	NA	NA
Pf3D7_04_v3	103187					555		0	0	1	0	1	3	A		1	1.29211		0.705376	1.24273		NA	NA	NA	NA	NA	NA	NA	NA	NA	NA	NA	NA
Pf3D7_04_v3	103188					554		0	1	1	0	0	0	A		0.724594	0.936257		1	1		NA	NA	NA	NA	NA	NA	NA	NA	NA	NA	NA	NA
Pf3D7_04_v3	103189					553		0	3	0	0	0	0	T		0.467236	0.467236		1	1		NA	NA	NA	NA	NA	NA	NA	NA	NA	NA	NA	NA
Pf3D7_04_v3	103191					551		0	0	1	0	2	0	G		1	1.29211		0.54485	0.54485		NA	NA	NA	NA	NA	NA	NA	NA	NA	NA	NA	NA
Pf3D7_04_v3	103193					549		0	0	0	0	0	2	A		1	1		1	1.50786		NA	NA	NA	NA	NA	NA	NA	NA	NA	NA	NA	NA
Pf3D7_04_v3	103194					548		0	0	0	0	0	1	A		1	1		1	1.25393		NA	NA	NA	NA	NA	NA	NA	NA	NA	NA	NA	NA
Pf3D7_04_v3	103195					547		0	0	0	0	1	0	T		1	1		0.705376	0.705376		NA	NA	NA	NA	NA	NA	NA	NA	NA	NA	NA	NA
Pf3D7_04_v3	103196					546		1	0	0	0	1	0	T		1.2	1		0.705376	0.705376		NA	NA	NA	NA	NA	NA	NA	NA	NA	NA	NA	NA
Pf3D7_04_v3	103197					545		1	0	0	0	0	0	A		1.2	1		1	1		NA	NA	NA	NA	NA	NA	NA	NA	NA	NA	NA	NA
Pf3D7_04_v3	103198					544		0	1	0	0	0	0	T		0.724594	0.724594		1	1		NA	NA	NA	NA	NA	NA	NA	NA	NA	NA	NA	NA
Pf3D7_04_v3	103199					543		0	0	1	8	1	0	T		1	1.29211		2.53838	0.705376		NA	NA	NA	NA	NA	NA	NA	NA	NA	NA	NA	NA
Pf3D7_04_v3	103200					542		0	0	1	0	2	0	A		1	1.29211		0.54485	0.54485		NA	NA	NA	NA	NA	NA	NA	NA	NA	NA	NA	NA
Pf3D7_04_v3	103201					541		0	0	0	0	0	3	A		1	1		1	1.76179		NA	NA	NA	NA	NA	NA	NA	NA	NA	NA	NA	NA
Pf3D7_04_v3	103202					540		0	0	0	0	0	2	T		1	1		1	1.50786		NA	NA	NA	NA	NA	NA	NA	NA	NA	NA	NA	NA
Pf3D7_04_v3	103203					539		0	3	0	0	1	0	T		0.467236	0.467236		0.705376	0.705376		NA	NA	NA	NA	NA	NA	NA	NA	NA	NA	NA	NA
Pf3D7_04_v3	103204					538		6	0	2	0	2	0	A		2.2	1.58422		0.54485	0.54485		NA	NA	NA	NA	NA	NA	NA	NA	NA	NA	NA	NA
Pf3D7_04_v3	103205					537		1	8	0	0	0	0	T		0.296981	0.247484		1	1		NA	NA	NA	NA	NA	NA	NA	NA	NA	NA	NA	NA
Pf3D7_04_v3	103206					536		3	1	2	0	0	0	A		1.15935	1.14792		1	1		NA	NA	NA	NA	NA	NA	NA	NA	NA	NA	NA	NA
Pf3D7_04_v3	103207					535		0	0	0	0	4	0	A		1	1		0.374429	0.374429		NA	NA	NA	NA	NA	NA	NA	NA	NA	NA	NA	NA
Pf3D7_04_v3	103208					534		4	3	0	0	0	1	T		0.841024	0.467236		1	1.25393		NA	NA	NA	NA	NA	NA	NA	NA	NA	NA	NA	NA
Pf3D7_04_v3	103209					533		8	1	2	0	0	3	T		1.88395	1.14792		1	1.76179		NA	NA	NA	NA	NA	NA	NA	NA	NA	NA	NA	NA
Pf3D7_04_v3	103210					532		0	0	0	0	0	2	C		1	1		1	1.50786		NA	NA	NA	NA	NA	NA	NA	NA	NA	NA	NA	NA
Pf3D7_04_v3	103211					531		7	1	0	0	0	1	T		1.73903	0.724594		1	1.25393		NA	NA	NA	NA	NA	NA	NA	NA	NA	NA	NA	NA
Pf3D7_04_v3	103212					530		0	0	3	0	0	2	T		1	1.87634		1	1.50786		NA	NA	NA	NA	NA	NA	NA	NA	NA	NA	NA	NA
Pf3D7_04_v3	103213					529		2	3	5	3	0	0	A		0.65413	1.14966		1.97448	1		NA	NA	NA	NA	NA	NA	NA	NA	NA	NA	NA	NA
Pf3D7_04_v3	103214					528		6	0	6	0	2	2	T		2.2	2.75267		0.54485	0.821558		NA	NA	NA	NA	NA	NA	NA	NA	NA	NA	NA	NA
Pf3D7_04_v3	103215					527		5	5	3	3	0	5	A		0.689557	0.646921		1.97448	2.26966		NA	NA	NA	NA	NA	NA	NA	NA	NA	NA	NA	NA
Pf3D7_04_v3	103216					526		6	0	3	0	2	4	A		2.2	1.87634		0.54485	1.09827		NA	NA	NA	NA	NA	NA	NA	NA	NA	NA	NA	NA
Pf3D7_04_v3	103217					525		2	3	4	0	2	2	G		0.65413	1.01318		0.54485	0.821558		NA	NA	NA	NA	NA	NA	NA	NA	NA	NA	NA	NA
Pf3D7_04_v3	103218					524		1	0	1	0	2	1	T		1.2	1.29211		0.54485	0.683204		NA	NA	NA	NA	NA	NA	NA	NA	NA	NA	NA	NA
Pf3D7_04_v3	103219					523		7	3	4	1	3	1	T		1.12137	1.01318		0.588014	0.556548		NA	NA	NA	NA	NA	NA	NA	NA	NA	NA	NA	NA
Pf3D7_04_v3	103220					522		5	1	7	6	0	7	A		1.44919	2.20623		2.94896	2.77752		NA	NA	NA	NA	NA	NA	NA	NA	NA	NA	NA	NA
Pf3D7_04_v3	103221					521		13	1	0	0	1	1	T		2.60854	0.724594		0.705376	0.884493		NA	NA	NA	NA	NA	NA	NA	NA	NA	NA	NA	NA
Pf3D7_04_v3	103222					520		21	2	6	0	0	0	A		2.95427	1.56387		1	1		NA	NA	NA	NA	NA	NA	NA	NA	NA	NA	NA	NA
Pf3D7_04_v3	103223					519		5	4	3	0	0	2	A		0.793547	0.744481		1	1.50786		NA	NA	NA	NA	NA	NA	NA	NA	NA	NA	NA	NA
Pf3D7_04_v3	103224					518		9	3	6	0	1	1	C		1.30826	1.28615		0.705376	0.884493		NA	NA	NA	NA	NA	NA	NA	NA	NA	NA	NA	NA
Pf3D7_04_v3	103225					517		5	4	4	3	0	1	A		0.793547	0.860383		1.97448	1.25393		NA	NA	NA	NA	NA	NA	NA	NA	NA	NA	NA	NA
Pf3D7_04_v3	103226					516		13	2	8	0	0	1	A		2.04526	1.89579		1	1.25393		NA	NA	NA	NA	NA	NA	NA	NA	NA	NA	NA	NA
Pf3D7_04_v3	103227					515		9	2	6	0	1	3	A		1.59076	1.56387		0.705376	1.24273		NA	NA	NA	NA	NA	NA	NA	NA	NA	NA	NA	NA
Pf3D7_04_v3	103228					514		0	0	7	0	0	2	A		1	3.04479		1	1.50786		NA	NA	NA	NA	NA	NA	NA	NA	NA	NA	NA	NA
Pf3D7_04_v3	103229					513		0	0	7	0	2	1	A		1	3.04479		0.54485	0.683204		NA	NA	NA	NA	NA	NA	NA	NA	NA	NA	NA	NA
Pf3D7_04_v3	103230					512		17	2	14	0	0	5	A		2.49977	2.89153		1	2.26966		NA	NA	NA	NA	NA	NA	NA	NA	NA	NA	NA	NA
Pf3D7_04_v3	103231					511		9	4	7	0	1	2	T		1.11097	1.20809		0.705376	1.06361		NA	NA	NA	NA	NA	NA	NA	NA	NA	NA	NA	NA
Pf3D7_04_v3	103232					510		8	2	3	2	1	5	T		1.47713	1.066		1.16363	1.60096		NA	NA	NA	NA	NA	NA	NA	NA	NA	NA	NA	NA
Pf3D7_04_v3	103233					509		17	3	5	7	0	4	A		2.05584	1.14966		3.27379	2.01572		NA	NA	NA	NA	NA	NA	NA	NA	NA	NA	NA	NA
Pf3D7_04_v3	103234					508		3	4	1	0	0	3	G		0.634838	0.512676		1	1.76179		NA	NA	NA	NA	NA	NA	NA	NA	NA	NA	NA	NA
Pf3D7_04_v3	103235					507		0	0	4	0	0	7	T		1	2.16845		1	2.77752		NA	NA	NA	NA	NA	NA	NA	NA	NA	NA	NA	NA
Pf3D7_04_v3	103236					506		26	3	6	5	1	6	T		2.89686	1.28615		1.851	1.78008		NA	NA	NA	NA	NA	NA	NA	NA	NA	NA	NA	NA
Pf3D7_04_v3	103237					505		23	2	6	9	1	3	A		3.18152	1.56387		2.7675	1.24273		NA	NA	NA	NA	NA	NA	NA	NA	NA	NA	NA	NA
Pf3D7_04_v3	103238					504		19	0	6	1	0	2	A		4.8	2.75267		1.32483	1.50786		NA	NA	NA	NA	NA	NA	NA	NA	NA	NA	NA	NA
Pf3D7_04_v3	103239					503		7	2	8	0	2	3	T		1.36351	1.89579		0.54485	0.959913		NA	NA	NA	NA	NA	NA	NA	NA	NA	NA	NA	NA
Pf3D7_04_v3	103240					502		9	2	7	2	0	5	T		1.59076	1.72983		1.64965	2.26966		NA	NA	NA	NA	NA	NA	NA	NA	NA	NA	NA	NA
Pf3D7_04_v3	103241					501		9	2	4	3	0	1	T		1.59076	1.23196		1.97448	1.25393		NA	NA	NA	NA	NA	NA	NA	NA	NA	NA	NA	NA
Pf3D7_04_v3	103242					500		18	1	5	0	1	1	A		3.33313	1.78291		0.705376	0.884493		NA	NA	NA	NA	NA	NA	NA	NA	NA	NA	NA	NA
Pf3D7_04_v3	103243					499		11	4	4	6	14	3	A		1.26968	0.860383		0.430658	0.257287		NA	NA	NA	NA	NA	NA	NA	NA	NA	NA	NA	NA
Pf3D7_04_v3	103244					498		11	6	2	0	1	4	A		0.975463	0.482922		0.705376	1.42184		NA	NA	NA	NA	NA	NA	NA	NA	NA	NA	NA	NA
Pf3D7_04_v3	103245					497		5	5	3	0	0	4	A		0.689557	0.646921		1	2.01572		NA	NA	NA	NA	NA	NA	NA	NA	NA	NA	NA	NA
Pf3D7_04_v3	103246					496		6	4	13	4	1	0	T		0.872902	1.9035		1.62188	0.705376		NA	NA	NA	NA	NA	NA	NA	NA	NA	NA	NA	NA
Pf3D7_04_v3	103247					495		41	4	6	0	2	5	G		3.65032	1.09219		0.54485	1.23662		NA	NA	NA	NA	NA	NA	NA	NA	NA	NA	NA	NA
Pf3D7_04_v3	103248					494		11	1	3	19	3	2	T		2.3187	1.35958		3.18311	0.669253		NA	NA	NA	NA	NA	NA	NA	NA	NA	NA	NA	NA
Pf3D7_04_v3	103249					493		27	2	4	2	0	2	A		3.63602	1.23196		1.64965	1.50786		NA	NA	NA	NA	NA	NA	NA	NA	NA	NA	NA	NA
Pf3D7_04_v3	103250					492		11	1	3	0	1	3	C		2.3187	1.35958		0.705376	1.24273		NA	NA	NA	NA	NA	NA	NA	NA	NA	NA	NA	NA
Pf3D7_04_v3	103251					491		26	1	6	0	0	9	T		4.49249	1.99457		1	3.28538		NA	NA	NA	NA	NA	NA	NA	NA	NA	NA	NA	NA
Pf3D7_04_v3	103252					490		14	1	13	0	2	13	T		2.75346	3.47621		0.54485	2.34346		NA	NA	NA	NA	NA	NA	NA	NA	NA	NA	NA	NA
Pf3D7_04_v3	103253					489		22	3	17	0	0	3	C		2.52307	2.78749		1	1.76179		NA	NA	NA	NA	NA	NA	NA	NA	NA	NA	NA	NA
Pf3D7_04_v3	103254					488		10	1	6	0	0	1	A		2.17378	1.99457		1	1.25393		NA	NA	NA	NA	NA	NA	NA	NA	NA	NA	NA	NA
Pf3D7_04_v3	103255					487		17	2	5	1	1	2	A		2.49977	1.39792		0.934501	1.06361		NA	NA	NA	NA	NA	NA	NA	NA	NA	NA	NA	NA
Pf3D7_04_v3	103256					486		37	15	22	1	3	7	A		1.2535	1.10822		0.588014	1.23278		NA	NA	NA	NA	NA	NA	NA	NA	NA	NA	NA	NA
Pf3D7_04_v3	103257					485		11	3	7	0	0	7	T		1.49515	1.42263		1	2.77752		NA	NA	NA	NA	NA	NA	NA	NA	NA	NA	NA	NA
Pf3D7_04_v3	103258					484		10	10	10	0	2	6	T		0.624893	0.81676		0.54485	1.37498		NA	NA	NA	NA	NA	NA	NA	NA	NA	NA	NA	NA
Pf3D7_04_v3	103259					483		7	4	11	0	7	8	A		0.952256	1.6717		0.254856	0.772582		NA	NA	NA	NA	NA	NA	NA	NA	NA	NA	NA	NA
Pf3D7_04_v3	103260					482		25	3	12	6	1	6	T		2.80341	2.10506		2.08013	1.78008		NA	NA	NA	NA	NA	NA	NA	NA	NA	NA	NA	NA
Pf3D7_04_v3	103261					481		7	2	8	16	2	8	A		1.36351	1.89579		3.37656	1.65168		NA	NA	NA	NA	NA	NA	NA	NA	NA	NA	NA	NA
Pf3D7_04_v3	103262					480		16	4	4	15	0	5	A		1.66645	0.860383		5.87241	2.26966		NA	NA	NA	NA	NA	NA	NA	NA	NA	NA	NA	NA
Pf3D7_04_v3	103263					479		23	1	2	3	1	0	T		4.05773	1.14792		1.39275	0.705376		NA	NA	NA	NA	NA	NA	NA	NA	NA	NA	NA	NA
Pf3D7_04_v3	103264					478		22	9	7	1	4	2	A		1.22151	0.68875		0.496053	0.564587		NA	NA	NA	NA	NA	NA	NA	NA	NA	NA	NA	NA
Pf3D7_04_v3	103265					477		17	2	5	0	1	1	T		2.49977	1.39792		0.705376	0.884493		NA	NA	NA	NA	NA	NA	NA	NA	NA	NA	NA	NA
Pf3D7_04_v3	103266					476		8	6	7	10	2	0	A		0.792563	0.928148		2.31467	0.54485		NA	NA	NA	NA	NA	NA	NA	NA	NA	NA	NA	NA
Pf3D7_04_v3	103267					475		10	10	4	14	1	1	T		0.624893	0.451683		3.91313	0.884493		NA	NA	NA	NA	NA	NA	NA	NA	NA	NA	NA	NA
Pf3D7_04_v3	103268					474		7	2	4	0	0	4	T		1.36351	1.23196		1	2.01572		NA	NA	NA	NA	NA	NA	NA	NA	NA	NA	NA	NA
Pf3D7_04_v3	103269					473		0	0	6	11	0	1	T		1	2.75267		4.5731	1.25393		NA	NA	NA	NA	NA	NA	NA	NA	NA	NA	NA	NA
Pf3D7_04_v3	103270					472		6	4	10	3	7	0	T		0.872902	1.5558		0.503208	0.254856		NA	NA	NA	NA	NA	NA	NA	NA	NA	NA	NA	NA
Pf3D7_04_v3	103271					471		3	5	2	0	0	4	A		0.551646	0.546207		1	2.01572		NA	NA	NA	NA	NA	NA	NA	NA	NA	NA	NA	NA
Pf3D7_04_v3	103272					470		7	1	10	9	0	3	A		1.73903	2.84122		3.92344	1.76179		NA	NA	NA	NA	NA	NA	NA	NA	NA	NA	NA	NA
Pf3D7_04_v3	103273					469		15	3	6	5	4	1	A		1.86894	1.28615		0.982551	0.469508		NA	NA	NA	NA	NA	NA	NA	NA	NA	NA	NA	NA
Pf3D7_04_v3	103274					468		6	2	8	5	0	2	T		1.24988	1.89579		2.62413	1.50786		NA	NA	NA	NA	NA	NA	NA	NA	NA	NA	NA	NA
Pf3D7_04_v3	103275					467		30	6	9	16	2	4	T		2.13382	1.10624		3.37656	1.09827		NA	NA	NA	NA	NA	NA	NA	NA	NA	NA	NA	NA
Pf3D7_04_v3	103276					466		6	5	7	0	2	4	G		0.758513	1.04978		0.54485	1.09827		NA	NA	NA	NA	NA	NA	NA	NA	NA	NA	NA	NA
Pf3D7_04_v3	103277					465		14	3	2	0	1	1	G		1.7755	0.740206		0.705376	0.884493		NA	NA	NA	NA	NA	NA	NA	NA	NA	NA	NA	NA
Pf3D7_04_v3	103278					464		9	1	9	0	0	3	A		2.02886	2.62956		1	1.76179		NA	NA	NA	NA	NA	NA	NA	NA	NA	NA	NA	NA
Pf3D7_04_v3	103279					463		31	5	13	0	3	5	T		2.48241	1.65406		0.443842	1.00737		NA	NA	NA	NA	NA	NA	NA	NA	NA	NA	NA	NA
Pf3D7_04_v3	103280					462		28	1	12	42	1	10	A		4.78232	3.26455		10.3286	2.49654		NA	NA	NA	NA	NA	NA	NA	NA	NA	NA	NA	NA
Pf3D7_04_v3	103281					461		11	11	7	2	2	5	A		0.617653	0.587694		0.898814	1.23662		NA	NA	NA	NA	NA	NA	NA	NA	NA	NA	NA	NA
Pf3D7_04_v3	103282					460		22	14	5	0	5	0	A		0.854274	0.389258		0.32379	0.32379		NA	NA	NA	NA	NA	NA	NA	NA	NA	NA	NA	NA
Pf3D7_04_v3	103283					459		29	6	2	0	5	4	T		2.07286	0.482922		0.32379	0.652672		NA	NA	NA	NA	NA	NA	NA	NA	NA	NA	NA	NA
Pf3D7_04_v3	103284					458		16	13	1	10	7	0	A		0.706943	0.217488		1.0827	0.254856		NA	NA	NA	NA	NA	NA	NA	NA	NA	NA	NA	NA
Pf3D7_04_v3	103285					457		4	3	1	0	1	0	T		0.841024	0.603721		0.705376	0.705376		NA	NA	NA	NA	NA	NA	NA	NA	NA	NA	NA	NA
Pf3D7_04_v3	103286					456		2	15	1	0	3	0	A		0.208917	0.192817		0.443842	0.443842		NA	NA	NA	NA	NA	NA	NA	NA	NA	NA	NA	NA
Pf3D7_04_v3	103287					455		3	3	1	0	1	0	T		0.747577	0.603721		0.705376	0.705376		NA	NA	NA	NA	NA	NA	NA	NA	NA	NA	NA	NA
Pf3D7_04_v3	103288					454		0	7	0	0	4	1	A		0.273181	0.273181		0.374429	0.469508		NA	NA	NA	NA	NA	NA	NA	NA	NA	NA	NA	NA
Pf3D7_04_v3	103289					453		0	1	0	0	0	0	T		0.724594	0.724594		1	1		NA	NA	NA	NA	NA	NA	NA	NA	NA	NA	NA	NA
Pf3D7_04_v3	103290					452		0	3	0	0	4	0	A		0.467236	0.467236		0.374429	0.374429		NA	NA	NA	NA	NA	NA	NA	NA	NA	NA	NA	NA
Pf3D7_04_v3	103291					451		0	2	2	1	1	0	T		0.568129	0.900043		0.934501	0.705376		NA	NA	NA	NA	NA	NA	NA	NA	NA	NA	NA	NA
Pf3D7_04_v3	103292					450		0	3	1	0	0	0	A		0.467236	0.603721		1	1		NA	NA	NA	NA	NA	NA	NA	NA	NA	NA	NA	NA
Pf3D7_04_v3	103293					449		0	2	0	0	0	0	A		0.568129	0.568129		1	1		NA	NA	NA	NA	NA	NA	NA	NA	NA	NA	NA	NA
Pf3D7_04_v3	103294					448		5	4	5	1	0	0	T		0.793547	0.976285		1.32483	1		NA	NA	NA	NA	NA	NA	NA	NA	NA	NA	NA	NA
Pf3D7_04_v3	103295					447		27	10	3	0	5	3	A		1.3331	0.390836		0.32379	0.570451		NA	NA	NA	NA	NA	NA	NA	NA	NA	NA	NA	NA
Pf3D7_04_v3	103296					446		11	3	3	0	2	2	T		1.49515	0.876692		0.54485	0.821558		NA	NA	NA	NA	NA	NA	NA	NA	NA	NA	NA	NA
Pf3D7_04_v3	103297					445		1	15	1	0	1	1	A		0.179071	0.192817		0.705376	0.884493		NA	NA	NA	NA	NA	NA	NA	NA	NA	NA	NA	NA
Pf3D7_04_v3	103298					444		11	0	3	0	1	0	T		3.2	1.87634		0.705376	0.705376		NA	NA	NA	NA	NA	NA	NA	NA	NA	NA	NA	NA
Pf3D7_04_v3	103299					443		4	2	1	7	0	0	A		1.02263	0.734086		3.27379	1		NA	NA	NA	NA	NA	NA	NA	NA	NA	NA	NA	NA
Pf3D7_04_v3	103300					442		4	0	0	0	1	0	T		1.8	1		0.705376	0.705376		NA	NA	NA	NA	NA	NA	NA	NA	NA	NA	NA	NA
Pf3D7_04_v3	103301					441		0	1	0	0	2	0	T		0.724594	0.724594		0.54485	0.54485		NA	NA	NA	NA	NA	NA	NA	NA	NA	NA	NA	NA
Pf3D7_04_v3	103302					440		10	0	0	0	0	0	A		3	1		1	1		NA	NA	NA	NA	NA	NA	NA	NA	NA	NA	NA	NA
Pf3D7_04_v3	103303					439		8	4	0	3	3	0	T		1.03161	0.396774		0.876358	0.443842		NA	NA	NA	NA	NA	NA	NA	NA	NA	NA	NA	NA
Pf3D7_04_v3	103304					438		3	6	0	0	4	1	A		0.487731	0.304832		0.374429	0.469508		NA	NA	NA	NA	NA	NA	NA	NA	NA	NA	NA	NA
Pf3D7_04_v3	103305					437		11	2	0	0	1	0	T		1.81801	0.568129		0.705376	0.705376		NA	NA	NA	NA	NA	NA	NA	NA	NA	NA	NA	NA
Pf3D7_04_v3	103306					436		12	3	0	0	2	0	A		1.5886	0.467236		0.54485	0.54485		NA	NA	NA	NA	NA	NA	NA	NA	NA	NA	NA	NA
Pf3D7_04_v3	103307					435		0	1	0	0	0	0	T		0.724594	0.724594		1	1		NA	NA	NA	NA	NA	NA	NA	NA	NA	NA	NA	NA
Pf3D7_04_v3	103308					434		2	0	0	0	0	0	A		1.4	1		1	1		NA	NA	NA	NA	NA	NA	NA	NA	NA	NA	NA	NA
Pf3D7_04_v3	103309					433		0	0	0	0	0	0	T		1	1		1	1		NA	NA	NA	NA	NA	NA	NA	NA	NA	NA	NA	NA
Pf3D7_04_v3	103310					432		1	0	1	0	0	0	A		1.2	1.29211		1	1		NA	NA	NA	NA	NA	NA	NA	NA	NA	NA	NA	NA
Pf3D7_04_v3	103312					430		0	0	0	0	1	0	A		1	1		0.705376	0.705376		NA	NA	NA	NA	NA	NA	NA	NA	NA	NA	NA	NA
Pf3D7_04_v3	103313					429		0	0	0	0	0	0	A		1	1		1	1		NA	NA	NA	NA	NA	NA	NA	NA	NA	NA	NA	NA
Pf3D7_04_v3	103314					428		0	1	0	0	0	0	A		0.724594	0.724594		1	1		NA	NA	NA	NA	NA	NA	NA	NA	NA	NA	NA	NA
Pf3D7_04_v3	103315					427		2	0	0	0	0	0	A		1.4	1		1	1		NA	NA	NA	NA	NA	NA	NA	NA	NA	NA	NA	NA
Pf3D7_04_v3	103318					424		0	0	0	0	0	0	A		1	1		1	1		NA	NA	NA	NA	NA	NA	NA	NA	NA	NA	NA	NA
Pf3D7_04_v3	103319					423		1	0	0	1	0	0	A		1.2	1		1.32483	1		NA	NA	NA	NA	NA	NA	NA	NA	NA	NA	NA	NA
Pf3D7_04_v3	103321					421		0	0	0	0	0	1	A		1	1		1	1.25393		NA	NA	NA	NA	NA	NA	NA	NA	NA	NA	NA	NA
Pf3D7_04_v3	103322					420		3	0	0	0	0	0	A		1.6	1		1	1		NA	NA	NA	NA	NA	NA	NA	NA	NA	NA	NA	NA
Pf3D7_04_v3	103323					419		1	0	0	0	0	0	A		1.2	1		1	1		NA	NA	NA	NA	NA	NA	NA	NA	NA	NA	NA	NA
Pf3D7_04_v3	103324					418		0	0	1	0	0	0	A		1	1.29211		1	1		NA	NA	NA	NA	NA	NA	NA	NA	NA	NA	NA	NA
Pf3D7_04_v3	103325					417		0	0	0	0	1	0	A		1	1		0.705376	0.705376		NA	NA	NA	NA	NA	NA	NA	NA	NA	NA	NA	NA
Pf3D7_04_v3	103328					414		0	0	0	1	0	0	A		1	1		1.32483	1		NA	NA	NA	NA	NA	NA	NA	NA	NA	NA	NA	NA
Pf3D7_04_v3	103329					413		0	0	0	1	0	0	A		1	1		1.32483	1		NA	NA	NA	NA	NA	NA	NA	NA	NA	NA	NA	NA
Pf3D7_04_v3	103330					412		1	0	0	0	0	0	A		1.2	1		1	1		NA	NA	NA	NA	NA	NA	NA	NA	NA	NA	NA	NA
Pf3D7_04_v3	103331					411		1	0	0	0	0	0	A		1.2	1		1	1		NA	NA	NA	NA	NA	NA	NA	NA	NA	NA	NA	NA
Pf3D7_04_v3	103332					410		0	0	1	1	0	1	T		1	1.29211		1.32483	1.25393		NA	NA	NA	NA	NA	NA	NA	NA	NA	NA	NA	NA
Pf3D7_04_v3	103333					409		1	2	1	0	0	1	A		0.681754	0.734086		1	1.25393		NA	NA	NA	NA	NA	NA	NA	NA	NA	NA	NA	NA
Pf3D7_04_v3	103334					408		1	0	1	0	1	0	C		1.2	1.29211		0.705376	0.705376		NA	NA	NA	NA	NA	NA	NA	NA	NA	NA	NA	NA
Pf3D7_04_v3	103335					407		0	0	0	0	0	0	A		1	1		1	1		NA	NA	NA	NA	NA	NA	NA	NA	NA	NA	NA	NA
Pf3D7_04_v3	103336					406		1	0	0	0	0	1	T		1.2	1		1	1.25393		NA	NA	NA	NA	NA	NA	NA	NA	NA	NA	NA	NA
Pf3D7_04_v3	103337					405		2	0	2	0	0	0	A		1.4	1.58422		1	1		NA	NA	NA	NA	NA	NA	NA	NA	NA	NA	NA	NA
Pf3D7_04_v3	103338					404		1	0	0	0	3	0	T		1.2	1		0.443842	0.443842		NA	NA	NA	NA	NA	NA	NA	NA	NA	NA	NA	NA
Pf3D7_04_v3	103339					403		2	0	0	0	0	0	A		1.4	1		1	1		NA	NA	NA	NA	NA	NA	NA	NA	NA	NA	NA	NA
Pf3D7_04_v3	103340					402		0	0	1	0	0	0	T		1	1.29211		1	1		NA	NA	NA	NA	NA	NA	NA	NA	NA	NA	NA	NA
Pf3D7_04_v3	103341					401		1	0	0	0	1	2	T		1.2	1		0.705376	1.06361		NA	NA	NA	NA	NA	NA	NA	NA	NA	NA	NA	NA
Pf3D7_04_v3	103342					400		0	2	1	0	0	0	A		0.568129	0.734086		1	1		NA	NA	NA	NA	NA	NA	NA	NA	NA	NA	NA	NA
Pf3D7_04_v3	103343					399		0	0	2	0	0	1	C		1	1.58422		1	1.25393		NA	NA	NA	NA	NA	NA	NA	NA	NA	NA	NA	NA
Pf3D7_04_v3	103344					398		1	1	0	1	1	0	T		0.869513	0.724594		0.934501	0.705376		NA	NA	NA	NA	NA	NA	NA	NA	NA	NA	NA	NA
Pf3D7_04_v3	103345					397		6	0	0	0	0	0	A		2.2	1		1	1		NA	NA	NA	NA	NA	NA	NA	NA	NA	NA	NA	NA
Pf3D7_04_v3	103346					396		0	2	0	4	0	2	T		0.568129	0.568129		2.29931	1.50786		NA	NA	NA	NA	NA	NA	NA	NA	NA	NA	NA	NA
Pf3D7_04_v3	103347					395		1	0	0	0	0	0	A		1.2	1		1	1		NA	NA	NA	NA	NA	NA	NA	NA	NA	NA	NA	NA
Pf3D7_04_v3	103348					394		4	2	0	0	0	0	A		1.02263	0.568129		1	1		NA	NA	NA	NA	NA	NA	NA	NA	NA	NA	NA	NA
Pf3D7_04_v3	103349					393		6	0	0	0	0	0	T		2.2	1		1	1		NA	NA	NA	NA	NA	NA	NA	NA	NA	NA	NA	NA
Pf3D7_04_v3	103350					392		3	0	0	0	2	0	A		1.6	1		0.54485	0.54485		NA	NA	NA	NA	NA	NA	NA	NA	NA	NA	NA	NA
Pf3D7_04_v3	103351					391		7	0	0	0	0	0	T		2.4	1		1	1		NA	NA	NA	NA	NA	NA	NA	NA	NA	NA	NA	NA
Pf3D7_04_v3	103352					390		6	2	0	0	1	0	A		1.24988	0.568129		0.705376	0.705376		NA	NA	NA	NA	NA	NA	NA	NA	NA	NA	NA	NA
Pf3D7_04_v3	103353					389		4	0	0	3	0	0	T		1.8	1		1.97448	1		NA	NA	NA	NA	NA	NA	NA	NA	NA	NA	NA	NA
Pf3D7_04_v3	103354					388		0	0	0	0	1	0	A		1	1		0.705376	0.705376		NA	NA	NA	NA	NA	NA	NA	NA	NA	NA	NA	NA
Pf3D7_04_v3	103355					387		0	0	1	2	0	0	T		1	1.29211		1.64965	1		NA	NA	NA	NA	NA	NA	NA	NA	NA	NA	NA	NA
Pf3D7_04_v3	103357					385		4	0	0	0	0	0	T		1.8	1		1	1		NA	NA	NA	NA	NA	NA	NA	NA	NA	NA	NA	NA
Pf3D7_04_v3	103358					384		0	0	0	0	2	0	A		1	1		0.54485	0.54485		NA	NA	NA	NA	NA	NA	NA	NA	NA	NA	NA	NA
Pf3D7_04_v3	103360					382		0	1	0	0	0	7	T		0.724594	0.724594		1	2.77752		NA	NA	NA	NA	NA	NA	NA	NA	NA	NA	NA	NA
Pf3D7_04_v3	103361					381		4	0	0	5	0	1	A		1.8	1		2.62413	1.25393		NA	NA	NA	NA	NA	NA	NA	NA	NA	NA	NA	NA
Pf3D7_04_v3	103362					380		6	0	1	0	3	0	T		2.2	1.29211		0.443842	0.443842		NA	NA	NA	NA	NA	NA	NA	NA	NA	NA	NA	NA
Pf3D7_04_v3	103363					379		9	0	0	0	3	0	A		2.8	1		0.443842	0.443842		NA	NA	NA	NA	NA	NA	NA	NA	NA	NA	NA	NA
Pf3D7_04_v3	103364					378		2	0	0	0	2	3	T		1.4	1		0.54485	0.959913		NA	NA	NA	NA	NA	NA	NA	NA	NA	NA	NA	NA
Pf3D7_04_v3	103365					377		0	0	0	0	0	0	T		1	1		1	1		NA	NA	NA	NA	NA	NA	NA	NA	NA	NA	NA	NA
Pf3D7_04_v3	103366					376		0	0	0	0	1	1	A		1	1		0.705376	0.884493		NA	NA	NA	NA	NA	NA	NA	NA	NA	NA	NA	NA
Pf3D7_04_v3	103367					375		13	1	0	2	2	1	T		2.60854	0.724594		0.898814	0.683204		NA	NA	NA	NA	NA	NA	NA	NA	NA	NA	NA	NA
Pf3D7_04_v3	103368					374		1	0	0	3	0	0	A		1.2	1		1.97448	1		NA	NA	NA	NA	NA	NA	NA	NA	NA	NA	NA	NA
Pf3D7_04_v3	103369					373		0	0	0	0	2	1	A		1	1		0.54485	0.683204		NA	NA	NA	NA	NA	NA	NA	NA	NA	NA	NA	NA
Pf3D7_04_v3	103370					372		2	1	0	0	0	0	A		1.01443	0.724594		1	1		NA	NA	NA	NA	NA	NA	NA	NA	NA	NA	NA	NA
Pf3D7_04_v3	103372					370		1	3	0	0	0	0	G		0.560683	0.467236		1	1		NA	NA	NA	NA	NA	NA	NA	NA	NA	NA	NA	NA
Pf3D7_04_v3	103373					369		0	1	0	0	2	4	A		0.724594	0.724594		0.54485	1.09827		NA	NA	NA	NA	NA	NA	NA	NA	NA	NA	NA	NA
Pf3D7_04_v3	103375					367		6	0	0	0	0	0	C		2.2	1		1	1		NA	NA	NA	NA	NA	NA	NA	NA	NA	NA	NA	NA
Pf3D7_04_v3	103377					365		1	0	0	0	2	0	T		1.2	1		0.54485	0.54485		NA	NA	NA	NA	NA	NA	NA	NA	NA	NA	NA	NA
Pf3D7_04_v3	103378					364		0	0	1	4	3	3	A		1	1.29211		1.02053	0.781958		NA	NA	NA	NA	NA	NA	NA	NA	NA	NA	NA	NA
Pf3D7_04_v3	103379					363		0	0	0	0	0	2	T		1	1		1	1.50786		NA	NA	NA	NA	NA	NA	NA	NA	NA	NA	NA	NA
Pf3D7_04_v3	103380					362		6	0	2	0	1	0	G		2.2	1.58422		0.705376	0.705376		NA	NA	NA	NA	NA	NA	NA	NA	NA	NA	NA	NA
Pf3D7_04_v3	103381					361		0	0	2	0	0	1	A		1	1.58422		1	1.25393		NA	NA	NA	NA	NA	NA	NA	NA	NA	NA	NA	NA
Pf3D7_04_v3	103382					360		6	0	0	0	1	0	C		2.2	1		0.705376	0.705376		NA	NA	NA	NA	NA	NA	NA	NA	NA	NA	NA	NA
Pf3D7_04_v3	103383					359		0	0	3	0	0	3	A		1	1.87634		1	1.76179		NA	NA	NA	NA	NA	NA	NA	NA	NA	NA	NA	NA
Pf3D7_04_v3	103384					358		0	0	5	0	0	1	A		1	2.46056		1	1.25393		NA	NA	NA	NA	NA	NA	NA	NA	NA	NA	NA	NA
Pf3D7_04_v3	103385					357		5	2	0	0	0	1	A		1.13626	0.568129		1	1.25393		NA	NA	NA	NA	NA	NA	NA	NA	NA	NA	NA	NA
Pf3D7_04_v3	103386					356		3	1	0	9	0	1	T		1.15935	0.724594		3.92344	1.25393		NA	NA	NA	NA	NA	NA	NA	NA	NA	NA	NA	NA
Pf3D7_04_v3	103387					355		1	0	0	0	0	3	A		1.2	1		1	1.76179		NA	NA	NA	NA	NA	NA	NA	NA	NA	NA	NA	NA
Pf3D7_04_v3	103388					354		11	0	0	0	0	0	T		3.2	1		1	1		NA	NA	NA	NA	NA	NA	NA	NA	NA	NA	NA	NA
Pf3D7_04_v3	103389					353		0	0	2	0	0	0	A		1	1.58422		1	1		NA	NA	NA	NA	NA	NA	NA	NA	NA	NA	NA	NA
Pf3D7_04_v3	103390					352		1	0	0	0	0	0	T		1.2	1		1	1		NA	NA	NA	NA	NA	NA	NA	NA	NA	NA	NA	NA
Pf3D7_04_v3	103391					351		9	3	0	1	1	1	T		1.30826	0.467236		0.934501	0.884493		NA	NA	NA	NA	NA	NA	NA	NA	NA	NA	NA	NA
Pf3D7_04_v3	103392					350		0	0	5	2	0	0	A		1	2.46056		1.64965	1		NA	NA	NA	NA	NA	NA	NA	NA	NA	NA	NA	NA
Pf3D7_04_v3	103393					349		1	1	1	0	0	0	T		0.869513	0.936257		1	1		NA	NA	NA	NA	NA	NA	NA	NA	NA	NA	NA	NA
Pf3D7_04_v3	103394					348		1	0	0	2	0	0	A		1.2	1		1.64965	1		NA	NA	NA	NA	NA	NA	NA	NA	NA	NA	NA	NA
Pf3D7_04_v3	103395					347		0	2	0	0	1	0	T		0.568129	0.568129		0.705376	0.705376		NA	NA	NA	NA	NA	NA	NA	NA	NA	NA	NA	NA
Pf3D7_04_v3	103396					346		3	1	0	1	2	1	A		1.15935	0.724594		0.721832	0.683204		NA	NA	NA	NA	NA	NA	NA	NA	NA	NA	NA	NA
Pf3D7_04_v3	103397					345		0	2	0	0	0	0	T		0.568129	0.568129		1	1		NA	NA	NA	NA	NA	NA	NA	NA	NA	NA	NA	NA
Pf3D7_04_v3	103398					344		3	0	0	0	0	1	A		1.6	1		1	1.25393		NA	NA	NA	NA	NA	NA	NA	NA	NA	NA	NA	NA
Pf3D7_04_v3	103399					343		0	0	1	0	0	0	T		1	1.29211		1	1		NA	NA	NA	NA	NA	NA	NA	NA	NA	NA	NA	NA
Pf3D7_04_v3	103400					342		0	1	0	0	0	1	A		0.724594	0.724594		1	1.25393		NA	NA	NA	NA	NA	NA	NA	NA	NA	NA	NA	NA
Pf3D7_04_v3	103402					340		0	0	1	0	0	1	A		1	1.29211		1	1.25393		NA	NA	NA	NA	NA	NA	NA	NA	NA	NA	NA	NA
Pf3D7_04_v3	103403					339		1	0	1	0	0	4	C		1.2	1.29211		1	2.01572		NA	NA	NA	NA	NA	NA	NA	NA	NA	NA	NA	NA
Pf3D7_04_v3	103404					338		0	5	7	0	0	2	A		0.344779	1.04978		1	1.50786		NA	NA	NA	NA	NA	NA	NA	NA	NA	NA	NA	NA
Pf3D7_04_v3	103405					337		14	1	4	0	0	1	T		2.75346	1.57125		1	1.25393		NA	NA	NA	NA	NA	NA	NA	NA	NA	NA	NA	NA
Pf3D7_04_v3	103406					336		3	2	2	5	0	0	T		0.909006	0.900043		2.62413	1		NA	NA	NA	NA	NA	NA	NA	NA	NA	NA	NA	NA
Pf3D7_04_v3	103407					335		11	0	4	0	0	3	T		3.2	2.16845		1	1.76179		NA	NA	NA	NA	NA	NA	NA	NA	NA	NA	NA	NA
Pf3D7_04_v3	103408					334		16	2	9	0	1	2	A		2.38614	2.06174		0.705376	1.06361		NA	NA	NA	NA	NA	NA	NA	NA	NA	NA	NA	NA
Pf3D7_04_v3	103409					333		11	3	15	0	2	0	T		1.49515	2.51451		0.54485	0.54485		NA	NA	NA	NA	NA	NA	NA	NA	NA	NA	NA	NA
Pf3D7_04_v3	103410					332		20	3	5	0	2	3	A		2.33618	1.14966		0.54485	0.959913		NA	NA	NA	NA	NA	NA	NA	NA	NA	NA	NA	NA
Pf3D7_04_v3	103411					331		30	1	5	0	1	1	A		5.07216	1.78291		0.705376	0.884493		NA	NA	NA	NA	NA	NA	NA	NA	NA	NA	NA	NA
Pf3D7_04_v3	103412					330		11	2	6	0	1	3	A		1.81801	1.56387		0.705376	1.24273		NA	NA	NA	NA	NA	NA	NA	NA	NA	NA	NA	NA
Pf3D7_04_v3	103413					329		0	1	2	0	2	1	A		0.724594	1.14792		0.54485	0.683204		NA	NA	NA	NA	NA	NA	NA	NA	NA	NA	NA	NA
Pf3D7_04_v3	103414					328		4	2	4	3	1	1	A		1.02263	1.23196		1.39275	0.884493		NA	NA	NA	NA	NA	NA	NA	NA	NA	NA	NA	NA
Pf3D7_04_v3	103415					327		1	1	1	0	0	0	G		0.869513	0.936257		1	1		NA	NA	NA	NA	NA	NA	NA	NA	NA	NA	NA	NA
Pf3D7_04_v3	103416					326		0	3	5	0	0	6	T		0.467236	1.14966		1	2.52359		NA	NA	NA	NA	NA	NA	NA	NA	NA	NA	NA	NA
Pf3D7_04_v3	103417					325		4	9	10	1	0	2	T		0.407172	0.886983		1.32483	1.50786		NA	NA	NA	NA	NA	NA	NA	NA	NA	NA	NA	NA
Pf3D7_04_v3	103418					324		12	0	4	1	1	4	C		3.4	2.16845		0.934501	1.42184		NA	NA	NA	NA	NA	NA	NA	NA	NA	NA	NA	NA
Pf3D7_04_v3	103419					323		0	0	2	0	0	2	A		1	1.58422		1	1.50786		NA	NA	NA	NA	NA	NA	NA	NA	NA	NA	NA	NA
Pf3D7_04_v3	103420					322		0	1	1	0	1	2	A		0.724594	0.936257		0.705376	1.06361		NA	NA	NA	NA	NA	NA	NA	NA	NA	NA	NA	NA
Pf3D7_04_v3	103421					321		10	3	3	0	1	6	A		1.40171	0.876692		0.705376	1.78008		NA	NA	NA	NA	NA	NA	NA	NA	NA	NA	NA	NA
Pf3D7_04_v3	103422					320		9	2	3	0	2	1	A		1.59076	1.066		0.54485	0.683204		NA	NA	NA	NA	NA	NA	NA	NA	NA	NA	NA	NA
Pf3D7_04_v3	103423					319		9	9	1	0	3	0	A		0.633378	0.292284		0.443842	0.443842		NA	NA	NA	NA	NA	NA	NA	NA	NA	NA	NA	NA
Pf3D7_04_v3	103424					318		7	0	1	0	6	0	A		2.4	1.29211		0.285217	0.285217		NA	NA	NA	NA	NA	NA	NA	NA	NA	NA	NA	NA
Pf3D7_04_v3	103425					317		0	6	3	0	1	2	A		0.304832	0.571968		0.705376	1.06361		NA	NA	NA	NA	NA	NA	NA	NA	NA	NA	NA	NA
Pf3D7_04_v3	103426					316		14	3	4	0	0	0	T		1.7755	1.01318		1	1		NA	NA	NA	NA	NA	NA	NA	NA	NA	NA	NA	NA
Pf3D7_04_v3	103427					315		7	0	7	0	1	1	A		2.4	3.04479		0.705376	0.884493		NA	NA	NA	NA	NA	NA	NA	NA	NA	NA	NA	NA
Pf3D7_04_v3	103428					314		3	0	5	1	0	1	C		1.6	2.46056		1.32483	1.25393		NA	NA	NA	NA	NA	NA	NA	NA	NA	NA	NA	NA
Pf3D7_04_v3	103429					313		4	0	2	0	0	2	A		1.8	1.58422		1	1.50786		NA	NA	NA	NA	NA	NA	NA	NA	NA	NA	NA	NA
Pf3D7_04_v3	103430					312		16	5	5	0	0	2	T		1.44807	0.848349		1	1.50786		NA	NA	NA	NA	NA	NA	NA	NA	NA	NA	NA	NA
Pf3D7_04_v3	103431					311		0	13	5	0	2	0	A		0.16832	0.414161		0.54485	0.54485		NA	NA	NA	NA	NA	NA	NA	NA	NA	NA	NA	NA
Pf3D7_04_v3	103432					310		17	2	3	1	0	1	T		2.49977	1.066		1.32483	1.25393		NA	NA	NA	NA	NA	NA	NA	NA	NA	NA	NA	NA
Pf3D7_04_v3	103433					309		9	2	11	4	0	1	A		1.59076	2.39366		2.29931	1.25393		NA	NA	NA	NA	NA	NA	NA	NA	NA	NA	NA	NA
Pf3D7_04_v3	103434					308		18	1	3	18	0	4	A		3.33313	1.35958		6.84689	2.01572		NA	NA	NA	NA	NA	NA	NA	NA	NA	NA	NA	NA
Pf3D7_04_v3	103435					307		0	2	3	3	0	3	C		0.568129	1.066		1.97448	1.76179		NA	NA	NA	NA	NA	NA	NA	NA	NA	NA	NA	NA
Pf3D7_04_v3	103436					306		9	0	4	0	1	1	A		2.8	2.16845		0.705376	0.884493		NA	NA	NA	NA	NA	NA	NA	NA	NA	NA	NA	NA
Pf3D7_04_v3	103437					305		9	3	4	0	7	2	A		1.30826	1.01318		0.254856	0.384287		NA	NA	NA	NA	NA	NA	NA	NA	NA	NA	NA	NA
Pf3D7_04_v3	103438					304		2	4	3	0	0	2	T		0.555483	0.744481		1	1.50786		NA	NA	NA	NA	NA	NA	NA	NA	NA	NA	NA	NA
Pf3D7_04_v3	103439					303		15	2	20	13	5	1	A		2.27251	3.88727		1.69108	0.406011		NA	NA	NA	NA	NA	NA	NA	NA	NA	NA	NA	NA
Pf3D7_04_v3	103440					302		3	3	9	0	0	1	A		0.747577	1.6956		1	1.25393		NA	NA	NA	NA	NA	NA	NA	NA	NA	NA	NA	NA
Pf3D7_04_v3	103441					301		2	3	3	2	3	1	A		0.65413	0.876692		0.732186	0.556548		NA	NA	NA	NA	NA	NA	NA	NA	NA	NA	NA	NA
Pf3D7_04_v3	103442					300		18	3	1	0	2	6	A		2.14928	0.603721		0.54485	1.37498		NA	NA	NA	NA	NA	NA	NA	NA	NA	NA	NA	NA
Pf3D7_04_v3	103443					299		18	2	2	0	1	0	T		2.61339	0.900043		0.705376	0.705376		NA	NA	NA	NA	NA	NA	NA	NA	NA	NA	NA	NA
Pf3D7_04_v3	103444					298		11	3	7	0	0	1	A		1.49515	1.42263		1	1.25393		NA	NA	NA	NA	NA	NA	NA	NA	NA	NA	NA	NA
Pf3D7_04_v3	103445					297		12	1	2	6	1	0	T		2.46362	1.14792		2.08013	0.705376		NA	NA	NA	NA	NA	NA	NA	NA	NA	NA	NA	NA
Pf3D7_04_v3	103446					296		0	2	0	3	2	0	T		0.568129	0.568129		1.0758	0.54485		NA	NA	NA	NA	NA	NA	NA	NA	NA	NA	NA	NA
Pf3D7_04_v3	103447					295		6	1	0	0	0	0	A		1.59411	0.724594		1	1		NA	NA	NA	NA	NA	NA	NA	NA	NA	NA	NA	NA
Pf3D7_04_v3	103448					294		0	1	0	0	1	0	T		0.724594	0.724594		0.705376	0.705376		NA	NA	NA	NA	NA	NA	NA	NA	NA	NA	NA	NA
Pf3D7_04_v3	103449					293		8	1	1	5	0	2	A		1.88395	0.936257		2.62413	1.50786		NA	NA	NA	NA	NA	NA	NA	NA	NA	NA	NA	NA
Pf3D7_04_v3	103450					292		24	3	3	7	0	3	T		2.70997	0.876692		3.27379	1.76179		NA	NA	NA	NA	NA	NA	NA	NA	NA	NA	NA	NA
Pf3D7_04_v3	103451					291		7	1	9	18	11	1	A		1.73903	2.62956		1.22385	0.224135		NA	NA	NA	NA	NA	NA	NA	NA	NA	NA	NA	NA
Pf3D7_04_v3	103452					290		0	2	2	0	0	0	A		0.568129	0.900043		1	1		NA	NA	NA	NA	NA	NA	NA	NA	NA	NA	NA	NA
Pf3D7_04_v3	103453					289		9	5	0	3	1	1	T		0.96538	0.344779		1.39275	0.884493		NA	NA	NA	NA	NA	NA	NA	NA	NA	NA	NA	NA
Pf3D7_04_v3	103454					288		12	7	2	0	6	1	A		0.928815	0.43278		0.285217	0.357642		NA	NA	NA	NA	NA	NA	NA	NA	NA	NA	NA	NA
Pf3D7_04_v3	103455					287		3	2	2	0	0	1	T		0.909006	0.900043		1	1.25393		NA	NA	NA	NA	NA	NA	NA	NA	NA	NA	NA	NA
Pf3D7_04_v3	103456					286		18	1	1	0	0	1	T		3.33313	0.936257		1	1.25393		NA	NA	NA	NA	NA	NA	NA	NA	NA	NA	NA	NA
Pf3D7_04_v3	103457					285		16	0	0	1	0	0	T		4.2	1		1.32483	1		NA	NA	NA	NA	NA	NA	NA	NA	NA	NA	NA	NA
Pf3D7_04_v3	103458					284		4	3	1	0	1	0	A		0.841024	0.603721		0.705376	0.705376		NA	NA	NA	NA	NA	NA	NA	NA	NA	NA	NA	NA
Pf3D7_04_v3	103459					283		6	2	0	3	1	0	T		1.24988	0.568129		1.39275	0.705376		NA	NA	NA	NA	NA	NA	NA	NA	NA	NA	NA	NA
Pf3D7_04_v3	103460					282		1	6	0	0	3	1	A		0.365799	0.304832		0.443842	0.556548		NA	NA	NA	NA	NA	NA	NA	NA	NA	NA	NA	NA
Pf3D7_04_v3	103461					281		5	3	1	3	0	1	T		0.934471	0.603721		1.97448	1.25393		NA	NA	NA	NA	NA	NA	NA	NA	NA	NA	NA	NA
Pf3D7_04_v3	103462					280		5	5	0	10	2	0	A		0.689557	0.344779		2.31467	0.54485		NA	NA	NA	NA	NA	NA	NA	NA	NA	NA	NA	NA
Pf3D7_04_v3	103463					279		6	2	0	0	0	0	A		1.24988	0.568129		1	1		NA	NA	NA	NA	NA	NA	NA	NA	NA	NA	NA	NA
Pf3D7_04_v3	103464					278		4	2	0	0	0	1	A		1.02263	0.568129		1	1.25393		NA	NA	NA	NA	NA	NA	NA	NA	NA	NA	NA	NA
Pf3D7_04_v3	103465					277		7	2	0	1	1	0	T		1.36351	0.568129		0.934501	0.705376		NA	NA	NA	NA	NA	NA	NA	NA	NA	NA	NA	NA
Pf3D7_04_v3	103466					276		0	0	0	1	2	0	A		1	1		0.721832	0.54485		NA	NA	NA	NA	NA	NA	NA	NA	NA	NA	NA	NA
Pf3D7_04_v3	103467					275		3	4	0	0	0	0	T		0.634838	0.396774		1	1		NA	NA	NA	NA	NA	NA	NA	NA	NA	NA	NA	NA
Pf3D7_04_v3	103468					274		7	4	0	0	0	0	A		0.952256	0.396774		1	1		NA	NA	NA	NA	NA	NA	NA	NA	NA	NA	NA	NA
Pf3D7_04_v3	103469					273		1	0	0	0	0	0	A		1.2	1		1	1		NA	NA	NA	NA	NA	NA	NA	NA	NA	NA	NA	NA
Pf3D7_04_v3	103471					271		0	2	0	3	0	0	C		0.568129	0.568129		1.97448	1		NA	NA	NA	NA	NA	NA	NA	NA	NA	NA	NA	NA
Pf3D7_04_v3	103472					270		2	2	1	0	0	0	A		0.79538	0.734086		1	1		NA	NA	NA	NA	NA	NA	NA	NA	NA	NA	NA	NA
Pf3D7_04_v3	103473					269		3	0	1	0	0	0	G		1.6	1.29211		1	1		NA	NA	NA	NA	NA	NA	NA	NA	NA	NA	NA	NA
Pf3D7_04_v3	103474					268		0	0	2	0	0	0	A		1	1.58422		1	1		NA	NA	NA	NA	NA	NA	NA	NA	NA	NA	NA	NA
Pf3D7_04_v3	103475					267		0	0	0	0	0	0	A		1	1		1	1		NA	NA	NA	NA	NA	NA	NA	NA	NA	NA	NA	NA
Pf3D7_04_v3	103476					266		2	1	1	0	1	0	T		1.01443	0.936257		0.705376	0.705376		NA	NA	NA	NA	NA	NA	NA	NA	NA	NA	NA	NA
Pf3D7_04_v3	103477					265		4	2	0	0	0	0	T		1.02263	0.568129		1	1		NA	NA	NA	NA	NA	NA	NA	NA	NA	NA	NA	NA
Pf3D7_04_v3	103478					264		3	0	0	0	0	0	A		1.6	1		1	1		NA	NA	NA	NA	NA	NA	NA	NA	NA	NA	NA	NA
Pf3D7_04_v3	103479					263		4	0	0	1	0	0	T		1.8	1		1.32483	1		NA	NA	NA	NA	NA	NA	NA	NA	NA	NA	NA	NA
Pf3D7_04_v3	103480					262		5	0	1	0	1	0	A		2	1.29211		0.705376	0.705376		NA	NA	NA	NA	NA	NA	NA	NA	NA	NA	NA	NA
Pf3D7_04_v3	103481					261		9	1	0	0	0	0	T		2.02886	0.724594		1	1		NA	NA	NA	NA	NA	NA	NA	NA	NA	NA	NA	NA
Pf3D7_04_v3	103482					260		5	0	0	0	0	0	T		2	1		1	1		NA	NA	NA	NA	NA	NA	NA	NA	NA	NA	NA	NA
Pf3D7_04_v3	103483					259		2	0	0	0	0	0	T		1.4	1		1	1		NA	NA	NA	NA	NA	NA	NA	NA	NA	NA	NA	NA
Pf3D7_04_v3	103484					258		2	1	0	1	0	0	A		1.01443	0.724594		1.32483	1		NA	NA	NA	NA	NA	NA	NA	NA	NA	NA	NA	NA
Pf3D7_04_v3	103485					257		8	2	0	3	0	0	T		1.47713	0.568129		1.97448	1		NA	NA	NA	NA	NA	NA	NA	NA	NA	NA	NA	NA
Pf3D7_04_v3	103486					256		2	0	0	0	3	0	A		1.4	1		0.443842	0.443842		NA	NA	NA	NA	NA	NA	NA	NA	NA	NA	NA	NA
Pf3D7_04_v3	103487					255		0	0	1	0	0	0	T		1	1.29211		1	1		NA	NA	NA	NA	NA	NA	NA	NA	NA	NA	NA	NA
Pf3D7_04_v3	103488					254		0	2	0	0	2	0	A		0.568129	0.568129		0.54485	0.54485		NA	NA	NA	NA	NA	NA	NA	NA	NA	NA	NA	NA
Pf3D7_04_v3	103489					253		0	0	0	0	0	1	T		1	1		1	1.25393		NA	NA	NA	NA	NA	NA	NA	NA	NA	NA	NA	NA
Pf3D7_04_v3	103490					252		3	0	0	0	0	0	A		1.6	1		1	1		NA	NA	NA	NA	NA	NA	NA	NA	NA	NA	NA	NA
Pf3D7_04_v3	103492					250		0	4	0	0	1	0	A		0.396774	0.396774		0.705376	0.705376		NA	NA	NA	NA	NA	NA	NA	NA	NA	NA	NA	NA
Pf3D7_04_v3	103496					246		0	0	0	0	2	0	A		1	1		0.54485	0.54485		NA	NA	NA	NA	NA	NA	NA	NA	NA	NA	NA	NA
Pf3D7_04_v3	103499					243		1	0	0	0	0	0	T		1.2	1		1	1		NA	NA	NA	NA	NA	NA	NA	NA	NA	NA	NA	NA
Pf3D7_04_v3	103502					240		0	1	0	0	1	0	A		0.724594	0.724594		0.705376	0.705376		NA	NA	NA	NA	NA	NA	NA	NA	NA	NA	NA	NA
Pf3D7_04_v3	103506					236		3	0	0	0	0	0	T		1.6	1		1	1		NA	NA	NA	NA	NA	NA	NA	NA	NA	NA	NA	NA
Pf3D7_04_v3	103510					232		0	0	0	0	1	0	T		1	1		0.705376	0.705376		NA	NA	NA	NA	NA	NA	NA	NA	NA	NA	NA	NA
Pf3D7_04_v3	103513					229		0	0	0	0	2	0	A		1	1		0.54485	0.54485		NA	NA	NA	NA	NA	NA	NA	NA	NA	NA	NA	NA
Pf3D7_04_v3	103515					227		2	0	0	0	1	0	A		1.4	1		0.705376	0.705376		NA	NA	NA	NA	NA	NA	NA	NA	NA	NA	NA	NA
Pf3D7_04_v3	103516					226		0	0	0	0	2	0	A		1	1		0.54485	0.54485		NA	NA	NA	NA	NA	NA	NA	NA	NA	NA	NA	NA
Pf3D7_04_v3	103517					225		0	0	0	0	0	0	T		1	1		1	1		NA	NA	NA	NA	NA	NA	NA	NA	NA	NA	NA	NA
Pf3D7_04_v3	103520					222		0	0	0	0	0	1	A		1	1		1	1.25393		NA	NA	NA	NA	NA	NA	NA	NA	NA	NA	NA	NA
Pf3D7_04_v3	103523					219		0	0	0	0	0	0	C		1	1		1	1		NA	NA	NA	NA	NA	NA	NA	NA	NA	NA	NA	NA
Pf3D7_04_v3	103525					217		1	0	0	0	2	0	A		1.2	1		0.54485	0.54485		NA	NA	NA	NA	NA	NA	NA	NA	NA	NA	NA	NA
Pf3D7_04_v3	103526					216		0	0	0	0	2	2	A		1	1		0.54485	0.821558		NA	NA	NA	NA	NA	NA	NA	NA	NA	NA	NA	NA
Pf3D7_04_v3	103528					214		3	0	0	0	0	2	A		1.6	1		1	1.50786		NA	NA	NA	NA	NA	NA	NA	NA	NA	NA	NA	NA
Pf3D7_04_v3	103529					213		0	0	1	6	0	1	T		1	1.29211		2.94896	1.25393		NA	NA	NA	NA	NA	NA	NA	NA	NA	NA	NA	NA
Pf3D7_04_v3	103530					212		0	0	1	0	0	0	T		1	1.29211		1	1		NA	NA	NA	NA	NA	NA	NA	NA	NA	NA	NA	NA
Pf3D7_04_v3	103531					211		0	1	0	0	0	0	T		0.724594	0.724594		1	1		NA	NA	NA	NA	NA	NA	NA	NA	NA	NA	NA	NA
Pf3D7_04_v3	103532					210		0	0	2	1	1	0	A		1	1.58422		0.934501	0.705376		NA	NA	NA	NA	NA	NA	NA	NA	NA	NA	NA	NA
Pf3D7_04_v3	103533					209		2	1	2	0	0	1	A		1.01443	1.14792		1	1.25393		NA	NA	NA	NA	NA	NA	NA	NA	NA	NA	NA	NA
Pf3D7_04_v3	103534					208		3	1	2	0	0	0	A		1.15935	1.14792		1	1		NA	NA	NA	NA	NA	NA	NA	NA	NA	NA	NA	NA
Pf3D7_04_v3	103535					207		1	0	0	0	0	0	A		1.2	1		1	1		NA	NA	NA	NA	NA	NA	NA	NA	NA	NA	NA	NA
Pf3D7_04_v3	103536					206		0	0	0	9	0	1	T		1	1		3.92344	1.25393		NA	NA	NA	NA	NA	NA	NA	NA	NA	NA	NA	NA
Pf3D7_04_v3	103537					205		16	0	1	0	0	0	T		4.2	1.29211		1	1		NA	NA	NA	NA	NA	NA	NA	NA	NA	NA	NA	NA
Pf3D7_04_v3	103538					204		4	0	3	0	0	4	A		1.8	1.87634		1	2.01572		NA	NA	NA	NA	NA	NA	NA	NA	NA	NA	NA	NA
Pf3D7_04_v3	103539					203		3	0	1	2	0	2	T		1.6	1.29211		1.64965	1.50786		NA	NA	NA	NA	NA	NA	NA	NA	NA	NA	NA	NA
Pf3D7_04_v3	103540					202		12	0	3	0	1	2	T		3.4	1.87634		0.705376	1.06361		NA	NA	NA	NA	NA	NA	NA	NA	NA	NA	NA	NA
Pf3D7_04_v3	103541					201		0	0	7	0	0	3	T		1	3.04479		1	1.76179		NA	NA	NA	NA	NA	NA	NA	NA	NA	NA	NA	NA
Pf3D7_04_v3	103542					200		0	1	9	0	0	2	A		0.724594	2.62956		1	1.50786		NA	NA	NA	NA	NA	NA	NA	NA	NA	NA	NA	NA
Pf3D7_04_v3	103543					199		10	1	3	0	0	1	A		2.17378	1.35958		1	1.25393		NA	NA	NA	NA	NA	NA	NA	NA	NA	NA	NA	NA
Pf3D7_04_v3	103544					198		0	0	2	0	0	4	T		1	1.58422		1	2.01572		NA	NA	NA	NA	NA	NA	NA	NA	NA	NA	NA	NA
Pf3D7_04_v3	103545					197		5	0	0	12	0	0	A		2	1		4.89792	1		NA	NA	NA	NA	NA	NA	NA	NA	NA	NA	NA	NA
Pf3D7_04_v3	103546					196		0	1	0	0	0	0	A		0.724594	0.724594		1	1		NA	NA	NA	NA	NA	NA	NA	NA	NA	NA	NA	NA
Pf3D7_04_v3	103547					195		12	0	1	9	0	1	T		3.4	1.29211		3.92344	1.25393		NA	NA	NA	NA	NA	NA	NA	NA	NA	NA	NA	NA
Pf3D7_04_v3	103548					194		0	0	1	0	0	0	T		1	1.29211		1	1		NA	NA	NA	NA	NA	NA	NA	NA	NA	NA	NA	NA
Pf3D7_04_v3	103549					193		7	0	4	0	0	3	T		2.4	2.16845		1	1.76179		NA	NA	NA	NA	NA	NA	NA	NA	NA	NA	NA	NA
Pf3D7_04_v3	103550					192		0	0	1	0	0	1	T		1	1.29211		1	1.25393		NA	NA	NA	NA	NA	NA	NA	NA	NA	NA	NA	NA
Pf3D7_04_v3	103551					191		0	3	1	0	1	1	T		0.467236	0.603721		0.705376	0.884493		NA	NA	NA	NA	NA	NA	NA	NA	NA	NA	NA	NA
Pf3D7_04_v3	103552					190		4	1	5	0	2	1	A		1.30427	1.78291		0.54485	0.683204		NA	NA	NA	NA	NA	NA	NA	NA	NA	NA	NA	NA
Pf3D7_04_v3	103553					189		4	0	6	1	0	9	T		1.8	2.75267		1.32483	3.28538		NA	NA	NA	NA	NA	NA	NA	NA	NA	NA	NA	NA
Pf3D7_04_v3	103554					188		3	0	7	4	0	4	T		1.6	3.04479		2.29931	2.01572		NA	NA	NA	NA	NA	NA	NA	NA	NA	NA	NA	NA
Pf3D7_04_v3	103555					187		1	0	2	0	0	2	T		1.2	1.58422		1	1.50786		NA	NA	NA	NA	NA	NA	NA	NA	NA	NA	NA	NA
Pf3D7_04_v3	103556					186		11	1	3	0	2	2	T		2.3187	1.35958		0.54485	0.821558		NA	NA	NA	NA	NA	NA	NA	NA	NA	NA	NA	NA
Pf3D7_04_v3	103557					185		7	2	1	0	1	1	A		1.36351	0.734086		0.705376	0.884493		NA	NA	NA	NA	NA	NA	NA	NA	NA	NA	NA	NA
Pf3D7_04_v3	103558					184		10	0	1	0	0	6	T		3	1.29211		1	2.52359		NA	NA	NA	NA	NA	NA	NA	NA	NA	NA	NA	NA
Pf3D7_04_v3	103559					183		7	1	1	6	1	1	T		1.73903	0.936257		2.08013	0.884493		NA	NA	NA	NA	NA	NA	NA	NA	NA	NA	NA	NA
Pf3D7_04_v3	103560					182		10	1	1	0	0	1	T		2.17378	0.936257		1	1.25393		NA	NA	NA	NA	NA	NA	NA	NA	NA	NA	NA	NA
Pf3D7_04_v3	103561					181		3	1	1	0	0	1	T		1.15935	0.936257		1	1.25393		NA	NA	NA	NA	NA	NA	NA	NA	NA	NA	NA	NA
Pf3D7_04_v3	103563					179		0	3	0	0	1	1	T		0.467236	0.467236		0.705376	0.884493		NA	NA	NA	NA	NA	NA	NA	NA	NA	NA	NA	NA
Pf3D7_04_v3	103564					178		0	4	0	0	0	0	T		0.396774	0.396774		1	1		NA	NA	NA	NA	NA	NA	NA	NA	NA	NA	NA	NA
Pf3D7_04_v3	103565					177		3	3	0	0	1	0	C		0.747577	0.467236		0.705376	0.705376		NA	NA	NA	NA	NA	NA	NA	NA	NA	NA	NA	NA
Pf3D7_04_v3	103566					176		0	0	5	0	0	3	A		1	2.46056		1	1.76179		NA	NA	NA	NA	NA	NA	NA	NA	NA	NA	NA	NA
Pf3D7_04_v3	103567					175		7	2	2	0	0	0	T		1.36351	0.900043		1	1		NA	NA	NA	NA	NA	NA	NA	NA	NA	NA	NA	NA
Pf3D7_04_v3	103568					174		4	2	4	0	0	5	A		1.02263	1.23196		1	2.26966		NA	NA	NA	NA	NA	NA	NA	NA	NA	NA	NA	NA
Pf3D7_04_v3	103569					173		11	0	3	0	3	1	T		3.2	1.87634		0.443842	0.556548		NA	NA	NA	NA	NA	NA	NA	NA	NA	NA	NA	NA
Pf3D7_04_v3	103570					172		1	5	15	0	0	2	T		0.413734	1.85549		1	1.50786		NA	NA	NA	NA	NA	NA	NA	NA	NA	NA	NA	NA
Pf3D7_04_v3	103571					171		12	1	5	0	1	1	A		2.46362	1.78291		0.705376	0.884493		NA	NA	NA	NA	NA	NA	NA	NA	NA	NA	NA	NA
Pf3D7_04_v3	103572					170		4	6	2	0	1	2	G		0.548698	0.482922		0.705376	1.06361		NA	NA	NA	NA	NA	NA	NA	NA	NA	NA	NA	NA
Pf3D7_04_v3	103573					169		4	0	7	0	0	6	A		1.8	3.04479		1	2.52359		NA	NA	NA	NA	NA	NA	NA	NA	NA	NA	NA	NA
Pf3D7_04_v3	103574					168		5	11	3	0	3	0	T		0.386033	0.362164		0.443842	0.443842		NA	NA	NA	NA	NA	NA	NA	NA	NA	NA	NA	NA
Pf3D7_04_v3	103575					167		11	6	6	0	2	5	T		0.975463	0.839103		0.54485	1.23662		NA	NA	NA	NA	NA	NA	NA	NA	NA	NA	NA	NA
Pf3D7_04_v3	103576					166		15	0	8	0	0	5	T		4	3.3369		1	2.26966		NA	NA	NA	NA	NA	NA	NA	NA	NA	NA	NA	NA
Pf3D7_04_v3	103577					165		7	1	2	0	0	0	C		1.73903	1.14792		1	1		NA	NA	NA	NA	NA	NA	NA	NA	NA	NA	NA	NA
Pf3D7_04_v3	103578					164		7	0	1	0	0	1	T		2.4	1.29211		1	1.25393		NA	NA	NA	NA	NA	NA	NA	NA	NA	NA	NA	NA
Pf3D7_04_v3	103579					163		4	5	3	6	0	2	T		0.620601	0.646921		2.94896	1.50786		NA	NA	NA	NA	NA	NA	NA	NA	NA	NA	NA	NA
Pf3D7_04_v3	103580					162		12	5	1	3	2	0	T		1.17225	0.445493		1.0758	0.54485		NA	NA	NA	NA	NA	NA	NA	NA	NA	NA	NA	NA
Pf3D7_04_v3	103581					161		6	1	4	0	0	1	C		1.59411	1.57125		1	1.25393		NA	NA	NA	NA	NA	NA	NA	NA	NA	NA	NA	NA
Pf3D7_04_v3	103582					160		3	0	2	0	0	1	A		1.6	1.58422		1	1.25393		NA	NA	NA	NA	NA	NA	NA	NA	NA	NA	NA	NA
Pf3D7_04_v3	103583					159		6	0	5	3	0	0	A		2.2	2.46056		1.97448	1		NA	NA	NA	NA	NA	NA	NA	NA	NA	NA	NA	NA
Pf3D7_04_v3	103584					158		14	2	3	0	4	5	A		2.15889	1.066		0.374429	0.849824		NA	NA	NA	NA	NA	NA	NA	NA	NA	NA	NA	NA
Pf3D7_04_v3	103585					157		3	10	3	0	1	4	T		0.333276	0.390836		0.705376	1.42184		NA	NA	NA	NA	NA	NA	NA	NA	NA	NA	NA	NA
Pf3D7_04_v3	103586					156		0	2	6	0	2	3	T		0.568129	1.56387		0.54485	0.959913		NA	NA	NA	NA	NA	NA	NA	NA	NA	NA	NA	NA
Pf3D7_04_v3	103587					155		32	1	8	0	0	1	A		5.362	2.4179		1	1.25393		NA	NA	NA	NA	NA	NA	NA	NA	NA	NA	NA	NA
Pf3D7_04_v3	103588					154		5	1	7	6	1	2	A		1.44919	2.20623		2.08013	1.06361		NA	NA	NA	NA	NA	NA	NA	NA	NA	NA	NA	NA
Pf3D7_04_v3	103589					153		31	0	6	5	0	3	T		7.2	2.75267		2.62413	1.76179		NA	NA	NA	NA	NA	NA	NA	NA	NA	NA	NA	NA
Pf3D7_04_v3	103590					152		9	2	4	10	5	0	A		1.59076	1.23196		1.37555	0.32379		NA	NA	NA	NA	NA	NA	NA	NA	NA	NA	NA	NA
Pf3D7_04_v3	103591					151		7	12	6	11	0	4	A		0.431578	0.494997		4.5731	2.01572		NA	NA	NA	NA	NA	NA	NA	NA	NA	NA	NA	NA
Pf3D7_04_v3	103592					150		20	4	6	11	7	3	T		1.98387	1.09219		1.16548	0.449003		NA	NA	NA	NA	NA	NA	NA	NA	NA	NA	NA	NA
Pf3D7_04_v3	103593					149		8	6	5	0	5	3	G		0.792563	0.750058		0.32379	0.570451		NA	NA	NA	NA	NA	NA	NA	NA	NA	NA	NA	NA
Pf3D7_04_v3	103594					148		7	4	1	0	1	2	A		0.952256	0.512676		0.705376	1.06361		NA	NA	NA	NA	NA	NA	NA	NA	NA	NA	NA	NA
Pf3D7_04_v3	103595					147		0	9	1	0	4	4	T		0.226206	0.292284		0.374429	0.754745		NA	NA	NA	NA	NA	NA	NA	NA	NA	NA	NA	NA
Pf3D7_04_v3	103596					146		0	5	1	3	4	0	A		0.344779	0.445493		0.739302	0.374429		NA	NA	NA	NA	NA	NA	NA	NA	NA	NA	NA	NA
Pf3D7_04_v3	103597					145		1	1	2	0	1	1	T		0.869513	1.14792		0.705376	0.884493		NA	NA	NA	NA	NA	NA	NA	NA	NA	NA	NA	NA
Pf3D7_04_v3	103598					144		6	6	0	0	3	0	A		0.670631	0.304832		0.443842	0.443842		NA	NA	NA	NA	NA	NA	NA	NA	NA	NA	NA	NA
Pf3D7_04_v3	103599					143		8	7	1	0	0	1	T		0.710271	0.35298		1	1.25393		NA	NA	NA	NA	NA	NA	NA	NA	NA	NA	NA	NA
Pf3D7_04_v3	103600					142		12	11	0	0	2	0	A		0.656256	0.193016		0.54485	0.54485		NA	NA	NA	NA	NA	NA	NA	NA	NA	NA	NA	NA
Pf3D7_04_v3	103601					141		1	0	0	8	1	1	T		1.2	1		2.53838	0.884493		NA	NA	NA	NA	NA	NA	NA	NA	NA	NA	NA	NA
Pf3D7_04_v3	103602					140		0	1	0	0	0	0	A		0.724594	0.724594		1	1		NA	NA	NA	NA	NA	NA	NA	NA	NA	NA	NA	NA
Pf3D7_04_v3	103603					139		6	7	0	0	1	0	T		0.600998	0.273181		0.705376	0.705376		NA	NA	NA	NA	NA	NA	NA	NA	NA	NA	NA	NA
Pf3D7_04_v3	103604					138		1	7	0	0	2	0	A		0.327817	0.273181		0.54485	0.54485		NA	NA	NA	NA	NA	NA	NA	NA	NA	NA	NA	NA
Pf3D7_04_v3	103605					137		0	0	0	0	0	0	T		1	1		1	1		NA	NA	NA	NA	NA	NA	NA	NA	NA	NA	NA	NA
Pf3D7_04_v3	103606					136		0	8	2	4	2	0	T		0.247484	0.392071		1.25278	0.54485		NA	NA	NA	NA	NA	NA	NA	NA	NA	NA	NA	NA
Pf3D7_04_v3	103607					135		7	0	1	1	0	0	A		2.4	1.29211		1.32483	1		NA	NA	NA	NA	NA	NA	NA	NA	NA	NA	NA	NA
Pf3D7_04_v3	103608					134		20	0	1	0	0	1	T		5	1.29211		1	1.25393		NA	NA	NA	NA	NA	NA	NA	NA	NA	NA	NA	NA
Pf3D7_04_v3	103609					133		14	7	0	0	0	0	A		1.03809	0.273181		1	1		NA	NA	NA	NA	NA	NA	NA	NA	NA	NA	NA	NA
Pf3D7_04_v3	103610					132		1	3	3	0	0	14	T		0.560683	0.876692		1	4.55503		NA	NA	NA	NA	NA	NA	NA	NA	NA	NA	NA	NA
Pf3D7_04_v3	103611					131		8	10	0	0	1	1	A		0.541574	0.208298		0.705376	0.884493		NA	NA	NA	NA	NA	NA	NA	NA	NA	NA	NA	NA
Pf3D7_04_v3	103612					130		11	1	0	0	0	0	T		2.3187	0.724594		1	1		NA	NA	NA	NA	NA	NA	NA	NA	NA	NA	NA	NA
Pf3D7_04_v3	103613					129		8	1	2	0	0	0	A		1.88395	1.14792		1	1		NA	NA	NA	NA	NA	NA	NA	NA	NA	NA	NA	NA
Pf3D7_04_v3	103614					128		0	1	0	0	0	0	A		0.724594	0.724594		1	1		NA	NA	NA	NA	NA	NA	NA	NA	NA	NA	NA	NA
Pf3D7_04_v3	103615					127		5	7	0	0	0	0	T		0.546362	0.273181		1	1		NA	NA	NA	NA	NA	NA	NA	NA	NA	NA	NA	NA
Pf3D7_04_v3	103616					126		17	2	0	0	3	1	A		2.49977	0.568129		0.443842	0.556548		NA	NA	NA	NA	NA	NA	NA	NA	NA	NA	NA	NA
Pf3D7_04_v3	103617					125		13	3	0	0	0	0	C		1.68205	0.467236		1	1		NA	NA	NA	NA	NA	NA	NA	NA	NA	NA	NA	NA
Pf3D7_04_v3	103618					124		3	1	0	0	0	1	T		1.15935	0.724594		1	1.25393		NA	NA	NA	NA	NA	NA	NA	NA	NA	NA	NA	NA
Pf3D7_04_v3	103619					123		1	1	1	8	1	0	T		0.869513	0.936257		2.53838	0.705376		NA	NA	NA	NA	NA	NA	NA	NA	NA	NA	NA	NA
Pf3D7_04_v3	103620					122		12	2	0	4	0	0	A		1.93164	0.568129		2.29931	1		NA	NA	NA	NA	NA	NA	NA	NA	NA	NA	NA	NA
Pf3D7_04_v3	103621					121		1	0	1	4	0	0	A		1.2	1.29211		2.29931	1		NA	NA	NA	NA	NA	NA	NA	NA	NA	NA	NA	NA
Pf3D7_04_v3	103622					120		1	0	0	0	1	0	A		1.2	1		0.705376	0.705376		NA	NA	NA	NA	NA	NA	NA	NA	NA	NA	NA	NA
Pf3D7_04_v3	103623					119		16	1	1	0	0	0	A		3.0433	0.936257		1	1		NA	NA	NA	NA	NA	NA	NA	NA	NA	NA	NA	NA
Pf3D7_04_v3	103624					118		3	2	5	0	0	1	C		0.909006	1.39792		1	1.25393		NA	NA	NA	NA	NA	NA	NA	NA	NA	NA	NA	NA
Pf3D7_04_v3	103625					117		9	4	1	1	0	0	A		1.11097	0.512676		1.32483	1		NA	NA	NA	NA	NA	NA	NA	NA	NA	NA	NA	NA
Pf3D7_04_v3	103626					116		6	6	0	1	1	0	T		0.670631	0.304832		0.934501	0.705376		NA	NA	NA	NA	NA	NA	NA	NA	NA	NA	NA	NA
Pf3D7_04_v3	103627					115		5	1	1	0	2	0	T		1.44919	0.936257		0.54485	0.54485		NA	NA	NA	NA	NA	NA	NA	NA	NA	NA	NA	NA
Pf3D7_04_v3	103628					114		2	1	1	4	0	0	T		1.01443	0.936257		2.29931	1		NA	NA	NA	NA	NA	NA	NA	NA	NA	NA	NA	NA
Pf3D7_04_v3	103629					113		4	1	1	0	0	0	T		1.30427	0.936257		1	1		NA	NA	NA	NA	NA	NA	NA	NA	NA	NA	NA	NA
Pf3D7_04_v3	103630					112		4	1	1	0	0	0	A		1.30427	0.936257		1	1		NA	NA	NA	NA	NA	NA	NA	NA	NA	NA	NA	NA
Pf3D7_04_v3	103631					111		8	5	0	0	0	1	T		0.896424	0.344779		1	1.25393		NA	NA	NA	NA	NA	NA	NA	NA	NA	NA	NA	NA
Pf3D7_04_v3	103632					110		14	2	1	0	1	4	A		2.15889	0.734086		0.705376	1.42184		NA	NA	NA	NA	NA	NA	NA	NA	NA	NA	NA	NA
Pf3D7_04_v3	103633					109		2	1	0	0	1	0	C		1.01443	0.724594		0.705376	0.705376		NA	NA	NA	NA	NA	NA	NA	NA	NA	NA	NA	NA
Pf3D7_04_v3	103634					108		7	0	0	0	0	2	A		2.4	1		1	1.50786		NA	NA	NA	NA	NA	NA	NA	NA	NA	NA	NA	NA
Pf3D7_04_v3	103635					107		2	0	1	0	0	0	T		1.4	1.29211		1	1		NA	NA	NA	NA	NA	NA	NA	NA	NA	NA	NA	NA
Pf3D7_04_v3	103636					106		0	0	0	0	1	0	A		1	1		0.705376	0.705376		NA	NA	NA	NA	NA	NA	NA	NA	NA	NA	NA	NA
Pf3D7_04_v3	103637					105		3	2	0	1	0	1	T		0.909006	0.568129		1.32483	1.25393		NA	NA	NA	NA	NA	NA	NA	NA	NA	NA	NA	NA
Pf3D7_04_v3	103638					104		12	2	1	0	0	0	A		1.93164	0.734086		1	1		NA	NA	NA	NA	NA	NA	NA	NA	NA	NA	NA	NA
Pf3D7_04_v3	103639					103		4	3	0	0	0	0	A		0.841024	0.467236		1	1		NA	NA	NA	NA	NA	NA	NA	NA	NA	NA	NA	NA
Pf3D7_04_v3	103640					102		10	2	0	0	0	0	T		1.70439	0.568129		1	1		NA	NA	NA	NA	NA	NA	NA	NA	NA	NA	NA	NA
Pf3D7_04_v3	103641					101		10	0	4	0	1	1	A		3	2.16845		0.705376	0.884493		NA	NA	NA	NA	NA	NA	NA	NA	NA	NA	NA	NA
Pf3D7_04_v3	103642					100		0	2	1	0	0	0	A		0.568129	0.734086		1	1		NA	NA	NA	NA	NA	NA	NA	NA	NA	NA	NA	NA
Pf3D7_04_v3	103643					99		7	3	5	11	0	0	A		1.12137	1.14966		4.5731	1		NA	NA	NA	NA	NA	NA	NA	NA	NA	NA	NA	NA
Pf3D7_04_v3	103644					98		0	3	0	0	1	0	T		0.467236	0.467236		0.705376	0.705376		NA	NA	NA	NA	NA	NA	NA	NA	NA	NA	NA	NA
Pf3D7_04_v3	103645					97		8	7	0	0	3	0	A		0.710271	0.273181		0.443842	0.443842		NA	NA	NA	NA	NA	NA	NA	NA	NA	NA	NA	NA
Pf3D7_04_v3	103646					96		5	2	1	0	0	2	T		1.13626	0.734086		1	1.50786		NA	NA	NA	NA	NA	NA	NA	NA	NA	NA	NA	NA
Pf3D7_04_v3	103647					95		3	6	1	1	2	0	A		0.487731	0.393877		0.721832	0.54485		NA	NA	NA	NA	NA	NA	NA	NA	NA	NA	NA	NA
Pf3D7_04_v3	103648					94		9	1	1	0	1	0	T		2.02886	0.936257		0.705376	0.705376		NA	NA	NA	NA	NA	NA	NA	NA	NA	NA	NA	NA
Pf3D7_04_v3	103649					93		0	5	2	0	2	0	A		0.344779	0.546207		0.54485	0.54485		NA	NA	NA	NA	NA	NA	NA	NA	NA	NA	NA	NA
Pf3D7_04_v3	103651					91		0	0	0	0	0	0	A		1	1		1	1		NA	NA	NA	NA	NA	NA	NA	NA	NA	NA	NA	NA
Pf3D7_04_v3	103652					90		0	1	0	0	0	0	T		0.724594	0.724594		1	1		NA	NA	NA	NA	NA	NA	NA	NA	NA	NA	NA	NA
Pf3D7_04_v3	103653					89		0	0	0	1	0	0	A		1	1		1.32483	1		NA	NA	NA	NA	NA	NA	NA	NA	NA	NA	NA	NA
Pf3D7_04_v3	103655					87		0	2	0	0	0	0	T		0.568129	0.568129		1	1		NA	NA	NA	NA	NA	NA	NA	NA	NA	NA	NA	NA
Pf3D7_04_v3	103656					86		0	0	1	0	0	0	A		1	1.29211		1	1		NA	NA	NA	NA	NA	NA	NA	NA	NA	NA	NA	NA
Pf3D7_04_v3	103657					85		0	4	0	0	0	0	T		0.396774	0.396774		1	1		NA	NA	NA	NA	NA	NA	NA	NA	NA	NA	NA	NA
Pf3D7_04_v3	103658					84		1	1	0	5	0	0	A		0.869513	0.724594		2.62413	1		NA	NA	NA	NA	NA	NA	NA	NA	NA	NA	NA	NA
Pf3D7_04_v3	103660					82		1	0	0	0	0	0	A		1.2	1		1	1		NA	NA	NA	NA	NA	NA	NA	NA	NA	NA	NA	NA
Pf3D7_04_v3	103662					80		2	0	0	0	0	0	A		1.4	1		1	1		NA	NA	NA	NA	NA	NA	NA	NA	NA	NA	NA	NA
Pf3D7_04_v3	103664					78		0	0	0	0	0	1	A		1	1		1	1.25393		NA	NA	NA	NA	NA	NA	NA	NA	NA	NA	NA	NA
Pf3D7_04_v3	103665					77		0	0	0	0	0	0	T		1	1		1	1		NA	NA	NA	NA	NA	NA	NA	NA	NA	NA	NA	NA
Pf3D7_04_v3	103668					74		3	1	0	0	0	0	A		1.15935	0.724594		1	1		NA	NA	NA	NA	NA	NA	NA	NA	NA	NA	NA	NA
Pf3D7_04_v3	103669					73		1	0	0	0	0	0	T		1.2	1		1	1		NA	NA	NA	NA	NA	NA	NA	NA	NA	NA	NA	NA
Pf3D7_04_v3	103670					72		0	0	1	0	0	0	A		1	1.29211		1	1		NA	NA	NA	NA	NA	NA	NA	NA	NA	NA	NA	NA
Pf3D7_04_v3	103672					70		0	0	0	0	2	0	T		1	1		0.54485	0.54485		NA	NA	NA	NA	NA	NA	NA	NA	NA	NA	NA	NA
Pf3D7_04_v3	103674					68		0	2	0	0	0	0	T		0.568129	0.568129		1	1		NA	NA	NA	NA	NA	NA	NA	NA	NA	NA	NA	NA
Pf3D7_04_v3	103675					67		1	0	0	0	0	0	A		1.2	1		1	1		NA	NA	NA	NA	NA	NA	NA	NA	NA	NA	NA	NA
Pf3D7_04_v3	103676					66		1	0	0	0	0	0	T		1.2	1		1	1		NA	NA	NA	NA	NA	NA	NA	NA	NA	NA	NA	NA
Pf3D7_04_v3	103677					65		4	0	0	0	0	0	A		1.8	1		1	1		NA	NA	NA	NA	NA	NA	NA	NA	NA	NA	NA	NA
Pf3D7_04_v3	103678					64		0	0	1	0	0	0	T		1	1.29211		1	1		NA	NA	NA	NA	NA	NA	NA	NA	NA	NA	NA	NA
Pf3D7_04_v3	103679					63		0	0	0	0	1	0	T		1	1		0.705376	0.705376		NA	NA	NA	NA	NA	NA	NA	NA	NA	NA	NA	NA
Pf3D7_04_v3	103681					61		0	2	3	0	1	0	A		0.568129	1.066		0.705376	0.705376		NA	NA	NA	NA	NA	NA	NA	NA	NA	NA	NA	NA
Pf3D7_04_v3	103682					60		2	0	0	0	0	0	T		1.4	1		1	1		NA	NA	NA	NA	NA	NA	NA	NA	NA	NA	NA	NA
Pf3D7_04_v3	103683					59		0	0	0	0	1	1	T		1	1		0.705376	0.884493		NA	NA	NA	NA	NA	NA	NA	NA	NA	NA	NA	NA
Pf3D7_04_v3	103684					58		0	1	2	0	1	0	T		0.724594	1.14792		0.705376	0.705376		NA	NA	NA	NA	NA	NA	NA	NA	NA	NA	NA	NA
Pf3D7_04_v3	103685					57		1	0	0	1	0	0	A		1.2	1		1.32483	1		NA	NA	NA	NA	NA	NA	NA	NA	NA	NA	NA	NA
Pf3D7_04_v3	103686					56		0	0	0	0	0	1	T		1	1		1	1.25393		NA	NA	NA	NA	NA	NA	NA	NA	NA	NA	NA	NA
Pf3D7_04_v3	103687					55		0	1	0	0	1	0	T		0.724594	0.724594		0.705376	0.705376		NA	NA	NA	NA	NA	NA	NA	NA	NA	NA	NA	NA
Pf3D7_04_v3	103688					54		0	0	0	0	1	2	T		1	1		0.705376	1.06361		NA	NA	NA	NA	NA	NA	NA	NA	NA	NA	NA	NA
Pf3D7_04_v3	103689					53		0	0	0	0	1	1	A		1	1		0.705376	0.884493		NA	NA	NA	NA	NA	NA	NA	NA	NA	NA	NA	NA
Pf3D7_04_v3	103690					52		0	0	0	0	1	0	T		1	1		0.705376	0.705376		NA	NA	NA	NA	NA	NA	NA	NA	NA	NA	NA	NA
Pf3D7_04_v3	103691					51		2	0	0	0	0	1	A		1.4	1		1	1.25393		NA	NA	NA	NA	NA	NA	NA	NA	NA	NA	NA	NA
Pf3D7_04_v3	103692					50		0	2	2	0	0	0	A		0.568129	0.900043		1	1		NA	NA	NA	NA	NA	NA	NA	NA	NA	NA	NA	NA
Pf3D7_04_v3	103693					49		1	0	0	0	0	0	A		1.2	1		1	1		NA	NA	NA	NA	NA	NA	NA	NA	NA	NA	NA	NA
Pf3D7_04_v3	103694					48		2	0	1	0	0	1	T		1.4	1.29211		1	1.25393		NA	NA	NA	NA	NA	NA	NA	NA	NA	NA	NA	NA
Pf3D7_04_v3	103695					47		0	1	1	0	0	1	T		0.724594	0.936257		1	1.25393		NA	NA	NA	NA	NA	NA	NA	NA	NA	NA	NA	NA
Pf3D7_04_v3	103696					46		0	0	0	7	0	3	T		1	1		3.27379	1.76179		NA	NA	NA	NA	NA	NA	NA	NA	NA	NA	NA	NA
Pf3D7_04_v3	103697					45		0	1	1	0	0	3	A		0.724594	0.936257		1	1.76179		NA	NA	NA	NA	NA	NA	NA	NA	NA	NA	NA	NA
Pf3D7_04_v3	103698					44		0	0	0	0	2	0	C		1	1		0.54485	0.54485		NA	NA	NA	NA	NA	NA	NA	NA	NA	NA	NA	NA
Pf3D7_04_v3	103699					43		1	0	0	0	1	1	A		1.2	1		0.705376	0.884493		NA	NA	NA	NA	NA	NA	NA	NA	NA	NA	NA	NA
Pf3D7_04_v3	103700					42		0	1	0	0	0	0	T		0.724594	0.724594		1	1		NA	NA	NA	NA	NA	NA	NA	NA	NA	NA	NA	NA
Pf3D7_04_v3	103701					41		2	0	0	0	0	0	T		1.4	1		1	1		NA	NA	NA	NA	NA	NA	NA	NA	NA	NA	NA	NA
Pf3D7_04_v3	103702					40		0	2	1	2	0	1	T		0.568129	0.734086		1.64965	1.25393		NA	NA	NA	NA	NA	NA	NA	NA	NA	NA	NA	NA
Pf3D7_04_v3	103703					39		5	0	0	3	0	0	T		2	1		1.97448	1		NA	NA	NA	NA	NA	NA	NA	NA	NA	NA	NA	NA
Pf3D7_04_v3	103704					38		0	1	0	8	0	1	A		0.724594	0.724594		3.59862	1.25393		NA	NA	NA	NA	NA	NA	NA	NA	NA	NA	NA	NA
Pf3D7_04_v3	103706					36		0	1	1	0	0	1	T		0.724594	0.936257		1	1.25393		NA	NA	NA	NA	NA	NA	NA	NA	NA	NA	NA	NA
Pf3D7_04_v3	103707					35		0	2	0	0	0	1	T		0.568129	0.568129		1	1.25393		NA	NA	NA	NA	NA	NA	NA	NA	NA	NA	NA	NA
Pf3D7_04_v3	103708					34		0	0	2	0	0	0	A		1	1.58422		1	1		NA	NA	NA	NA	NA	NA	NA	NA	NA	NA	NA	NA
Pf3D7_04_v3	103709					33		6	0	4	0	0	2	T		2.2	2.16845		1	1.50786		NA	NA	NA	NA	NA	NA	NA	NA	NA	NA	NA	NA
Pf3D7_04_v3	103710					32		1	5	0	0	8	7	A		0.413734	0.344779		0.230337	0.639764		NA	NA	NA	NA	NA	NA	NA	NA	NA	NA	NA	NA
Pf3D7_04_v3	103711					31		2	2	0	0	1	2	A		0.79538	0.568129		0.705376	1.06361		NA	NA	NA	NA	NA	NA	NA	NA	NA	NA	NA	NA
Pf3D7_04_v3	103712					30		0	0	0	9	0	2	T		1	1		3.92344	1.50786		NA	NA	NA	NA	NA	NA	NA	NA	NA	NA	NA	NA
Pf3D7_04_v3	103713					29		8	0	3	0	5	0	A		2.6	1.87634		0.32379	0.32379		NA	NA	NA	NA	NA	NA	NA	NA	NA	NA	NA	NA
Pf3D7_04_v3	103714					28		4	0	2	0	1	0	T		1.8	1.58422		0.705376	0.705376		NA	NA	NA	NA	NA	NA	NA	NA	NA	NA	NA	NA
Pf3D7_04_v3	103715					27		16	0	1	8	5	1	A		4.2	1.29211		1.1652	0.406011		NA	NA	NA	NA	NA	NA	NA	NA	NA	NA	NA	NA
Pf3D7_04_v3	103716					26		0	3	0	0	1	0	A		0.467236	0.467236		0.705376	0.705376		NA	NA	NA	NA	NA	NA	NA	NA	NA	NA	NA	NA
Pf3D7_04_v3	103717					25		3	4	2	2	0	3	T		0.634838	0.628578		1.64965	1.76179		NA	NA	NA	NA	NA	NA	NA	NA	NA	NA	NA	NA
Pf3D7_04_v3	103718					24		5	0	0	0	0	0	A		2	1		1	1		NA	NA	NA	NA	NA	NA	NA	NA	NA	NA	NA	NA
Pf3D7_04_v3	103719					23		0	0	1	0	0	0	A		1	1.29211		1	1		NA	NA	NA	NA	NA	NA	NA	NA	NA	NA	NA	NA
Pf3D7_04_v3	103720					22		1	0	0	0	0	1	A		1.2	1		1	1.25393		NA	NA	NA	NA	NA	NA	NA	NA	NA	NA	NA	NA
Pf3D7_04_v3	103721					21		0	1	1	0	0	1	A		0.724594	0.936257		1	1.25393		NA	NA	NA	NA	NA	NA	NA	NA	NA	NA	NA	NA
Pf3D7_04_v3	103722					20		16	2	2	0	0	0	C		2.38614	0.900043		1	1		NA	NA	NA	NA	NA	NA	NA	NA	NA	NA	NA	NA
Pf3D7_04_v3	103723					19		1	0	2	2	0	2	C		1.2	1.58422		1.64965	1.50786		NA	NA	NA	NA	NA	NA	NA	NA	NA	NA	NA	NA
Pf3D7_04_v3	103724					18		0	0	1	0	0	4	T		1	1.29211		1	2.01572		NA	NA	NA	NA	NA	NA	NA	NA	NA	NA	NA	NA
Pf3D7_04_v3	103725					17		7	0	3	0	0	0	C		2.4	1.87634		1	1		NA	NA	NA	NA	NA	NA	NA	NA	NA	NA	NA	NA
Pf3D7_04_v3	103726					16		1	0	2	0	0	2	T		1.2	1.58422		1	1.50786		NA	NA	NA	NA	NA	NA	NA	NA	NA	NA	NA	NA
Pf3D7_04_v3	103727					15		12	0	2	0	0	3	T		3.4	1.58422		1	1.76179		NA	NA	NA	NA	NA	NA	NA	NA	NA	NA	NA	NA
Pf3D7_04_v3	103728					14		7	0	1	21	0	3	T		2.4	1.29211		7.82137	1.76179		NA	NA	NA	NA	NA	NA	NA	NA	NA	NA	NA	NA
Pf3D7_04_v3	103729					13		0	2	4	0	2	5	A		0.568129	1.23196		0.54485	1.23662		NA	NA	NA	NA	NA	NA	NA	NA	NA	NA	NA	NA
Pf3D7_04_v3	103730					12		6	1	4	0	1	2	A		1.59411	1.57125		0.705376	1.06361		NA	NA	NA	NA	NA	NA	NA	NA	NA	NA	NA	NA
Pf3D7_04_v3	103731					11		10	1	0	0	2	3	T		2.17378	0.724594		0.54485	0.959913		NA	NA	NA	NA	NA	NA	NA	NA	NA	NA	NA	NA
Pf3D7_04_v3	103732					10		10	3	1	0	2	0	C		1.40171	0.603721		0.54485	0.54485		NA	NA	NA	NA	NA	NA	NA	NA	NA	NA	NA	NA
Pf3D7_04_v3	103733					9		5	2	0	0	0	0	T		1.13626	0.568129		1	1		NA	NA	NA	NA	NA	NA	NA	NA	NA	NA	NA	NA
Pf3D7_04_v3	103734					8		4	0	2	1	0	2	T		1.8	1.58422		1.32483	1.50786		NA	NA	NA	NA	NA	NA	NA	NA	NA	NA	NA	NA
Pf3D7_04_v3	103735					7		3	0	3	0	0	4	T		1.6	1.87634		1	2.01572		NA	NA	NA	NA	NA	NA	NA	NA	NA	NA	NA	NA
Pf3D7_04_v3	103736					6		0	0	2	0	2	3	A		1	1.58422		0.54485	0.959913		NA	NA	NA	NA	NA	NA	NA	NA	NA	NA	NA	NA
Pf3D7_04_v3	103737					5		1	1	2	0	0	0	T		0.869513	1.14792		1	1		NA	NA	NA	NA	NA	NA	NA	NA	NA	NA	NA	NA
Pf3D7_04_v3	103738					4		8	6	1	8	0	2	T		0.792563	0.393877		3.59862	1.50786		NA	NA	NA	NA	NA	NA	NA	NA	NA	NA	NA	NA
Pf3D7_04_v3	103739					3		3	2	2	0	1	1	A		0.909006	0.900043		0.705376	0.884493		NA	NA	NA	NA	NA	NA	NA	NA	NA	NA	NA	NA
Pf3D7_04_v3	103740					2		12	2	2	4	0	2	T		1.93164	0.900043		2.29931	1.50786		NA	NA	NA	NA	NA	NA	NA	NA	NA	NA	NA	NA
Pf3D7_04_v3	103741					1		7	0	1	0	0	2	C		2.4	1.29211		1	1.50786		NA	NA	NA	NA	NA	NA	NA	NA	NA	NA	NA	NA
Pf3D7_04_v3	103742			1862	-1			3	1	3	0	0	1	T		1.15935	1.35958		1	1.25393		rna_PF3D7_0401800-1	rna_PF3D7_0401800-1	Pf3D7_04_v3	103742	105603	PF3D7_0401800-1	Plasmodium+exported+protein+%28PHISTb%29%2C+unknown+function+%28PfD80%29	PF3D7_0401800-1	1862	PF3D7_0401800	GO:0020036,GO:0044538	taxon:36329,EC:3.6.4.12,NCBI_gi:23498140,NCBI_gi:124505181,ApiDB_PlasmoDB:PF3D7_0401800
Pf3D7_04_v3	103743			1861	-2			0	3	3	0	0	2	T		0.467236	0.876692		1	1.50786		rna_PF3D7_0401800-1	rna_PF3D7_0401800-1	Pf3D7_04_v3	103742	105603	PF3D7_0401800-1	Plasmodium+exported+protein+%28PHISTb%29%2C+unknown+function+%28PfD80%29	PF3D7_0401800-1	1862	PF3D7_0401800	GO:0020036,GO:0044538	taxon:36329,EC:3.6.4.12,NCBI_gi:23498140,NCBI_gi:124505181,ApiDB_PlasmoDB:PF3D7_0401800
Pf3D7_04_v3	103744			1860	-3			4	0	5	10	0	2	A		1.8	2.46056		4.24827	1.50786		rna_PF3D7_0401800-1	rna_PF3D7_0401800-1	Pf3D7_04_v3	103742	105603	PF3D7_0401800-1	Plasmodium+exported+protein+%28PHISTb%29%2C+unknown+function+%28PfD80%29	PF3D7_0401800-1	1862	PF3D7_0401800	GO:0020036,GO:0044538	taxon:36329,EC:3.6.4.12,NCBI_gi:23498140,NCBI_gi:124505181,ApiDB_PlasmoDB:PF3D7_0401800
Pf3D7_04_v3	103745			1859	-4			4	1	8	1	0	7	A		1.30427	2.4179		1.32483	2.77752		rna_PF3D7_0401800-1	rna_PF3D7_0401800-1	Pf3D7_04_v3	103742	105603	PF3D7_0401800-1	Plasmodium+exported+protein+%28PHISTb%29%2C+unknown+function+%28PfD80%29	PF3D7_0401800-1	1862	PF3D7_0401800	GO:0020036,GO:0044538	taxon:36329,EC:3.6.4.12,NCBI_gi:23498140,NCBI_gi:124505181,ApiDB_PlasmoDB:PF3D7_0401800
Pf3D7_04_v3	103746			1858	-5			1	4	4	3	1	5	T		0.476128	0.860383		1.39275	1.60096		rna_PF3D7_0401800-1	rna_PF3D7_0401800-1	Pf3D7_04_v3	103742	105603	PF3D7_0401800-1	Plasmodium+exported+protein+%28PHISTb%29%2C+unknown+function+%28PfD80%29	PF3D7_0401800-1	1862	PF3D7_0401800	GO:0020036,GO:0044538	taxon:36329,EC:3.6.4.12,NCBI_gi:23498140,NCBI_gi:124505181,ApiDB_PlasmoDB:PF3D7_0401800
Pf3D7_04_v3	103747			1857	-6			7	6	0	0	0	5	C		0.731597	0.304832		1	2.26966		rna_PF3D7_0401800-1	rna_PF3D7_0401800-1	Pf3D7_04_v3	103742	105603	PF3D7_0401800-1	Plasmodium+exported+protein+%28PHISTb%29%2C+unknown+function+%28PfD80%29	PF3D7_0401800-1	1862	PF3D7_0401800	GO:0020036,GO:0044538	taxon:36329,EC:3.6.4.12,NCBI_gi:23498140,NCBI_gi:124505181,ApiDB_PlasmoDB:PF3D7_0401800
Pf3D7_04_v3	103748			1856	-7			2	3	3	0	0	0	T		0.65413	0.876692		1	1		rna_PF3D7_0401800-1	rna_PF3D7_0401800-1	Pf3D7_04_v3	103742	105603	PF3D7_0401800-1	Plasmodium+exported+protein+%28PHISTb%29%2C+unknown+function+%28PfD80%29	PF3D7_0401800-1	1862	PF3D7_0401800	GO:0020036,GO:0044538	taxon:36329,EC:3.6.4.12,NCBI_gi:23498140,NCBI_gi:124505181,ApiDB_PlasmoDB:PF3D7_0401800
Pf3D7_04_v3	103749			1855	-8			3	1	5	9	0	2	T		1.15935	1.78291		3.92344	1.50786		rna_PF3D7_0401800-1	rna_PF3D7_0401800-1	Pf3D7_04_v3	103742	105603	PF3D7_0401800-1	Plasmodium+exported+protein+%28PHISTb%29%2C+unknown+function+%28PfD80%29	PF3D7_0401800-1	1862	PF3D7_0401800	GO:0020036,GO:0044538	taxon:36329,EC:3.6.4.12,NCBI_gi:23498140,NCBI_gi:124505181,ApiDB_PlasmoDB:PF3D7_0401800
Pf3D7_04_v3	103750			1854	-9			2	3	2	0	1	2	G		0.65413	0.740206		0.705376	1.06361		rna_PF3D7_0401800-1	rna_PF3D7_0401800-1	Pf3D7_04_v3	103742	105603	PF3D7_0401800-1	Plasmodium+exported+protein+%28PHISTb%29%2C+unknown+function+%28PfD80%29	PF3D7_0401800-1	1862	PF3D7_0401800	GO:0020036,GO:0044538	taxon:36329,EC:3.6.4.12,NCBI_gi:23498140,NCBI_gi:124505181,ApiDB_PlasmoDB:PF3D7_0401800
Pf3D7_04_v3	103751			1853	-10			4	3	5	0	0	0	T		0.841024	1.14966		1	1		rna_PF3D7_0401800-1	rna_PF3D7_0401800-1	Pf3D7_04_v3	103742	105603	PF3D7_0401800-1	Plasmodium+exported+protein+%28PHISTb%29%2C+unknown+function+%28PfD80%29	PF3D7_0401800-1	1862	PF3D7_0401800	GO:0020036,GO:0044538	taxon:36329,EC:3.6.4.12,NCBI_gi:23498140,NCBI_gi:124505181,ApiDB_PlasmoDB:PF3D7_0401800
Pf3D7_04_v3	103752			1852	-11			3	8	3	0	5	2	A		0.395975	0.464364		0.32379	0.488231		rna_PF3D7_0401800-1	rna_PF3D7_0401800-1	Pf3D7_04_v3	103742	105603	PF3D7_0401800-1	Plasmodium+exported+protein+%28PHISTb%29%2C+unknown+function+%28PfD80%29	PF3D7_0401800-1	1862	PF3D7_0401800	GO:0020036,GO:0044538	taxon:36329,EC:3.6.4.12,NCBI_gi:23498140,NCBI_gi:124505181,ApiDB_PlasmoDB:PF3D7_0401800
Pf3D7_04_v3	103753			1851	-12			9	2	1	4	0	1	T		1.59076	0.734086		2.29931	1.25393		rna_PF3D7_0401800-1	rna_PF3D7_0401800-1	Pf3D7_04_v3	103742	105603	PF3D7_0401800-1	Plasmodium+exported+protein+%28PHISTb%29%2C+unknown+function+%28PfD80%29	PF3D7_0401800-1	1862	PF3D7_0401800	GO:0020036,GO:0044538	taxon:36329,EC:3.6.4.12,NCBI_gi:23498140,NCBI_gi:124505181,ApiDB_PlasmoDB:PF3D7_0401800
Pf3D7_04_v3	103754			1850	-13			1	0	3	0	0	0	C		1.2	1.87634		1	1		rna_PF3D7_0401800-1	rna_PF3D7_0401800-1	Pf3D7_04_v3	103742	105603	PF3D7_0401800-1	Plasmodium+exported+protein+%28PHISTb%29%2C+unknown+function+%28PfD80%29	PF3D7_0401800-1	1862	PF3D7_0401800	GO:0020036,GO:0044538	taxon:36329,EC:3.6.4.12,NCBI_gi:23498140,NCBI_gi:124505181,ApiDB_PlasmoDB:PF3D7_0401800
Pf3D7_04_v3	103755			1849	-14			5	0	1	0	0	5	A		2	1.29211		1	2.26966		rna_PF3D7_0401800-1	rna_PF3D7_0401800-1	Pf3D7_04_v3	103742	105603	PF3D7_0401800-1	Plasmodium+exported+protein+%28PHISTb%29%2C+unknown+function+%28PfD80%29	PF3D7_0401800-1	1862	PF3D7_0401800	GO:0020036,GO:0044538	taxon:36329,EC:3.6.4.12,NCBI_gi:23498140,NCBI_gi:124505181,ApiDB_PlasmoDB:PF3D7_0401800
Pf3D7_04_v3	103756			1848	-15			0	1	5	0	0	0	T		0.724594	1.78291		1	1		rna_PF3D7_0401800-1	rna_PF3D7_0401800-1	Pf3D7_04_v3	103742	105603	PF3D7_0401800-1	Plasmodium+exported+protein+%28PHISTb%29%2C+unknown+function+%28PfD80%29	PF3D7_0401800-1	1862	PF3D7_0401800	GO:0020036,GO:0044538	taxon:36329,EC:3.6.4.12,NCBI_gi:23498140,NCBI_gi:124505181,ApiDB_PlasmoDB:PF3D7_0401800
Pf3D7_04_v3	103757			1847	-16			12	1	6	0	1	1	G		2.46362	1.99457		0.705376	0.884493		rna_PF3D7_0401800-1	rna_PF3D7_0401800-1	Pf3D7_04_v3	103742	105603	PF3D7_0401800-1	Plasmodium+exported+protein+%28PHISTb%29%2C+unknown+function+%28PfD80%29	PF3D7_0401800-1	1862	PF3D7_0401800	GO:0020036,GO:0044538	taxon:36329,EC:3.6.4.12,NCBI_gi:23498140,NCBI_gi:124505181,ApiDB_PlasmoDB:PF3D7_0401800
Pf3D7_04_v3	103758			1846	-17			2	2	4	0	0	0	A		0.79538	1.23196		1	1		rna_PF3D7_0401800-1	rna_PF3D7_0401800-1	Pf3D7_04_v3	103742	105603	PF3D7_0401800-1	Plasmodium+exported+protein+%28PHISTb%29%2C+unknown+function+%28PfD80%29	PF3D7_0401800-1	1862	PF3D7_0401800	GO:0020036,GO:0044538	taxon:36329,EC:3.6.4.12,NCBI_gi:23498140,NCBI_gi:124505181,ApiDB_PlasmoDB:PF3D7_0401800
Pf3D7_04_v3	103759			1845	-18			8	4	2	0	1	0	C		1.03161	0.628578		0.705376	0.705376		rna_PF3D7_0401800-1	rna_PF3D7_0401800-1	Pf3D7_04_v3	103742	105603	PF3D7_0401800-1	Plasmodium+exported+protein+%28PHISTb%29%2C+unknown+function+%28PfD80%29	PF3D7_0401800-1	1862	PF3D7_0401800	GO:0020036,GO:0044538	taxon:36329,EC:3.6.4.12,NCBI_gi:23498140,NCBI_gi:124505181,ApiDB_PlasmoDB:PF3D7_0401800
Pf3D7_04_v3	103760			1844	-19			0	1	0	0	0	0	T		0.724594	0.724594		1	1		rna_PF3D7_0401800-1	rna_PF3D7_0401800-1	Pf3D7_04_v3	103742	105603	PF3D7_0401800-1	Plasmodium+exported+protein+%28PHISTb%29%2C+unknown+function+%28PfD80%29	PF3D7_0401800-1	1862	PF3D7_0401800	GO:0020036,GO:0044538	taxon:36329,EC:3.6.4.12,NCBI_gi:23498140,NCBI_gi:124505181,ApiDB_PlasmoDB:PF3D7_0401800
Pf3D7_04_v3	103761			1843	-20			0	3	5	0	1	0	T		0.467236	1.14966		0.705376	0.705376		rna_PF3D7_0401800-1	rna_PF3D7_0401800-1	Pf3D7_04_v3	103742	105603	PF3D7_0401800-1	Plasmodium+exported+protein+%28PHISTb%29%2C+unknown+function+%28PfD80%29	PF3D7_0401800-1	1862	PF3D7_0401800	GO:0020036,GO:0044538	taxon:36329,EC:3.6.4.12,NCBI_gi:23498140,NCBI_gi:124505181,ApiDB_PlasmoDB:PF3D7_0401800
Pf3D7_04_v3	103762			1842	-21			1	2	2	2	0	1	T		0.681754	0.900043		1.64965	1.25393		rna_PF3D7_0401800-1	rna_PF3D7_0401800-1	Pf3D7_04_v3	103742	105603	PF3D7_0401800-1	Plasmodium+exported+protein+%28PHISTb%29%2C+unknown+function+%28PfD80%29	PF3D7_0401800-1	1862	PF3D7_0401800	GO:0020036,GO:0044538	taxon:36329,EC:3.6.4.12,NCBI_gi:23498140,NCBI_gi:124505181,ApiDB_PlasmoDB:PF3D7_0401800
Pf3D7_04_v3	103763			1841	-22			4	2	2	0	1	1	A		1.02263	0.900043		0.705376	0.884493		rna_PF3D7_0401800-1	rna_PF3D7_0401800-1	Pf3D7_04_v3	103742	105603	PF3D7_0401800-1	Plasmodium+exported+protein+%28PHISTb%29%2C+unknown+function+%28PfD80%29	PF3D7_0401800-1	1862	PF3D7_0401800	GO:0020036,GO:0044538	taxon:36329,EC:3.6.4.12,NCBI_gi:23498140,NCBI_gi:124505181,ApiDB_PlasmoDB:PF3D7_0401800
Pf3D7_04_v3	103764			1840	-23			0	3	4	0	1	1	G		0.467236	1.01318		0.705376	0.884493		rna_PF3D7_0401800-1	rna_PF3D7_0401800-1	Pf3D7_04_v3	103742	105603	PF3D7_0401800-1	Plasmodium+exported+protein+%28PHISTb%29%2C+unknown+function+%28PfD80%29	PF3D7_0401800-1	1862	PF3D7_0401800	GO:0020036,GO:0044538	taxon:36329,EC:3.6.4.12,NCBI_gi:23498140,NCBI_gi:124505181,ApiDB_PlasmoDB:PF3D7_0401800
Pf3D7_04_v3	103765			1839	-24			4	2	4	0	0	1	A		1.02263	1.23196		1	1.25393		rna_PF3D7_0401800-1	rna_PF3D7_0401800-1	Pf3D7_04_v3	103742	105603	PF3D7_0401800-1	Plasmodium+exported+protein+%28PHISTb%29%2C+unknown+function+%28PfD80%29	PF3D7_0401800-1	1862	PF3D7_0401800	GO:0020036,GO:0044538	taxon:36329,EC:3.6.4.12,NCBI_gi:23498140,NCBI_gi:124505181,ApiDB_PlasmoDB:PF3D7_0401800
Pf3D7_04_v3	103766			1838	-25			7	3	1	0	0	2	T		1.12137	0.603721		1	1.50786		rna_PF3D7_0401800-1	rna_PF3D7_0401800-1	Pf3D7_04_v3	103742	105603	PF3D7_0401800-1	Plasmodium+exported+protein+%28PHISTb%29%2C+unknown+function+%28PfD80%29	PF3D7_0401800-1	1862	PF3D7_0401800	GO:0020036,GO:0044538	taxon:36329,EC:3.6.4.12,NCBI_gi:23498140,NCBI_gi:124505181,ApiDB_PlasmoDB:PF3D7_0401800
Pf3D7_04_v3	103767			1837	-26			4	4	3	2	0	0	T		0.714192	0.744481		1.64965	1		rna_PF3D7_0401800-1	rna_PF3D7_0401800-1	Pf3D7_04_v3	103742	105603	PF3D7_0401800-1	Plasmodium+exported+protein+%28PHISTb%29%2C+unknown+function+%28PfD80%29	PF3D7_0401800-1	1862	PF3D7_0401800	GO:0020036,GO:0044538	taxon:36329,EC:3.6.4.12,NCBI_gi:23498140,NCBI_gi:124505181,ApiDB_PlasmoDB:PF3D7_0401800
Pf3D7_04_v3	103768			1836	-27			3	0	7	0	0	2	C		1.6	3.04479		1	1.50786		rna_PF3D7_0401800-1	rna_PF3D7_0401800-1	Pf3D7_04_v3	103742	105603	PF3D7_0401800-1	Plasmodium+exported+protein+%28PHISTb%29%2C+unknown+function+%28PfD80%29	PF3D7_0401800-1	1862	PF3D7_0401800	GO:0020036,GO:0044538	taxon:36329,EC:3.6.4.12,NCBI_gi:23498140,NCBI_gi:124505181,ApiDB_PlasmoDB:PF3D7_0401800
Pf3D7_04_v3	103769			1835	-28			13	7	10	0	0	1	T		0.983452	1.07118		1	1.25393		rna_PF3D7_0401800-1	rna_PF3D7_0401800-1	Pf3D7_04_v3	103742	105603	PF3D7_0401800-1	Plasmodium+exported+protein+%28PHISTb%29%2C+unknown+function+%28PfD80%29	PF3D7_0401800-1	1862	PF3D7_0401800	GO:0020036,GO:0044538	taxon:36329,EC:3.6.4.12,NCBI_gi:23498140,NCBI_gi:124505181,ApiDB_PlasmoDB:PF3D7_0401800
Pf3D7_04_v3	103770			1834	-29			10	0	18	1	0	2	T		3	6.25802		1.32483	1.50786		rna_PF3D7_0401800-1	rna_PF3D7_0401800-1	Pf3D7_04_v3	103742	105603	PF3D7_0401800-1	Plasmodium+exported+protein+%28PHISTb%29%2C+unknown+function+%28PfD80%29	PF3D7_0401800-1	1862	PF3D7_0401800	GO:0020036,GO:0044538	taxon:36329,EC:3.6.4.12,NCBI_gi:23498140,NCBI_gi:124505181,ApiDB_PlasmoDB:PF3D7_0401800
Pf3D7_04_v3	103771			1833	-30			9	2	3	0	2	0	C		1.59076	1.066		0.54485	0.54485		rna_PF3D7_0401800-1	rna_PF3D7_0401800-1	Pf3D7_04_v3	103742	105603	PF3D7_0401800-1	Plasmodium+exported+protein+%28PHISTb%29%2C+unknown+function+%28PfD80%29	PF3D7_0401800-1	1862	PF3D7_0401800	GO:0020036,GO:0044538	taxon:36329,EC:3.6.4.12,NCBI_gi:23498140,NCBI_gi:124505181,ApiDB_PlasmoDB:PF3D7_0401800
Pf3D7_04_v3	103772			1832	-31			15	0	4	0	0	1	T		4	2.16845		1	1.25393		rna_PF3D7_0401800-1	rna_PF3D7_0401800-1	Pf3D7_04_v3	103742	105603	PF3D7_0401800-1	Plasmodium+exported+protein+%28PHISTb%29%2C+unknown+function+%28PfD80%29	PF3D7_0401800-1	1862	PF3D7_0401800	GO:0020036,GO:0044538	taxon:36329,EC:3.6.4.12,NCBI_gi:23498140,NCBI_gi:124505181,ApiDB_PlasmoDB:PF3D7_0401800
Pf3D7_04_v3	103773			1831	-32			7	0	1	0	6	2	T		2.4	1.29211		0.285217	0.430068		rna_PF3D7_0401800-1	rna_PF3D7_0401800-1	Pf3D7_04_v3	103742	105603	PF3D7_0401800-1	Plasmodium+exported+protein+%28PHISTb%29%2C+unknown+function+%28PfD80%29	PF3D7_0401800-1	1862	PF3D7_0401800	GO:0020036,GO:0044538	taxon:36329,EC:3.6.4.12,NCBI_gi:23498140,NCBI_gi:124505181,ApiDB_PlasmoDB:PF3D7_0401800
Pf3D7_04_v3	103774			1830	-33			4	2	0	0	6	2	G		1.02263	0.568129		0.285217	0.430068		rna_PF3D7_0401800-1	rna_PF3D7_0401800-1	Pf3D7_04_v3	103742	105603	PF3D7_0401800-1	Plasmodium+exported+protein+%28PHISTb%29%2C+unknown+function+%28PfD80%29	PF3D7_0401800-1	1862	PF3D7_0401800	GO:0020036,GO:0044538	taxon:36329,EC:3.6.4.12,NCBI_gi:23498140,NCBI_gi:124505181,ApiDB_PlasmoDB:PF3D7_0401800
Pf3D7_04_v3	103775			1829	-34			0	1	3	0	0	1	A		0.724594	1.35958		1	1.25393		rna_PF3D7_0401800-1	rna_PF3D7_0401800-1	Pf3D7_04_v3	103742	105603	PF3D7_0401800-1	Plasmodium+exported+protein+%28PHISTb%29%2C+unknown+function+%28PfD80%29	PF3D7_0401800-1	1862	PF3D7_0401800	GO:0020036,GO:0044538	taxon:36329,EC:3.6.4.12,NCBI_gi:23498140,NCBI_gi:124505181,ApiDB_PlasmoDB:PF3D7_0401800
Pf3D7_04_v3	103776			1828	-35			12	6	1	0	2	2	A		1.03643	0.393877		0.54485	0.821558		rna_PF3D7_0401800-1	rna_PF3D7_0401800-1	Pf3D7_04_v3	103742	105603	PF3D7_0401800-1	Plasmodium+exported+protein+%28PHISTb%29%2C+unknown+function+%28PfD80%29	PF3D7_0401800-1	1862	PF3D7_0401800	GO:0020036,GO:0044538	taxon:36329,EC:3.6.4.12,NCBI_gi:23498140,NCBI_gi:124505181,ApiDB_PlasmoDB:PF3D7_0401800
Pf3D7_04_v3	103777			1827	-36			0	3	2	0	0	1	C		0.467236	0.740206		1	1.25393		rna_PF3D7_0401800-1	rna_PF3D7_0401800-1	Pf3D7_04_v3	103742	105603	PF3D7_0401800-1	Plasmodium+exported+protein+%28PHISTb%29%2C+unknown+function+%28PfD80%29	PF3D7_0401800-1	1862	PF3D7_0401800	GO:0020036,GO:0044538	taxon:36329,EC:3.6.4.12,NCBI_gi:23498140,NCBI_gi:124505181,ApiDB_PlasmoDB:PF3D7_0401800
Pf3D7_04_v3	103778			1826	-37			14	0	3	0	0	1	T		3.8	1.87634		1	1.25393		rna_PF3D7_0401800-1	rna_PF3D7_0401800-1	Pf3D7_04_v3	103742	105603	PF3D7_0401800-1	Plasmodium+exported+protein+%28PHISTb%29%2C+unknown+function+%28PfD80%29	PF3D7_0401800-1	1862	PF3D7_0401800	GO:0020036,GO:0044538	taxon:36329,EC:3.6.4.12,NCBI_gi:23498140,NCBI_gi:124505181,ApiDB_PlasmoDB:PF3D7_0401800
Pf3D7_04_v3	103779			1825	-38			0	2	7	3	0	1	T		0.568129	1.72983		1.97448	1.25393		rna_PF3D7_0401800-1	rna_PF3D7_0401800-1	Pf3D7_04_v3	103742	105603	PF3D7_0401800-1	Plasmodium+exported+protein+%28PHISTb%29%2C+unknown+function+%28PfD80%29	PF3D7_0401800-1	1862	PF3D7_0401800	GO:0020036,GO:0044538	taxon:36329,EC:3.6.4.12,NCBI_gi:23498140,NCBI_gi:124505181,ApiDB_PlasmoDB:PF3D7_0401800
Pf3D7_04_v3	103780			1824	-39			8	1	2	0	1	3	T		1.88395	1.14792		0.705376	1.24273		rna_PF3D7_0401800-1	rna_PF3D7_0401800-1	Pf3D7_04_v3	103742	105603	PF3D7_0401800-1	Plasmodium+exported+protein+%28PHISTb%29%2C+unknown+function+%28PfD80%29	PF3D7_0401800-1	1862	PF3D7_0401800	GO:0020036,GO:0044538	taxon:36329,EC:3.6.4.12,NCBI_gi:23498140,NCBI_gi:124505181,ApiDB_PlasmoDB:PF3D7_0401800
Pf3D7_04_v3	103781			1823	-40			0	0	0	0	14	0	G		1	1		0.146037	0.146037		rna_PF3D7_0401800-1	rna_PF3D7_0401800-1	Pf3D7_04_v3	103742	105603	PF3D7_0401800-1	Plasmodium+exported+protein+%28PHISTb%29%2C+unknown+function+%28PfD80%29	PF3D7_0401800-1	1862	PF3D7_0401800	GO:0020036,GO:0044538	taxon:36329,EC:3.6.4.12,NCBI_gi:23498140,NCBI_gi:124505181,ApiDB_PlasmoDB:PF3D7_0401800
Pf3D7_04_v3	103782			1822	-41			0	1	1	2	1	2	T		0.724594	0.936257		1.16363	1.06361		rna_PF3D7_0401800-1	rna_PF3D7_0401800-1	Pf3D7_04_v3	103742	105603	PF3D7_0401800-1	Plasmodium+exported+protein+%28PHISTb%29%2C+unknown+function+%28PfD80%29	PF3D7_0401800-1	1862	PF3D7_0401800	GO:0020036,GO:0044538	taxon:36329,EC:3.6.4.12,NCBI_gi:23498140,NCBI_gi:124505181,ApiDB_PlasmoDB:PF3D7_0401800
Pf3D7_04_v3	103783			1821	-42			6	9	5	0	3	2	C		0.497654	0.556595		0.443842	0.669253		rna_PF3D7_0401800-1	rna_PF3D7_0401800-1	Pf3D7_04_v3	103742	105603	PF3D7_0401800-1	Plasmodium+exported+protein+%28PHISTb%29%2C+unknown+function+%28PfD80%29	PF3D7_0401800-1	1862	PF3D7_0401800	GO:0020036,GO:0044538	taxon:36329,EC:3.6.4.12,NCBI_gi:23498140,NCBI_gi:124505181,ApiDB_PlasmoDB:PF3D7_0401800
Pf3D7_04_v3	103784			1820	-43			0	1	2	0	0	0	A		0.724594	1.14792		1	1		rna_PF3D7_0401800-1	rna_PF3D7_0401800-1	Pf3D7_04_v3	103742	105603	PF3D7_0401800-1	Plasmodium+exported+protein+%28PHISTb%29%2C+unknown+function+%28PfD80%29	PF3D7_0401800-1	1862	PF3D7_0401800	GO:0020036,GO:0044538	taxon:36329,EC:3.6.4.12,NCBI_gi:23498140,NCBI_gi:124505181,ApiDB_PlasmoDB:PF3D7_0401800
Pf3D7_04_v3	103785			1819	-44			6	4	0	4	0	0	G		0.872902	0.396774		2.29931	1		rna_PF3D7_0401800-1	rna_PF3D7_0401800-1	Pf3D7_04_v3	103742	105603	PF3D7_0401800-1	Plasmodium+exported+protein+%28PHISTb%29%2C+unknown+function+%28PfD80%29	PF3D7_0401800-1	1862	PF3D7_0401800	GO:0020036,GO:0044538	taxon:36329,EC:3.6.4.12,NCBI_gi:23498140,NCBI_gi:124505181,ApiDB_PlasmoDB:PF3D7_0401800
Pf3D7_04_v3	103786			1818	-45			10	4	2	0	0	0	A		1.19032	0.628578		1	1		rna_PF3D7_0401800-1	rna_PF3D7_0401800-1	Pf3D7_04_v3	103742	105603	PF3D7_0401800-1	Plasmodium+exported+protein+%28PHISTb%29%2C+unknown+function+%28PfD80%29	PF3D7_0401800-1	1862	PF3D7_0401800	GO:0020036,GO:0044538	taxon:36329,EC:3.6.4.12,NCBI_gi:23498140,NCBI_gi:124505181,ApiDB_PlasmoDB:PF3D7_0401800
Pf3D7_04_v3	103787			1817	-46			16	5	5	0	6	0	T		1.44807	0.848349		0.285217	0.285217		rna_PF3D7_0401800-1	rna_PF3D7_0401800-1	Pf3D7_04_v3	103742	105603	PF3D7_0401800-1	Plasmodium+exported+protein+%28PHISTb%29%2C+unknown+function+%28PfD80%29	PF3D7_0401800-1	1862	PF3D7_0401800	GO:0020036,GO:0044538	taxon:36329,EC:3.6.4.12,NCBI_gi:23498140,NCBI_gi:124505181,ApiDB_PlasmoDB:PF3D7_0401800
Pf3D7_04_v3	103788			1816	-47			31	12	6	3	3	1	A		1.29473	0.494997		0.876358	0.556548		rna_PF3D7_0401800-1	rna_PF3D7_0401800-1	Pf3D7_04_v3	103742	105603	PF3D7_0401800-1	Plasmodium+exported+protein+%28PHISTb%29%2C+unknown+function+%28PfD80%29	PF3D7_0401800-1	1862	PF3D7_0401800	GO:0020036,GO:0044538	taxon:36329,EC:3.6.4.12,NCBI_gi:23498140,NCBI_gi:124505181,ApiDB_PlasmoDB:PF3D7_0401800
Pf3D7_04_v3	103789			1815	-48			14	13	10	10	0	2	A		0.639615	0.660003		4.24827	1.50786		rna_PF3D7_0401800-1	rna_PF3D7_0401800-1	Pf3D7_04_v3	103742	105603	PF3D7_0401800-1	Plasmodium+exported+protein+%28PHISTb%29%2C+unknown+function+%28PfD80%29	PF3D7_0401800-1	1862	PF3D7_0401800	GO:0020036,GO:0044538	taxon:36329,EC:3.6.4.12,NCBI_gi:23498140,NCBI_gi:124505181,ApiDB_PlasmoDB:PF3D7_0401800
Pf3D7_04_v3	103790			1814	-49			4	11	17	0	0	4	T		0.34743	1.15152		1	2.01572		rna_PF3D7_0401800-1	rna_PF3D7_0401800-1	Pf3D7_04_v3	103742	105603	PF3D7_0401800-1	Plasmodium+exported+protein+%28PHISTb%29%2C+unknown+function+%28PfD80%29	PF3D7_0401800-1	1862	PF3D7_0401800	GO:0020036,GO:0044538	taxon:36329,EC:3.6.4.12,NCBI_gi:23498140,NCBI_gi:124505181,ApiDB_PlasmoDB:PF3D7_0401800
Pf3D7_04_v3	103791			1813	-50			8	12	16	0	6	12	T		0.467543	1.02029		0.285217	1.15432		rna_PF3D7_0401800-1	rna_PF3D7_0401800-1	Pf3D7_04_v3	103742	105603	PF3D7_0401800-1	Plasmodium+exported+protein+%28PHISTb%29%2C+unknown+function+%28PfD80%29	PF3D7_0401800-1	1862	PF3D7_0401800	GO:0020036,GO:0044538	taxon:36329,EC:3.6.4.12,NCBI_gi:23498140,NCBI_gi:124505181,ApiDB_PlasmoDB:PF3D7_0401800
Pf3D7_04_v3	103792			1812	-51			0	6	7	0	1	3	T		0.304832	0.928148		0.705376	1.24273		rna_PF3D7_0401800-1	rna_PF3D7_0401800-1	Pf3D7_04_v3	103742	105603	PF3D7_0401800-1	Plasmodium+exported+protein+%28PHISTb%29%2C+unknown+function+%28PfD80%29	PF3D7_0401800-1	1862	PF3D7_0401800	GO:0020036,GO:0044538	taxon:36329,EC:3.6.4.12,NCBI_gi:23498140,NCBI_gi:124505181,ApiDB_PlasmoDB:PF3D7_0401800
Pf3D7_04_v3	103793			1811	-52			3	11	8	6	3	2	T		0.308826	0.644076		1.30887	0.669253		rna_PF3D7_0401800-1	rna_PF3D7_0401800-1	Pf3D7_04_v3	103742	105603	PF3D7_0401800-1	Plasmodium+exported+protein+%28PHISTb%29%2C+unknown+function+%28PfD80%29	PF3D7_0401800-1	1862	PF3D7_0401800	GO:0020036,GO:0044538	taxon:36329,EC:3.6.4.12,NCBI_gi:23498140,NCBI_gi:124505181,ApiDB_PlasmoDB:PF3D7_0401800
Pf3D7_04_v3	103794			1810	-53			0	6	2	0	2	0	C		0.304832	0.482922		0.54485	0.54485		rna_PF3D7_0401800-1	rna_PF3D7_0401800-1	Pf3D7_04_v3	103742	105603	PF3D7_0401800-1	Plasmodium+exported+protein+%28PHISTb%29%2C+unknown+function+%28PfD80%29	PF3D7_0401800-1	1862	PF3D7_0401800	GO:0020036,GO:0044538	taxon:36329,EC:3.6.4.12,NCBI_gi:23498140,NCBI_gi:124505181,ApiDB_PlasmoDB:PF3D7_0401800
Pf3D7_04_v3	103795			1809	-54			3	0	2	0	0	0	T		1.6	1.58422		1	1		rna_PF3D7_0401800-1	rna_PF3D7_0401800-1	Pf3D7_04_v3	103742	105603	PF3D7_0401800-1	Plasmodium+exported+protein+%28PHISTb%29%2C+unknown+function+%28PfD80%29	PF3D7_0401800-1	1862	PF3D7_0401800	GO:0020036,GO:0044538	taxon:36329,EC:3.6.4.12,NCBI_gi:23498140,NCBI_gi:124505181,ApiDB_PlasmoDB:PF3D7_0401800
Pf3D7_04_v3	103796			1808	-55			4	1	3	0	0	0	C		1.30427	1.35958		1	1		rna_PF3D7_0401800-1	rna_PF3D7_0401800-1	Pf3D7_04_v3	103742	105603	PF3D7_0401800-1	Plasmodium+exported+protein+%28PHISTb%29%2C+unknown+function+%28PfD80%29	PF3D7_0401800-1	1862	PF3D7_0401800	GO:0020036,GO:0044538	taxon:36329,EC:3.6.4.12,NCBI_gi:23498140,NCBI_gi:124505181,ApiDB_PlasmoDB:PF3D7_0401800
Pf3D7_04_v3	103797			1807	-56			0	9	3	0	0	3	C		0.226206	0.424439		1	1.76179		rna_PF3D7_0401800-1	rna_PF3D7_0401800-1	Pf3D7_04_v3	103742	105603	PF3D7_0401800-1	Plasmodium+exported+protein+%28PHISTb%29%2C+unknown+function+%28PfD80%29	PF3D7_0401800-1	1862	PF3D7_0401800	GO:0020036,GO:0044538	taxon:36329,EC:3.6.4.12,NCBI_gi:23498140,NCBI_gi:124505181,ApiDB_PlasmoDB:PF3D7_0401800
Pf3D7_04_v3	103798			1806	-57			1	0	6	0	0	1	A		1.2	2.75267		1	1.25393		rna_PF3D7_0401800-1	rna_PF3D7_0401800-1	Pf3D7_04_v3	103742	105603	PF3D7_0401800-1	Plasmodium+exported+protein+%28PHISTb%29%2C+unknown+function+%28PfD80%29	PF3D7_0401800-1	1862	PF3D7_0401800	GO:0020036,GO:0044538	taxon:36329,EC:3.6.4.12,NCBI_gi:23498140,NCBI_gi:124505181,ApiDB_PlasmoDB:PF3D7_0401800
Pf3D7_04_v3	103799			1805	-58			9	1	5	13	1	1	T		2.02886	1.78291		3.684	0.884493		rna_PF3D7_0401800-1	rna_PF3D7_0401800-1	Pf3D7_04_v3	103742	105603	PF3D7_0401800-1	Plasmodium+exported+protein+%28PHISTb%29%2C+unknown+function+%28PfD80%29	PF3D7_0401800-1	1862	PF3D7_0401800	GO:0020036,GO:0044538	taxon:36329,EC:3.6.4.12,NCBI_gi:23498140,NCBI_gi:124505181,ApiDB_PlasmoDB:PF3D7_0401800
Pf3D7_04_v3	103800			1804	-59			2	5	10	0	2	6	A		0.48269	1.35192		0.54485	1.37498		rna_PF3D7_0401800-1	rna_PF3D7_0401800-1	Pf3D7_04_v3	103742	105603	PF3D7_0401800-1	Plasmodium+exported+protein+%28PHISTb%29%2C+unknown+function+%28PfD80%29	PF3D7_0401800-1	1862	PF3D7_0401800	GO:0020036,GO:0044538	taxon:36329,EC:3.6.4.12,NCBI_gi:23498140,NCBI_gi:124505181,ApiDB_PlasmoDB:PF3D7_0401800
Pf3D7_04_v3	103801			1803	-60			1	6	1	0	1	1	A		0.365799	0.393877		0.705376	0.884493		rna_PF3D7_0401800-1	rna_PF3D7_0401800-1	Pf3D7_04_v3	103742	105603	PF3D7_0401800-1	Plasmodium+exported+protein+%28PHISTb%29%2C+unknown+function+%28PfD80%29	PF3D7_0401800-1	1862	PF3D7_0401800	GO:0020036,GO:0044538	taxon:36329,EC:3.6.4.12,NCBI_gi:23498140,NCBI_gi:124505181,ApiDB_PlasmoDB:PF3D7_0401800
Pf3D7_04_v3	103802			1802	-61			5	2	6	0	5	5	T		1.13626	1.56387		0.32379	0.734892		rna_PF3D7_0401800-1	rna_PF3D7_0401800-1	Pf3D7_04_v3	103742	105603	PF3D7_0401800-1	Plasmodium+exported+protein+%28PHISTb%29%2C+unknown+function+%28PfD80%29	PF3D7_0401800-1	1862	PF3D7_0401800	GO:0020036,GO:0044538	taxon:36329,EC:3.6.4.12,NCBI_gi:23498140,NCBI_gi:124505181,ApiDB_PlasmoDB:PF3D7_0401800
Pf3D7_04_v3	103803			1801	-62			8	14	8	0	7	0	A		0.411317	0.527894		0.254856	0.254856		rna_PF3D7_0401800-1	rna_PF3D7_0401800-1	Pf3D7_04_v3	103742	105603	PF3D7_0401800-1	Plasmodium+exported+protein+%28PHISTb%29%2C+unknown+function+%28PfD80%29	PF3D7_0401800-1	1862	PF3D7_0401800	GO:0020036,GO:0044538	taxon:36329,EC:3.6.4.12,NCBI_gi:23498140,NCBI_gi:124505181,ApiDB_PlasmoDB:PF3D7_0401800
Pf3D7_04_v3	103804			1800	-63			7	4	5	0	0	0	A		0.952256	0.976285		1	1		rna_PF3D7_0401800-1	rna_PF3D7_0401800-1	Pf3D7_04_v3	103742	105603	PF3D7_0401800-1	Plasmodium+exported+protein+%28PHISTb%29%2C+unknown+function+%28PfD80%29	PF3D7_0401800-1	1862	PF3D7_0401800	GO:0020036,GO:0044538	taxon:36329,EC:3.6.4.12,NCBI_gi:23498140,NCBI_gi:124505181,ApiDB_PlasmoDB:PF3D7_0401800
Pf3D7_04_v3	103805			1799	-64			9	3	4	0	3	2	T		1.30826	1.01318		0.443842	0.669253		rna_PF3D7_0401800-1	rna_PF3D7_0401800-1	Pf3D7_04_v3	103742	105603	PF3D7_0401800-1	Plasmodium+exported+protein+%28PHISTb%29%2C+unknown+function+%28PfD80%29	PF3D7_0401800-1	1862	PF3D7_0401800	GO:0020036,GO:0044538	taxon:36329,EC:3.6.4.12,NCBI_gi:23498140,NCBI_gi:124505181,ApiDB_PlasmoDB:PF3D7_0401800
Pf3D7_04_v3	103806			1798	-65			5	1	4	0	2	7	C		1.44919	1.57125		0.54485	1.51333		rna_PF3D7_0401800-1	rna_PF3D7_0401800-1	Pf3D7_04_v3	103742	105603	PF3D7_0401800-1	Plasmodium+exported+protein+%28PHISTb%29%2C+unknown+function+%28PfD80%29	PF3D7_0401800-1	1862	PF3D7_0401800	GO:0020036,GO:0044538	taxon:36329,EC:3.6.4.12,NCBI_gi:23498140,NCBI_gi:124505181,ApiDB_PlasmoDB:PF3D7_0401800
Pf3D7_04_v3	103807			1797	-66			0	0	3	0	1	1	T		1	1.87634		0.705376	0.884493		rna_PF3D7_0401800-1	rna_PF3D7_0401800-1	Pf3D7_04_v3	103742	105603	PF3D7_0401800-1	Plasmodium+exported+protein+%28PHISTb%29%2C+unknown+function+%28PfD80%29	PF3D7_0401800-1	1862	PF3D7_0401800	GO:0020036,GO:0044538	taxon:36329,EC:3.6.4.12,NCBI_gi:23498140,NCBI_gi:124505181,ApiDB_PlasmoDB:PF3D7_0401800
Pf3D7_04_v3	103808			1796	-67			3	9	11	0	2	4	A		0.36193	0.953061		0.54485	1.09827		rna_PF3D7_0401800-1	rna_PF3D7_0401800-1	Pf3D7_04_v3	103742	105603	PF3D7_0401800-1	Plasmodium+exported+protein+%28PHISTb%29%2C+unknown+function+%28PfD80%29	PF3D7_0401800-1	1862	PF3D7_0401800	GO:0020036,GO:0044538	taxon:36329,EC:3.6.4.12,NCBI_gi:23498140,NCBI_gi:124505181,ApiDB_PlasmoDB:PF3D7_0401800
Pf3D7_04_v3	103809			1795	-68			0	2	4	0	0	1	T		0.568129	1.23196		1	1.25393		rna_PF3D7_0401800-1	rna_PF3D7_0401800-1	Pf3D7_04_v3	103742	105603	PF3D7_0401800-1	Plasmodium+exported+protein+%28PHISTb%29%2C+unknown+function+%28PfD80%29	PF3D7_0401800-1	1862	PF3D7_0401800	GO:0020036,GO:0044538	taxon:36329,EC:3.6.4.12,NCBI_gi:23498140,NCBI_gi:124505181,ApiDB_PlasmoDB:PF3D7_0401800
Pf3D7_04_v3	103810			1794	-69			8	1	11	0	0	1	T		1.88395	3.05289		1	1.25393		rna_PF3D7_0401800-1	rna_PF3D7_0401800-1	Pf3D7_04_v3	103742	105603	PF3D7_0401800-1	Plasmodium+exported+protein+%28PHISTb%29%2C+unknown+function+%28PfD80%29	PF3D7_0401800-1	1862	PF3D7_0401800	GO:0020036,GO:0044538	taxon:36329,EC:3.6.4.12,NCBI_gi:23498140,NCBI_gi:124505181,ApiDB_PlasmoDB:PF3D7_0401800
Pf3D7_04_v3	103811			1793	-70			3	0	3	0	0	3	A		1.6	1.87634		1	1.76179		rna_PF3D7_0401800-1	rna_PF3D7_0401800-1	Pf3D7_04_v3	103742	105603	PF3D7_0401800-1	Plasmodium+exported+protein+%28PHISTb%29%2C+unknown+function+%28PfD80%29	PF3D7_0401800-1	1862	PF3D7_0401800	GO:0020036,GO:0044538	taxon:36329,EC:3.6.4.12,NCBI_gi:23498140,NCBI_gi:124505181,ApiDB_PlasmoDB:PF3D7_0401800
Pf3D7_04_v3	103812			1792	-71			0	3	3	0	2	0	G		0.467236	0.876692		0.54485	0.54485		rna_PF3D7_0401800-1	rna_PF3D7_0401800-1	Pf3D7_04_v3	103742	105603	PF3D7_0401800-1	Plasmodium+exported+protein+%28PHISTb%29%2C+unknown+function+%28PfD80%29	PF3D7_0401800-1	1862	PF3D7_0401800	GO:0020036,GO:0044538	taxon:36329,EC:3.6.4.12,NCBI_gi:23498140,NCBI_gi:124505181,ApiDB_PlasmoDB:PF3D7_0401800
Pf3D7_04_v3	103813			1791	-72			0	0	6	0	0	0	C		1	2.75267		1	1		rna_PF3D7_0401800-1	rna_PF3D7_0401800-1	Pf3D7_04_v3	103742	105603	PF3D7_0401800-1	Plasmodium+exported+protein+%28PHISTb%29%2C+unknown+function+%28PfD80%29	PF3D7_0401800-1	1862	PF3D7_0401800	GO:0020036,GO:0044538	taxon:36329,EC:3.6.4.12,NCBI_gi:23498140,NCBI_gi:124505181,ApiDB_PlasmoDB:PF3D7_0401800
Pf3D7_04_v3	103814			1790	-73			5	1	0	1	1	1	T		1.44919	0.724594		0.934501	0.884493		rna_PF3D7_0401800-1	rna_PF3D7_0401800-1	Pf3D7_04_v3	103742	105603	PF3D7_0401800-1	Plasmodium+exported+protein+%28PHISTb%29%2C+unknown+function+%28PfD80%29	PF3D7_0401800-1	1862	PF3D7_0401800	GO:0020036,GO:0044538	taxon:36329,EC:3.6.4.12,NCBI_gi:23498140,NCBI_gi:124505181,ApiDB_PlasmoDB:PF3D7_0401800
Pf3D7_04_v3	103815			1789	-74			0	0	2	0	1	0	G		1	1.58422		0.705376	0.705376		rna_PF3D7_0401800-1	rna_PF3D7_0401800-1	Pf3D7_04_v3	103742	105603	PF3D7_0401800-1	Plasmodium+exported+protein+%28PHISTb%29%2C+unknown+function+%28PfD80%29	PF3D7_0401800-1	1862	PF3D7_0401800	GO:0020036,GO:0044538	taxon:36329,EC:3.6.4.12,NCBI_gi:23498140,NCBI_gi:124505181,ApiDB_PlasmoDB:PF3D7_0401800
Pf3D7_04_v3	103816			1788	-75			0	0	8	0	3	0	C		1	3.3369		0.443842	0.443842		rna_PF3D7_0401800-1	rna_PF3D7_0401800-1	Pf3D7_04_v3	103742	105603	PF3D7_0401800-1	Plasmodium+exported+protein+%28PHISTb%29%2C+unknown+function+%28PfD80%29	PF3D7_0401800-1	1862	PF3D7_0401800	GO:0020036,GO:0044538	taxon:36329,EC:3.6.4.12,NCBI_gi:23498140,NCBI_gi:124505181,ApiDB_PlasmoDB:PF3D7_0401800
Pf3D7_04_v3	103817			1787	-76			0	2	8	4	1	4	T		0.568129	1.89579		1.62188	1.42184		rna_PF3D7_0401800-1	rna_PF3D7_0401800-1	Pf3D7_04_v3	103742	105603	PF3D7_0401800-1	Plasmodium+exported+protein+%28PHISTb%29%2C+unknown+function+%28PfD80%29	PF3D7_0401800-1	1862	PF3D7_0401800	GO:0020036,GO:0044538	taxon:36329,EC:3.6.4.12,NCBI_gi:23498140,NCBI_gi:124505181,ApiDB_PlasmoDB:PF3D7_0401800
Pf3D7_04_v3	103818			1786	-77			0	1	9	0	1	6	A		0.724594	2.62956		0.705376	1.78008		rna_PF3D7_0401800-1	rna_PF3D7_0401800-1	Pf3D7_04_v3	103742	105603	PF3D7_0401800-1	Plasmodium+exported+protein+%28PHISTb%29%2C+unknown+function+%28PfD80%29	PF3D7_0401800-1	1862	PF3D7_0401800	GO:0020036,GO:0044538	taxon:36329,EC:3.6.4.12,NCBI_gi:23498140,NCBI_gi:124505181,ApiDB_PlasmoDB:PF3D7_0401800
Pf3D7_04_v3	103819			1785	-78			9	0	5	12	1	2	T		2.8	2.46056		3.45488	1.06361		rna_PF3D7_0401800-1	rna_PF3D7_0401800-1	Pf3D7_04_v3	103742	105603	PF3D7_0401800-1	Plasmodium+exported+protein+%28PHISTb%29%2C+unknown+function+%28PfD80%29	PF3D7_0401800-1	1862	PF3D7_0401800	GO:0020036,GO:0044538	taxon:36329,EC:3.6.4.12,NCBI_gi:23498140,NCBI_gi:124505181,ApiDB_PlasmoDB:PF3D7_0401800
Pf3D7_04_v3	103820			1784	-79			9	6	3	0	6	1	A		0.85353	0.571968		0.285217	0.357642		rna_PF3D7_0401800-1	rna_PF3D7_0401800-1	Pf3D7_04_v3	103742	105603	PF3D7_0401800-1	Plasmodium+exported+protein+%28PHISTb%29%2C+unknown+function+%28PfD80%29	PF3D7_0401800-1	1862	PF3D7_0401800	GO:0020036,GO:0044538	taxon:36329,EC:3.6.4.12,NCBI_gi:23498140,NCBI_gi:124505181,ApiDB_PlasmoDB:PF3D7_0401800
Pf3D7_04_v3	103821			1783	-80			3	0	0	8	0	2	A		1.6	1		3.59862	1.50786		rna_PF3D7_0401800-1	rna_PF3D7_0401800-1	Pf3D7_04_v3	103742	105603	PF3D7_0401800-1	Plasmodium+exported+protein+%28PHISTb%29%2C+unknown+function+%28PfD80%29	PF3D7_0401800-1	1862	PF3D7_0401800	GO:0020036,GO:0044538	taxon:36329,EC:3.6.4.12,NCBI_gi:23498140,NCBI_gi:124505181,ApiDB_PlasmoDB:PF3D7_0401800
Pf3D7_04_v3	103822			1782	-81			3	3	3	0	0	0	G		0.747577	0.876692		1	1		rna_PF3D7_0401800-1	rna_PF3D7_0401800-1	Pf3D7_04_v3	103742	105603	PF3D7_0401800-1	Plasmodium+exported+protein+%28PHISTb%29%2C+unknown+function+%28PfD80%29	PF3D7_0401800-1	1862	PF3D7_0401800	GO:0020036,GO:0044538	taxon:36329,EC:3.6.4.12,NCBI_gi:23498140,NCBI_gi:124505181,ApiDB_PlasmoDB:PF3D7_0401800
Pf3D7_04_v3	103823			1781	-82			4	0	0	0	0	0	C		1.8	1		1	1		rna_PF3D7_0401800-1	rna_PF3D7_0401800-1	Pf3D7_04_v3	103742	105603	PF3D7_0401800-1	Plasmodium+exported+protein+%28PHISTb%29%2C+unknown+function+%28PfD80%29	PF3D7_0401800-1	1862	PF3D7_0401800	GO:0020036,GO:0044538	taxon:36329,EC:3.6.4.12,NCBI_gi:23498140,NCBI_gi:124505181,ApiDB_PlasmoDB:PF3D7_0401800
Pf3D7_04_v3	103824			1780	-83			4	0	7	0	0	0	A		1.8	3.04479		1	1		rna_PF3D7_0401800-1	rna_PF3D7_0401800-1	Pf3D7_04_v3	103742	105603	PF3D7_0401800-1	Plasmodium+exported+protein+%28PHISTb%29%2C+unknown+function+%28PfD80%29	PF3D7_0401800-1	1862	PF3D7_0401800	GO:0020036,GO:0044538	taxon:36329,EC:3.6.4.12,NCBI_gi:23498140,NCBI_gi:124505181,ApiDB_PlasmoDB:PF3D7_0401800
Pf3D7_04_v3	103825			1779	-84			0	3	3	0	13	0	T		0.467236	0.876692		0.155524	0.155524		rna_PF3D7_0401800-1	rna_PF3D7_0401800-1	Pf3D7_04_v3	103742	105603	PF3D7_0401800-1	Plasmodium+exported+protein+%28PHISTb%29%2C+unknown+function+%28PfD80%29	PF3D7_0401800-1	1862	PF3D7_0401800	GO:0020036,GO:0044538	taxon:36329,EC:3.6.4.12,NCBI_gi:23498140,NCBI_gi:124505181,ApiDB_PlasmoDB:PF3D7_0401800
Pf3D7_04_v3	103826			1778	-85			0	2	6	0	0	0	C		0.568129	1.56387		1	1		rna_PF3D7_0401800-1	rna_PF3D7_0401800-1	Pf3D7_04_v3	103742	105603	PF3D7_0401800-1	Plasmodium+exported+protein+%28PHISTb%29%2C+unknown+function+%28PfD80%29	PF3D7_0401800-1	1862	PF3D7_0401800	GO:0020036,GO:0044538	taxon:36329,EC:3.6.4.12,NCBI_gi:23498140,NCBI_gi:124505181,ApiDB_PlasmoDB:PF3D7_0401800
Pf3D7_04_v3	103827			1777	-86			1	2	4	0	0	0	T		0.681754	1.23196		1	1		rna_PF3D7_0401800-1	rna_PF3D7_0401800-1	Pf3D7_04_v3	103742	105603	PF3D7_0401800-1	Plasmodium+exported+protein+%28PHISTb%29%2C+unknown+function+%28PfD80%29	PF3D7_0401800-1	1862	PF3D7_0401800	GO:0020036,GO:0044538	taxon:36329,EC:3.6.4.12,NCBI_gi:23498140,NCBI_gi:124505181,ApiDB_PlasmoDB:PF3D7_0401800
Pf3D7_04_v3	103828			1776	-87			24	15	8	0	0	3	T		0.865512	0.497953		1	1.76179		rna_PF3D7_0401800-1	rna_PF3D7_0401800-1	Pf3D7_04_v3	103742	105603	PF3D7_0401800-1	Plasmodium+exported+protein+%28PHISTb%29%2C+unknown+function+%28PfD80%29	PF3D7_0401800-1	1862	PF3D7_0401800	GO:0020036,GO:0044538	taxon:36329,EC:3.6.4.12,NCBI_gi:23498140,NCBI_gi:124505181,ApiDB_PlasmoDB:PF3D7_0401800
Pf3D7_04_v3	103829			1775	-88			8	2	6	0	2	4	A		1.47713	1.56387		0.54485	1.09827		rna_PF3D7_0401800-1	rna_PF3D7_0401800-1	Pf3D7_04_v3	103742	105603	PF3D7_0401800-1	Plasmodium+exported+protein+%28PHISTb%29%2C+unknown+function+%28PfD80%29	PF3D7_0401800-1	1862	PF3D7_0401800	GO:0020036,GO:0044538	taxon:36329,EC:3.6.4.12,NCBI_gi:23498140,NCBI_gi:124505181,ApiDB_PlasmoDB:PF3D7_0401800
Pf3D7_04_v3	103830			1774	-89			29	11	2	0	1	4	T		1.31251	0.305781		0.705376	1.42184		rna_PF3D7_0401800-1	rna_PF3D7_0401800-1	Pf3D7_04_v3	103742	105603	PF3D7_0401800-1	Plasmodium+exported+protein+%28PHISTb%29%2C+unknown+function+%28PfD80%29	PF3D7_0401800-1	1862	PF3D7_0401800	GO:0020036,GO:0044538	taxon:36329,EC:3.6.4.12,NCBI_gi:23498140,NCBI_gi:124505181,ApiDB_PlasmoDB:PF3D7_0401800
Pf3D7_04_v3	103831			1773	-90			0	3	3	0	2	1	A		0.467236	0.876692		0.54485	0.683204		rna_PF3D7_0401800-1	rna_PF3D7_0401800-1	Pf3D7_04_v3	103742	105603	PF3D7_0401800-1	Plasmodium+exported+protein+%28PHISTb%29%2C+unknown+function+%28PfD80%29	PF3D7_0401800-1	1862	PF3D7_0401800	GO:0020036,GO:0044538	taxon:36329,EC:3.6.4.12,NCBI_gi:23498140,NCBI_gi:124505181,ApiDB_PlasmoDB:PF3D7_0401800
Pf3D7_04_v3	103832			1772	-91			7	4	8	7	1	0	T		0.952256	1.32399		2.30925	0.705376		rna_PF3D7_0401800-1	rna_PF3D7_0401800-1	Pf3D7_04_v3	103742	105603	PF3D7_0401800-1	Plasmodium+exported+protein+%28PHISTb%29%2C+unknown+function+%28PfD80%29	PF3D7_0401800-1	1862	PF3D7_0401800	GO:0020036,GO:0044538	taxon:36329,EC:3.6.4.12,NCBI_gi:23498140,NCBI_gi:124505181,ApiDB_PlasmoDB:PF3D7_0401800
Pf3D7_04_v3	103833			1771	-92			15	18	5	0	3	0	T		0.510108	0.313788		0.443842	0.443842		rna_PF3D7_0401800-1	rna_PF3D7_0401800-1	Pf3D7_04_v3	103742	105603	PF3D7_0401800-1	Plasmodium+exported+protein+%28PHISTb%29%2C+unknown+function+%28PfD80%29	PF3D7_0401800-1	1862	PF3D7_0401800	GO:0020036,GO:0044538	taxon:36329,EC:3.6.4.12,NCBI_gi:23498140,NCBI_gi:124505181,ApiDB_PlasmoDB:PF3D7_0401800
Pf3D7_04_v3	103834			1770	-93			0	0	1	0	0	2	C		1	1.29211		1	1.50786		rna_PF3D7_0401800-1	rna_PF3D7_0401800-1	Pf3D7_04_v3	103742	105603	PF3D7_0401800-1	Plasmodium+exported+protein+%28PHISTb%29%2C+unknown+function+%28PfD80%29	PF3D7_0401800-1	1862	PF3D7_0401800	GO:0020036,GO:0044538	taxon:36329,EC:3.6.4.12,NCBI_gi:23498140,NCBI_gi:124505181,ApiDB_PlasmoDB:PF3D7_0401800
Pf3D7_04_v3	103835			1769	-94			0	1	0	0	0	0	A		0.724594	0.724594		1	1		rna_PF3D7_0401800-1	rna_PF3D7_0401800-1	Pf3D7_04_v3	103742	105603	PF3D7_0401800-1	Plasmodium+exported+protein+%28PHISTb%29%2C+unknown+function+%28PfD80%29	PF3D7_0401800-1	1862	PF3D7_0401800	GO:0020036,GO:0044538	taxon:36329,EC:3.6.4.12,NCBI_gi:23498140,NCBI_gi:124505181,ApiDB_PlasmoDB:PF3D7_0401800
Pf3D7_04_v3	103836			1768	-95			11	4	1	0	1	0	A		1.26968	0.512676		0.705376	0.705376		rna_PF3D7_0401800-1	rna_PF3D7_0401800-1	Pf3D7_04_v3	103742	105603	PF3D7_0401800-1	Plasmodium+exported+protein+%28PHISTb%29%2C+unknown+function+%28PfD80%29	PF3D7_0401800-1	1862	PF3D7_0401800	GO:0020036,GO:0044538	taxon:36329,EC:3.6.4.12,NCBI_gi:23498140,NCBI_gi:124505181,ApiDB_PlasmoDB:PF3D7_0401800
Pf3D7_04_v3	103837			1767	-96			10	2	1	0	0	0	A		1.70439	0.734086		1	1		rna_PF3D7_0401800-1	rna_PF3D7_0401800-1	Pf3D7_04_v3	103742	105603	PF3D7_0401800-1	Plasmodium+exported+protein+%28PHISTb%29%2C+unknown+function+%28PfD80%29	PF3D7_0401800-1	1862	PF3D7_0401800	GO:0020036,GO:0044538	taxon:36329,EC:3.6.4.12,NCBI_gi:23498140,NCBI_gi:124505181,ApiDB_PlasmoDB:PF3D7_0401800
Pf3D7_04_v3	103838			1766	-97			0	4	5	3	2	2	A		0.396774	0.976285		1.0758	0.821558		rna_PF3D7_0401800-1	rna_PF3D7_0401800-1	Pf3D7_04_v3	103742	105603	PF3D7_0401800-1	Plasmodium+exported+protein+%28PHISTb%29%2C+unknown+function+%28PfD80%29	PF3D7_0401800-1	1862	PF3D7_0401800	GO:0020036,GO:0044538	taxon:36329,EC:3.6.4.12,NCBI_gi:23498140,NCBI_gi:124505181,ApiDB_PlasmoDB:PF3D7_0401800
Pf3D7_04_v3	103839			1765	-98			0	2	5	5	8	0	A		0.568129	1.39792		0.604434	0.230337		rna_PF3D7_0401800-1	rna_PF3D7_0401800-1	Pf3D7_04_v3	103742	105603	PF3D7_0401800-1	Plasmodium+exported+protein+%28PHISTb%29%2C+unknown+function+%28PfD80%29	PF3D7_0401800-1	1862	PF3D7_0401800	GO:0020036,GO:0044538	taxon:36329,EC:3.6.4.12,NCBI_gi:23498140,NCBI_gi:124505181,ApiDB_PlasmoDB:PF3D7_0401800
Pf3D7_04_v3	103840			1764	-99			0	0	0	0	1	0	C		1	1		0.705376	0.705376		rna_PF3D7_0401800-1	rna_PF3D7_0401800-1	Pf3D7_04_v3	103742	105603	PF3D7_0401800-1	Plasmodium+exported+protein+%28PHISTb%29%2C+unknown+function+%28PfD80%29	PF3D7_0401800-1	1862	PF3D7_0401800	GO:0020036,GO:0044538	taxon:36329,EC:3.6.4.12,NCBI_gi:23498140,NCBI_gi:124505181,ApiDB_PlasmoDB:PF3D7_0401800
Pf3D7_04_v3	103841			1763	-100			2	2	3	0	0	1	A		0.79538	1.066		1	1.25393		rna_PF3D7_0401800-1	rna_PF3D7_0401800-1	Pf3D7_04_v3	103742	105603	PF3D7_0401800-1	Plasmodium+exported+protein+%28PHISTb%29%2C+unknown+function+%28PfD80%29	PF3D7_0401800-1	1862	PF3D7_0401800	GO:0020036,GO:0044538	taxon:36329,EC:3.6.4.12,NCBI_gi:23498140,NCBI_gi:124505181,ApiDB_PlasmoDB:PF3D7_0401800
Pf3D7_04_v3	103842			1762	-101			6	0	3	8	0	0	T		2.2	1.87634		3.59862	1		rna_PF3D7_0401800-1	rna_PF3D7_0401800-1	Pf3D7_04_v3	103742	105603	PF3D7_0401800-1	Plasmodium+exported+protein+%28PHISTb%29%2C+unknown+function+%28PfD80%29	PF3D7_0401800-1	1862	PF3D7_0401800	GO:0020036,GO:0044538	taxon:36329,EC:3.6.4.12,NCBI_gi:23498140,NCBI_gi:124505181,ApiDB_PlasmoDB:PF3D7_0401800
Pf3D7_04_v3	103843			1761	-102			12	1	5	2	1	4	C		2.46362	1.78291		1.16363	1.42184		rna_PF3D7_0401800-1	rna_PF3D7_0401800-1	Pf3D7_04_v3	103742	105603	PF3D7_0401800-1	Plasmodium+exported+protein+%28PHISTb%29%2C+unknown+function+%28PfD80%29	PF3D7_0401800-1	1862	PF3D7_0401800	GO:0020036,GO:0044538	taxon:36329,EC:3.6.4.12,NCBI_gi:23498140,NCBI_gi:124505181,ApiDB_PlasmoDB:PF3D7_0401800
Pf3D7_04_v3	103844			1760	-103			0	1	4	0	1	1	A		0.724594	1.57125		0.705376	0.884493		rna_PF3D7_0401800-1	rna_PF3D7_0401800-1	Pf3D7_04_v3	103742	105603	PF3D7_0401800-1	Plasmodium+exported+protein+%28PHISTb%29%2C+unknown+function+%28PfD80%29	PF3D7_0401800-1	1862	PF3D7_0401800	GO:0020036,GO:0044538	taxon:36329,EC:3.6.4.12,NCBI_gi:23498140,NCBI_gi:124505181,ApiDB_PlasmoDB:PF3D7_0401800
Pf3D7_04_v3	103845			1759	-104			4	4	4	9	0	0	A		0.714192	0.860383		3.92344	1		rna_PF3D7_0401800-1	rna_PF3D7_0401800-1	Pf3D7_04_v3	103742	105603	PF3D7_0401800-1	Plasmodium+exported+protein+%28PHISTb%29%2C+unknown+function+%28PfD80%29	PF3D7_0401800-1	1862	PF3D7_0401800	GO:0020036,GO:0044538	taxon:36329,EC:3.6.4.12,NCBI_gi:23498140,NCBI_gi:124505181,ApiDB_PlasmoDB:PF3D7_0401800
Pf3D7_04_v3	103846			1758	-105			0	7	1	0	1	1	A		0.273181	0.35298		0.705376	0.884493		rna_PF3D7_0401800-1	rna_PF3D7_0401800-1	Pf3D7_04_v3	103742	105603	PF3D7_0401800-1	Plasmodium+exported+protein+%28PHISTb%29%2C+unknown+function+%28PfD80%29	PF3D7_0401800-1	1862	PF3D7_0401800	GO:0020036,GO:0044538	taxon:36329,EC:3.6.4.12,NCBI_gi:23498140,NCBI_gi:124505181,ApiDB_PlasmoDB:PF3D7_0401800
Pf3D7_04_v3	103847			1757	-106			7	1	5	0	0	5	T		1.73903	1.78291		1	2.26966		rna_PF3D7_0401800-1	rna_PF3D7_0401800-1	Pf3D7_04_v3	103742	105603	PF3D7_0401800-1	Plasmodium+exported+protein+%28PHISTb%29%2C+unknown+function+%28PfD80%29	PF3D7_0401800-1	1862	PF3D7_0401800	GO:0020036,GO:0044538	taxon:36329,EC:3.6.4.12,NCBI_gi:23498140,NCBI_gi:124505181,ApiDB_PlasmoDB:PF3D7_0401800
Pf3D7_04_v3	103848			1756	-107			0	8	2	0	2	6	C		0.247484	0.392071		0.54485	1.37498		rna_PF3D7_0401800-1	rna_PF3D7_0401800-1	Pf3D7_04_v3	103742	105603	PF3D7_0401800-1	Plasmodium+exported+protein+%28PHISTb%29%2C+unknown+function+%28PfD80%29	PF3D7_0401800-1	1862	PF3D7_0401800	GO:0020036,GO:0044538	taxon:36329,EC:3.6.4.12,NCBI_gi:23498140,NCBI_gi:124505181,ApiDB_PlasmoDB:PF3D7_0401800
Pf3D7_04_v3	103849			1755	-108			6	0	1	0	0	1	C		2.2	1.29211		1	1.25393		rna_PF3D7_0401800-1	rna_PF3D7_0401800-1	Pf3D7_04_v3	103742	105603	PF3D7_0401800-1	Plasmodium+exported+protein+%28PHISTb%29%2C+unknown+function+%28PfD80%29	PF3D7_0401800-1	1862	PF3D7_0401800	GO:0020036,GO:0044538	taxon:36329,EC:3.6.4.12,NCBI_gi:23498140,NCBI_gi:124505181,ApiDB_PlasmoDB:PF3D7_0401800
Pf3D7_04_v3	103850			1754	-109			3	0	1	0	0	0	T		1.6	1.29211		1	1		rna_PF3D7_0401800-1	rna_PF3D7_0401800-1	Pf3D7_04_v3	103742	105603	PF3D7_0401800-1	Plasmodium+exported+protein+%28PHISTb%29%2C+unknown+function+%28PfD80%29	PF3D7_0401800-1	1862	PF3D7_0401800	GO:0020036,GO:0044538	taxon:36329,EC:3.6.4.12,NCBI_gi:23498140,NCBI_gi:124505181,ApiDB_PlasmoDB:PF3D7_0401800
Pf3D7_04_v3	103851			1753	-110			3	3	1	1	0	4	T		0.747577	0.603721		1.32483	2.01572		rna_PF3D7_0401800-1	rna_PF3D7_0401800-1	Pf3D7_04_v3	103742	105603	PF3D7_0401800-1	Plasmodium+exported+protein+%28PHISTb%29%2C+unknown+function+%28PfD80%29	PF3D7_0401800-1	1862	PF3D7_0401800	GO:0020036,GO:0044538	taxon:36329,EC:3.6.4.12,NCBI_gi:23498140,NCBI_gi:124505181,ApiDB_PlasmoDB:PF3D7_0401800
Pf3D7_04_v3	103852			1752	-111			0	0	9	7	0	8	C		1	3.62901		3.27379	3.03145		rna_PF3D7_0401800-1	rna_PF3D7_0401800-1	Pf3D7_04_v3	103742	105603	PF3D7_0401800-1	Plasmodium+exported+protein+%28PHISTb%29%2C+unknown+function+%28PfD80%29	PF3D7_0401800-1	1862	PF3D7_0401800	GO:0020036,GO:0044538	taxon:36329,EC:3.6.4.12,NCBI_gi:23498140,NCBI_gi:124505181,ApiDB_PlasmoDB:PF3D7_0401800
Pf3D7_04_v3	103853			1751	-112			0	0	7	0	0	3	A		1	3.04479		1	1.76179		rna_PF3D7_0401800-1	rna_PF3D7_0401800-1	Pf3D7_04_v3	103742	105603	PF3D7_0401800-1	Plasmodium+exported+protein+%28PHISTb%29%2C+unknown+function+%28PfD80%29	PF3D7_0401800-1	1862	PF3D7_0401800	GO:0020036,GO:0044538	taxon:36329,EC:3.6.4.12,NCBI_gi:23498140,NCBI_gi:124505181,ApiDB_PlasmoDB:PF3D7_0401800
Pf3D7_04_v3	103854			1750	-113			0	1	8	5	0	3	C		0.724594	2.4179		2.62413	1.76179		rna_PF3D7_0401800-1	rna_PF3D7_0401800-1	Pf3D7_04_v3	103742	105603	PF3D7_0401800-1	Plasmodium+exported+protein+%28PHISTb%29%2C+unknown+function+%28PfD80%29	PF3D7_0401800-1	1862	PF3D7_0401800	GO:0020036,GO:0044538	taxon:36329,EC:3.6.4.12,NCBI_gi:23498140,NCBI_gi:124505181,ApiDB_PlasmoDB:PF3D7_0401800
Pf3D7_04_v3	103855			1749	-114			13	1	9	0	0	0	T		2.60854	2.62956		1	1		rna_PF3D7_0401800-1	rna_PF3D7_0401800-1	Pf3D7_04_v3	103742	105603	PF3D7_0401800-1	Plasmodium+exported+protein+%28PHISTb%29%2C+unknown+function+%28PfD80%29	PF3D7_0401800-1	1862	PF3D7_0401800	GO:0020036,GO:0044538	taxon:36329,EC:3.6.4.12,NCBI_gi:23498140,NCBI_gi:124505181,ApiDB_PlasmoDB:PF3D7_0401800
Pf3D7_04_v3	103856			1748	-115			0	0	3	0	0	4	T		1	1.87634		1	2.01572		rna_PF3D7_0401800-1	rna_PF3D7_0401800-1	Pf3D7_04_v3	103742	105603	PF3D7_0401800-1	Plasmodium+exported+protein+%28PHISTb%29%2C+unknown+function+%28PfD80%29	PF3D7_0401800-1	1862	PF3D7_0401800	GO:0020036,GO:0044538	taxon:36329,EC:3.6.4.12,NCBI_gi:23498140,NCBI_gi:124505181,ApiDB_PlasmoDB:PF3D7_0401800
Pf3D7_04_v3	103857			1747	-116			0	3	6	0	2	5	A		0.467236	1.28615		0.54485	1.23662		rna_PF3D7_0401800-1	rna_PF3D7_0401800-1	Pf3D7_04_v3	103742	105603	PF3D7_0401800-1	Plasmodium+exported+protein+%28PHISTb%29%2C+unknown+function+%28PfD80%29	PF3D7_0401800-1	1862	PF3D7_0401800	GO:0020036,GO:0044538	taxon:36329,EC:3.6.4.12,NCBI_gi:23498140,NCBI_gi:124505181,ApiDB_PlasmoDB:PF3D7_0401800
Pf3D7_04_v3	103858			1746	-117			0	0	0	0	0	1	A		1	1		1	1.25393		rna_PF3D7_0401800-1	rna_PF3D7_0401800-1	Pf3D7_04_v3	103742	105603	PF3D7_0401800-1	Plasmodium+exported+protein+%28PHISTb%29%2C+unknown+function+%28PfD80%29	PF3D7_0401800-1	1862	PF3D7_0401800	GO:0020036,GO:0044538	taxon:36329,EC:3.6.4.12,NCBI_gi:23498140,NCBI_gi:124505181,ApiDB_PlasmoDB:PF3D7_0401800
Pf3D7_04_v3	103859			1745	-118			0	6	0	0	0	0	G		0.304832	0.304832		1	1		rna_PF3D7_0401800-1	rna_PF3D7_0401800-1	Pf3D7_04_v3	103742	105603	PF3D7_0401800-1	Plasmodium+exported+protein+%28PHISTb%29%2C+unknown+function+%28PfD80%29	PF3D7_0401800-1	1862	PF3D7_0401800	GO:0020036,GO:0044538	taxon:36329,EC:3.6.4.12,NCBI_gi:23498140,NCBI_gi:124505181,ApiDB_PlasmoDB:PF3D7_0401800
Pf3D7_04_v3	103860			1744	-119			0	2	1	0	4	0	G		0.568129	0.734086		0.374429	0.374429		rna_PF3D7_0401800-1	rna_PF3D7_0401800-1	Pf3D7_04_v3	103742	105603	PF3D7_0401800-1	Plasmodium+exported+protein+%28PHISTb%29%2C+unknown+function+%28PfD80%29	PF3D7_0401800-1	1862	PF3D7_0401800	GO:0020036,GO:0044538	taxon:36329,EC:3.6.4.12,NCBI_gi:23498140,NCBI_gi:124505181,ApiDB_PlasmoDB:PF3D7_0401800
Pf3D7_04_v3	103861			1743	-120			1	0	2	0	0	0	C		1.2	1.58422		1	1		rna_PF3D7_0401800-1	rna_PF3D7_0401800-1	Pf3D7_04_v3	103742	105603	PF3D7_0401800-1	Plasmodium+exported+protein+%28PHISTb%29%2C+unknown+function+%28PfD80%29	PF3D7_0401800-1	1862	PF3D7_0401800	GO:0020036,GO:0044538	taxon:36329,EC:3.6.4.12,NCBI_gi:23498140,NCBI_gi:124505181,ApiDB_PlasmoDB:PF3D7_0401800
Pf3D7_04_v3	103862			1742	-121			0	2	4	0	0	2	T		0.568129	1.23196		1	1.50786		rna_PF3D7_0401800-1	rna_PF3D7_0401800-1	Pf3D7_04_v3	103742	105603	PF3D7_0401800-1	Plasmodium+exported+protein+%28PHISTb%29%2C+unknown+function+%28PfD80%29	PF3D7_0401800-1	1862	PF3D7_0401800	GO:0020036,GO:0044538	taxon:36329,EC:3.6.4.12,NCBI_gi:23498140,NCBI_gi:124505181,ApiDB_PlasmoDB:PF3D7_0401800
Pf3D7_04_v3	103863			1741	-122			2	0	5	0	0	4	A		1.4	2.46056		1	2.01572		rna_PF3D7_0401800-1	rna_PF3D7_0401800-1	Pf3D7_04_v3	103742	105603	PF3D7_0401800-1	Plasmodium+exported+protein+%28PHISTb%29%2C+unknown+function+%28PfD80%29	PF3D7_0401800-1	1862	PF3D7_0401800	GO:0020036,GO:0044538	taxon:36329,EC:3.6.4.12,NCBI_gi:23498140,NCBI_gi:124505181,ApiDB_PlasmoDB:PF3D7_0401800
Pf3D7_04_v3	103864			1740	-123			0	4	6	0	0	0	A		0.396774	1.09219		1	1		rna_PF3D7_0401800-1	rna_PF3D7_0401800-1	Pf3D7_04_v3	103742	105603	PF3D7_0401800-1	Plasmodium+exported+protein+%28PHISTb%29%2C+unknown+function+%28PfD80%29	PF3D7_0401800-1	1862	PF3D7_0401800	GO:0020036,GO:0044538	taxon:36329,EC:3.6.4.12,NCBI_gi:23498140,NCBI_gi:124505181,ApiDB_PlasmoDB:PF3D7_0401800
Pf3D7_04_v3	103865			1739	-124			4	4	2	4	1	1	C		0.714192	0.628578		1.62188	0.884493		rna_PF3D7_0401800-1	rna_PF3D7_0401800-1	Pf3D7_04_v3	103742	105603	PF3D7_0401800-1	Plasmodium+exported+protein+%28PHISTb%29%2C+unknown+function+%28PfD80%29	PF3D7_0401800-1	1862	PF3D7_0401800	GO:0020036,GO:0044538	taxon:36329,EC:3.6.4.12,NCBI_gi:23498140,NCBI_gi:124505181,ApiDB_PlasmoDB:PF3D7_0401800
Pf3D7_04_v3	103866			1738	-125			7	0	1	0	0	1	C		2.4	1.29211		1	1.25393		rna_PF3D7_0401800-1	rna_PF3D7_0401800-1	Pf3D7_04_v3	103742	105603	PF3D7_0401800-1	Plasmodium+exported+protein+%28PHISTb%29%2C+unknown+function+%28PfD80%29	PF3D7_0401800-1	1862	PF3D7_0401800	GO:0020036,GO:0044538	taxon:36329,EC:3.6.4.12,NCBI_gi:23498140,NCBI_gi:124505181,ApiDB_PlasmoDB:PF3D7_0401800
Pf3D7_04_v3	103867			1737	-126			0	0	6	0	0	1	A		1	2.75267		1	1.25393		rna_PF3D7_0401800-1	rna_PF3D7_0401800-1	Pf3D7_04_v3	103742	105603	PF3D7_0401800-1	Plasmodium+exported+protein+%28PHISTb%29%2C+unknown+function+%28PfD80%29	PF3D7_0401800-1	1862	PF3D7_0401800	GO:0020036,GO:0044538	taxon:36329,EC:3.6.4.12,NCBI_gi:23498140,NCBI_gi:124505181,ApiDB_PlasmoDB:PF3D7_0401800
Pf3D7_04_v3	103868			1736	-127			0	2	5	1	3	0	T		0.568129	1.39792		0.588014	0.443842		rna_PF3D7_0401800-1	rna_PF3D7_0401800-1	Pf3D7_04_v3	103742	105603	PF3D7_0401800-1	Plasmodium+exported+protein+%28PHISTb%29%2C+unknown+function+%28PfD80%29	PF3D7_0401800-1	1862	PF3D7_0401800	GO:0020036,GO:0044538	taxon:36329,EC:3.6.4.12,NCBI_gi:23498140,NCBI_gi:124505181,ApiDB_PlasmoDB:PF3D7_0401800
Pf3D7_04_v3	103869			1735	-128			0	0	4	0	1	4	A		1	2.16845		0.705376	1.42184		rna_PF3D7_0401800-1	rna_PF3D7_0401800-1	Pf3D7_04_v3	103742	105603	PF3D7_0401800-1	Plasmodium+exported+protein+%28PHISTb%29%2C+unknown+function+%28PfD80%29	PF3D7_0401800-1	1862	PF3D7_0401800	GO:0020036,GO:0044538	taxon:36329,EC:3.6.4.12,NCBI_gi:23498140,NCBI_gi:124505181,ApiDB_PlasmoDB:PF3D7_0401800
Pf3D7_04_v3	103870			1734	-129			10	5	5	0	1	5	T		1.03434	0.848349		0.705376	1.60096		rna_PF3D7_0401800-1	rna_PF3D7_0401800-1	Pf3D7_04_v3	103742	105603	PF3D7_0401800-1	Plasmodium+exported+protein+%28PHISTb%29%2C+unknown+function+%28PfD80%29	PF3D7_0401800-1	1862	PF3D7_0401800	GO:0020036,GO:0044538	taxon:36329,EC:3.6.4.12,NCBI_gi:23498140,NCBI_gi:124505181,ApiDB_PlasmoDB:PF3D7_0401800
Pf3D7_04_v3	103871			1733	-130			3	7	3	2	0	2	T		0.43709	0.512579		1.64965	1.50786		rna_PF3D7_0401800-1	rna_PF3D7_0401800-1	Pf3D7_04_v3	103742	105603	PF3D7_0401800-1	Plasmodium+exported+protein+%28PHISTb%29%2C+unknown+function+%28PfD80%29	PF3D7_0401800-1	1862	PF3D7_0401800	GO:0020036,GO:0044538	taxon:36329,EC:3.6.4.12,NCBI_gi:23498140,NCBI_gi:124505181,ApiDB_PlasmoDB:PF3D7_0401800
Pf3D7_04_v3	103872			1732	-131			5	0	9	4	1	3	A		2	3.62901		1.62188	1.24273		rna_PF3D7_0401800-1	rna_PF3D7_0401800-1	Pf3D7_04_v3	103742	105603	PF3D7_0401800-1	Plasmodium+exported+protein+%28PHISTb%29%2C+unknown+function+%28PfD80%29	PF3D7_0401800-1	1862	PF3D7_0401800	GO:0020036,GO:0044538	taxon:36329,EC:3.6.4.12,NCBI_gi:23498140,NCBI_gi:124505181,ApiDB_PlasmoDB:PF3D7_0401800
Pf3D7_04_v3	103873			1731	-132			5	3	5	0	0	0	A		0.934471	1.14966		1	1		rna_PF3D7_0401800-1	rna_PF3D7_0401800-1	Pf3D7_04_v3	103742	105603	PF3D7_0401800-1	Plasmodium+exported+protein+%28PHISTb%29%2C+unknown+function+%28PfD80%29	PF3D7_0401800-1	1862	PF3D7_0401800	GO:0020036,GO:0044538	taxon:36329,EC:3.6.4.12,NCBI_gi:23498140,NCBI_gi:124505181,ApiDB_PlasmoDB:PF3D7_0401800
Pf3D7_04_v3	103874			1730	-133			0	4	2	0	0	3	A		0.396774	0.628578		1	1.76179		rna_PF3D7_0401800-1	rna_PF3D7_0401800-1	Pf3D7_04_v3	103742	105603	PF3D7_0401800-1	Plasmodium+exported+protein+%28PHISTb%29%2C+unknown+function+%28PfD80%29	PF3D7_0401800-1	1862	PF3D7_0401800	GO:0020036,GO:0044538	taxon:36329,EC:3.6.4.12,NCBI_gi:23498140,NCBI_gi:124505181,ApiDB_PlasmoDB:PF3D7_0401800
Pf3D7_04_v3	103875			1729	-134			0	1	3	0	0	0	A		0.724594	1.35958		1	1		rna_PF3D7_0401800-1	rna_PF3D7_0401800-1	Pf3D7_04_v3	103742	105603	PF3D7_0401800-1	Plasmodium+exported+protein+%28PHISTb%29%2C+unknown+function+%28PfD80%29	PF3D7_0401800-1	1862	PF3D7_0401800	GO:0020036,GO:0044538	taxon:36329,EC:3.6.4.12,NCBI_gi:23498140,NCBI_gi:124505181,ApiDB_PlasmoDB:PF3D7_0401800
Pf3D7_04_v3	103876			1728	-135			0	5	9	0	1	0	A		0.344779	1.2512		0.705376	0.705376		rna_PF3D7_0401800-1	rna_PF3D7_0401800-1	Pf3D7_04_v3	103742	105603	PF3D7_0401800-1	Plasmodium+exported+protein+%28PHISTb%29%2C+unknown+function+%28PfD80%29	PF3D7_0401800-1	1862	PF3D7_0401800	GO:0020036,GO:0044538	taxon:36329,EC:3.6.4.12,NCBI_gi:23498140,NCBI_gi:124505181,ApiDB_PlasmoDB:PF3D7_0401800
Pf3D7_04_v3	103877			1727	-136			0	0	12	2	0	7	T		1	4.50535		1.64965	2.77752		rna_PF3D7_0401800-1	rna_PF3D7_0401800-1	Pf3D7_04_v3	103742	105603	PF3D7_0401800-1	Plasmodium+exported+protein+%28PHISTb%29%2C+unknown+function+%28PfD80%29	PF3D7_0401800-1	1862	PF3D7_0401800	GO:0020036,GO:0044538	taxon:36329,EC:3.6.4.12,NCBI_gi:23498140,NCBI_gi:124505181,ApiDB_PlasmoDB:PF3D7_0401800
Pf3D7_04_v3	103878			1726	-137			4	5	8	2	1	7	A		0.620601	1.15049		1.16363	1.95919		rna_PF3D7_0401800-1	rna_PF3D7_0401800-1	Pf3D7_04_v3	103742	105603	PF3D7_0401800-1	Plasmodium+exported+protein+%28PHISTb%29%2C+unknown+function+%28PfD80%29	PF3D7_0401800-1	1862	PF3D7_0401800	GO:0020036,GO:0044538	taxon:36329,EC:3.6.4.12,NCBI_gi:23498140,NCBI_gi:124505181,ApiDB_PlasmoDB:PF3D7_0401800
Pf3D7_04_v3	103879			1725	-138			1	0	9	0	0	1	C		1.2	3.62901		1	1.25393		rna_PF3D7_0401800-1	rna_PF3D7_0401800-1	Pf3D7_04_v3	103742	105603	PF3D7_0401800-1	Plasmodium+exported+protein+%28PHISTb%29%2C+unknown+function+%28PfD80%29	PF3D7_0401800-1	1862	PF3D7_0401800	GO:0020036,GO:0044538	taxon:36329,EC:3.6.4.12,NCBI_gi:23498140,NCBI_gi:124505181,ApiDB_PlasmoDB:PF3D7_0401800
Pf3D7_04_v3	103880			1724	-139			0	2	0	0	0	1	T		0.568129	0.568129		1	1.25393		rna_PF3D7_0401800-1	rna_PF3D7_0401800-1	Pf3D7_04_v3	103742	105603	PF3D7_0401800-1	Plasmodium+exported+protein+%28PHISTb%29%2C+unknown+function+%28PfD80%29	PF3D7_0401800-1	1862	PF3D7_0401800	GO:0020036,GO:0044538	taxon:36329,EC:3.6.4.12,NCBI_gi:23498140,NCBI_gi:124505181,ApiDB_PlasmoDB:PF3D7_0401800
Pf3D7_04_v3	103881			1723	-140			0	1	3	0	1	3	T		0.724594	1.35958		0.705376	1.24273		rna_PF3D7_0401800-1	rna_PF3D7_0401800-1	Pf3D7_04_v3	103742	105603	PF3D7_0401800-1	Plasmodium+exported+protein+%28PHISTb%29%2C+unknown+function+%28PfD80%29	PF3D7_0401800-1	1862	PF3D7_0401800	GO:0020036,GO:0044538	taxon:36329,EC:3.6.4.12,NCBI_gi:23498140,NCBI_gi:124505181,ApiDB_PlasmoDB:PF3D7_0401800
Pf3D7_04_v3	103882			1722	-141			4	2	3	6	0	2	T		1.02263	1.066		2.94896	1.50786		rna_PF3D7_0401800-1	rna_PF3D7_0401800-1	Pf3D7_04_v3	103742	105603	PF3D7_0401800-1	Plasmodium+exported+protein+%28PHISTb%29%2C+unknown+function+%28PfD80%29	PF3D7_0401800-1	1862	PF3D7_0401800	GO:0020036,GO:0044538	taxon:36329,EC:3.6.4.12,NCBI_gi:23498140,NCBI_gi:124505181,ApiDB_PlasmoDB:PF3D7_0401800
Pf3D7_04_v3	103883			1721	-142			3	1	0	9	0	0	T		1.15935	0.724594		3.92344	1		rna_PF3D7_0401800-1	rna_PF3D7_0401800-1	Pf3D7_04_v3	103742	105603	PF3D7_0401800-1	Plasmodium+exported+protein+%28PHISTb%29%2C+unknown+function+%28PfD80%29	PF3D7_0401800-1	1862	PF3D7_0401800	GO:0020036,GO:0044538	taxon:36329,EC:3.6.4.12,NCBI_gi:23498140,NCBI_gi:124505181,ApiDB_PlasmoDB:PF3D7_0401800
Pf3D7_04_v3	103884			1720	-143			0	3	3	0	0	0	T		0.467236	0.876692		1	1		rna_PF3D7_0401800-1	rna_PF3D7_0401800-1	Pf3D7_04_v3	103742	105603	PF3D7_0401800-1	Plasmodium+exported+protein+%28PHISTb%29%2C+unknown+function+%28PfD80%29	PF3D7_0401800-1	1862	PF3D7_0401800	GO:0020036,GO:0044538	taxon:36329,EC:3.6.4.12,NCBI_gi:23498140,NCBI_gi:124505181,ApiDB_PlasmoDB:PF3D7_0401800
Pf3D7_04_v3	103885			1719	-144			4	1	3	7	0	7	C		1.30427	1.35958		3.27379	2.77752		rna_PF3D7_0401800-1	rna_PF3D7_0401800-1	Pf3D7_04_v3	103742	105603	PF3D7_0401800-1	Plasmodium+exported+protein+%28PHISTb%29%2C+unknown+function+%28PfD80%29	PF3D7_0401800-1	1862	PF3D7_0401800	GO:0020036,GO:0044538	taxon:36329,EC:3.6.4.12,NCBI_gi:23498140,NCBI_gi:124505181,ApiDB_PlasmoDB:PF3D7_0401800
Pf3D7_04_v3	103886			1718	-145			0	1	0	0	0	0	A		0.724594	0.724594		1	1		rna_PF3D7_0401800-1	rna_PF3D7_0401800-1	Pf3D7_04_v3	103742	105603	PF3D7_0401800-1	Plasmodium+exported+protein+%28PHISTb%29%2C+unknown+function+%28PfD80%29	PF3D7_0401800-1	1862	PF3D7_0401800	GO:0020036,GO:0044538	taxon:36329,EC:3.6.4.12,NCBI_gi:23498140,NCBI_gi:124505181,ApiDB_PlasmoDB:PF3D7_0401800
Pf3D7_04_v3	103887			1717	-146			0	1	3	0	1	0	A		0.724594	1.35958		0.705376	0.705376		rna_PF3D7_0401800-1	rna_PF3D7_0401800-1	Pf3D7_04_v3	103742	105603	PF3D7_0401800-1	Plasmodium+exported+protein+%28PHISTb%29%2C+unknown+function+%28PfD80%29	PF3D7_0401800-1	1862	PF3D7_0401800	GO:0020036,GO:0044538	taxon:36329,EC:3.6.4.12,NCBI_gi:23498140,NCBI_gi:124505181,ApiDB_PlasmoDB:PF3D7_0401800
Pf3D7_04_v3	103888			1716	-147			0	4	0	0	3	0	A		0.396774	0.396774		0.443842	0.443842		rna_PF3D7_0401800-1	rna_PF3D7_0401800-1	Pf3D7_04_v3	103742	105603	PF3D7_0401800-1	Plasmodium+exported+protein+%28PHISTb%29%2C+unknown+function+%28PfD80%29	PF3D7_0401800-1	1862	PF3D7_0401800	GO:0020036,GO:0044538	taxon:36329,EC:3.6.4.12,NCBI_gi:23498140,NCBI_gi:124505181,ApiDB_PlasmoDB:PF3D7_0401800
Pf3D7_04_v3	103889			1715	-148			0	4	0	0	1	0	A		0.396774	0.396774		0.705376	0.705376		rna_PF3D7_0401800-1	rna_PF3D7_0401800-1	Pf3D7_04_v3	103742	105603	PF3D7_0401800-1	Plasmodium+exported+protein+%28PHISTb%29%2C+unknown+function+%28PfD80%29	PF3D7_0401800-1	1862	PF3D7_0401800	GO:0020036,GO:0044538	taxon:36329,EC:3.6.4.12,NCBI_gi:23498140,NCBI_gi:124505181,ApiDB_PlasmoDB:PF3D7_0401800
Pf3D7_04_v3	103890			1714	-149			0	4	4	18	0	0	T		0.396774	0.860383		6.84689	1		rna_PF3D7_0401800-1	rna_PF3D7_0401800-1	Pf3D7_04_v3	103742	105603	PF3D7_0401800-1	Plasmodium+exported+protein+%28PHISTb%29%2C+unknown+function+%28PfD80%29	PF3D7_0401800-1	1862	PF3D7_0401800	GO:0020036,GO:0044538	taxon:36329,EC:3.6.4.12,NCBI_gi:23498140,NCBI_gi:124505181,ApiDB_PlasmoDB:PF3D7_0401800
Pf3D7_04_v3	103891			1713	-150			0	5	7	0	2	0	G		0.344779	1.04978		0.54485	0.54485		rna_PF3D7_0401800-1	rna_PF3D7_0401800-1	Pf3D7_04_v3	103742	105603	PF3D7_0401800-1	Plasmodium+exported+protein+%28PHISTb%29%2C+unknown+function+%28PfD80%29	PF3D7_0401800-1	1862	PF3D7_0401800	GO:0020036,GO:0044538	taxon:36329,EC:3.6.4.12,NCBI_gi:23498140,NCBI_gi:124505181,ApiDB_PlasmoDB:PF3D7_0401800
Pf3D7_04_v3	103892			1712	-151			0	6	2	0	0	0	C		0.304832	0.482922		1	1		rna_PF3D7_0401800-1	rna_PF3D7_0401800-1	Pf3D7_04_v3	103742	105603	PF3D7_0401800-1	Plasmodium+exported+protein+%28PHISTb%29%2C+unknown+function+%28PfD80%29	PF3D7_0401800-1	1862	PF3D7_0401800	GO:0020036,GO:0044538	taxon:36329,EC:3.6.4.12,NCBI_gi:23498140,NCBI_gi:124505181,ApiDB_PlasmoDB:PF3D7_0401800
Pf3D7_04_v3	103893			1711	-152			11	1	4	0	0	0	T		2.3187	1.57125		1	1		rna_PF3D7_0401800-1	rna_PF3D7_0401800-1	Pf3D7_04_v3	103742	105603	PF3D7_0401800-1	Plasmodium+exported+protein+%28PHISTb%29%2C+unknown+function+%28PfD80%29	PF3D7_0401800-1	1862	PF3D7_0401800	GO:0020036,GO:0044538	taxon:36329,EC:3.6.4.12,NCBI_gi:23498140,NCBI_gi:124505181,ApiDB_PlasmoDB:PF3D7_0401800
Pf3D7_04_v3	103894			1710	-153			0	0	4	0	0	2	T		1	2.16845		1	1.50786		rna_PF3D7_0401800-1	rna_PF3D7_0401800-1	Pf3D7_04_v3	103742	105603	PF3D7_0401800-1	Plasmodium+exported+protein+%28PHISTb%29%2C+unknown+function+%28PfD80%29	PF3D7_0401800-1	1862	PF3D7_0401800	GO:0020036,GO:0044538	taxon:36329,EC:3.6.4.12,NCBI_gi:23498140,NCBI_gi:124505181,ApiDB_PlasmoDB:PF3D7_0401800
Pf3D7_04_v3	103895			1709	-154			3	3	0	0	0	0	A		0.747577	0.467236		1	1		rna_PF3D7_0401800-1	rna_PF3D7_0401800-1	Pf3D7_04_v3	103742	105603	PF3D7_0401800-1	Plasmodium+exported+protein+%28PHISTb%29%2C+unknown+function+%28PfD80%29	PF3D7_0401800-1	1862	PF3D7_0401800	GO:0020036,GO:0044538	taxon:36329,EC:3.6.4.12,NCBI_gi:23498140,NCBI_gi:124505181,ApiDB_PlasmoDB:PF3D7_0401800
Pf3D7_04_v3	103896			1708	-155			2	2	0	0	0	2	T		0.79538	0.568129		1	1.50786		rna_PF3D7_0401800-1	rna_PF3D7_0401800-1	Pf3D7_04_v3	103742	105603	PF3D7_0401800-1	Plasmodium+exported+protein+%28PHISTb%29%2C+unknown+function+%28PfD80%29	PF3D7_0401800-1	1862	PF3D7_0401800	GO:0020036,GO:0044538	taxon:36329,EC:3.6.4.12,NCBI_gi:23498140,NCBI_gi:124505181,ApiDB_PlasmoDB:PF3D7_0401800
Pf3D7_04_v3	103897			1707	-156			0	3	4	0	6	0	C		0.467236	1.01318		0.285217	0.285217		rna_PF3D7_0401800-1	rna_PF3D7_0401800-1	Pf3D7_04_v3	103742	105603	PF3D7_0401800-1	Plasmodium+exported+protein+%28PHISTb%29%2C+unknown+function+%28PfD80%29	PF3D7_0401800-1	1862	PF3D7_0401800	GO:0020036,GO:0044538	taxon:36329,EC:3.6.4.12,NCBI_gi:23498140,NCBI_gi:124505181,ApiDB_PlasmoDB:PF3D7_0401800
Pf3D7_04_v3	103898			1706	-157			0	0	1	0	0	0	A		1	1.29211		1	1		rna_PF3D7_0401800-1	rna_PF3D7_0401800-1	Pf3D7_04_v3	103742	105603	PF3D7_0401800-1	Plasmodium+exported+protein+%28PHISTb%29%2C+unknown+function+%28PfD80%29	PF3D7_0401800-1	1862	PF3D7_0401800	GO:0020036,GO:0044538	taxon:36329,EC:3.6.4.12,NCBI_gi:23498140,NCBI_gi:124505181,ApiDB_PlasmoDB:PF3D7_0401800
Pf3D7_04_v3	103899			1705	-158			19	1	0	0	0	0	A		3.47805	0.724594		1	1		rna_PF3D7_0401800-1	rna_PF3D7_0401800-1	Pf3D7_04_v3	103742	105603	PF3D7_0401800-1	Plasmodium+exported+protein+%28PHISTb%29%2C+unknown+function+%28PfD80%29	PF3D7_0401800-1	1862	PF3D7_0401800	GO:0020036,GO:0044538	taxon:36329,EC:3.6.4.12,NCBI_gi:23498140,NCBI_gi:124505181,ApiDB_PlasmoDB:PF3D7_0401800
Pf3D7_04_v3	103900			1704	-159			2	1	0	8	0	0	A		1.01443	0.724594		3.59862	1		rna_PF3D7_0401800-1	rna_PF3D7_0401800-1	Pf3D7_04_v3	103742	105603	PF3D7_0401800-1	Plasmodium+exported+protein+%28PHISTb%29%2C+unknown+function+%28PfD80%29	PF3D7_0401800-1	1862	PF3D7_0401800	GO:0020036,GO:0044538	taxon:36329,EC:3.6.4.12,NCBI_gi:23498140,NCBI_gi:124505181,ApiDB_PlasmoDB:PF3D7_0401800
Pf3D7_04_v3	103901			1703	-160			5	4	0	0	2	1	A		0.793547	0.396774		0.54485	0.683204		rna_PF3D7_0401800-1	rna_PF3D7_0401800-1	Pf3D7_04_v3	103742	105603	PF3D7_0401800-1	Plasmodium+exported+protein+%28PHISTb%29%2C+unknown+function+%28PfD80%29	PF3D7_0401800-1	1862	PF3D7_0401800	GO:0020036,GO:0044538	taxon:36329,EC:3.6.4.12,NCBI_gi:23498140,NCBI_gi:124505181,ApiDB_PlasmoDB:PF3D7_0401800
Pf3D7_04_v3	103902			1702	-161			0	2	8	0	5	1	T		0.568129	1.89579		0.32379	0.406011		rna_PF3D7_0401800-1	rna_PF3D7_0401800-1	Pf3D7_04_v3	103742	105603	PF3D7_0401800-1	Plasmodium+exported+protein+%28PHISTb%29%2C+unknown+function+%28PfD80%29	PF3D7_0401800-1	1862	PF3D7_0401800	GO:0020036,GO:0044538	taxon:36329,EC:3.6.4.12,NCBI_gi:23498140,NCBI_gi:124505181,ApiDB_PlasmoDB:PF3D7_0401800
Pf3D7_04_v3	103903			1701	-162			21	2	4	1	0	6	C		2.95427	1.23196		1.32483	2.52359		rna_PF3D7_0401800-1	rna_PF3D7_0401800-1	Pf3D7_04_v3	103742	105603	PF3D7_0401800-1	Plasmodium+exported+protein+%28PHISTb%29%2C+unknown+function+%28PfD80%29	PF3D7_0401800-1	1862	PF3D7_0401800	GO:0020036,GO:0044538	taxon:36329,EC:3.6.4.12,NCBI_gi:23498140,NCBI_gi:124505181,ApiDB_PlasmoDB:PF3D7_0401800
Pf3D7_04_v3	103904			1700	-163			0	2	1	0	0	0	A		0.568129	0.734086		1	1		rna_PF3D7_0401800-1	rna_PF3D7_0401800-1	Pf3D7_04_v3	103742	105603	PF3D7_0401800-1	Plasmodium+exported+protein+%28PHISTb%29%2C+unknown+function+%28PfD80%29	PF3D7_0401800-1	1862	PF3D7_0401800	GO:0020036,GO:0044538	taxon:36329,EC:3.6.4.12,NCBI_gi:23498140,NCBI_gi:124505181,ApiDB_PlasmoDB:PF3D7_0401800
Pf3D7_04_v3	103905			1699	-164			4	3	4	0	0	1	T		0.841024	1.01318		1	1.25393		rna_PF3D7_0401800-1	rna_PF3D7_0401800-1	Pf3D7_04_v3	103742	105603	PF3D7_0401800-1	Plasmodium+exported+protein+%28PHISTb%29%2C+unknown+function+%28PfD80%29	PF3D7_0401800-1	1862	PF3D7_0401800	GO:0020036,GO:0044538	taxon:36329,EC:3.6.4.12,NCBI_gi:23498140,NCBI_gi:124505181,ApiDB_PlasmoDB:PF3D7_0401800
Pf3D7_04_v3	103906			1698	-165			0	3	2	7	3	0	T		0.467236	0.740206		1.45305	0.443842		rna_PF3D7_0401800-1	rna_PF3D7_0401800-1	Pf3D7_04_v3	103742	105603	PF3D7_0401800-1	Plasmodium+exported+protein+%28PHISTb%29%2C+unknown+function+%28PfD80%29	PF3D7_0401800-1	1862	PF3D7_0401800	GO:0020036,GO:0044538	taxon:36329,EC:3.6.4.12,NCBI_gi:23498140,NCBI_gi:124505181,ApiDB_PlasmoDB:PF3D7_0401800
Pf3D7_04_v3	103907			1697	-166			0	0	2	10	0	2	A		1	1.58422		4.24827	1.50786		rna_PF3D7_0401800-1	rna_PF3D7_0401800-1	Pf3D7_04_v3	103742	105603	PF3D7_0401800-1	Plasmodium+exported+protein+%28PHISTb%29%2C+unknown+function+%28PfD80%29	PF3D7_0401800-1	1862	PF3D7_0401800	GO:0020036,GO:0044538	taxon:36329,EC:3.6.4.12,NCBI_gi:23498140,NCBI_gi:124505181,ApiDB_PlasmoDB:PF3D7_0401800
Pf3D7_04_v3	103908			1696	-167			8	3	3	0	0	0	T		1.21481	0.876692		1	1		rna_PF3D7_0401800-1	rna_PF3D7_0401800-1	Pf3D7_04_v3	103742	105603	PF3D7_0401800-1	Plasmodium+exported+protein+%28PHISTb%29%2C+unknown+function+%28PfD80%29	PF3D7_0401800-1	1862	PF3D7_0401800	GO:0020036,GO:0044538	taxon:36329,EC:3.6.4.12,NCBI_gi:23498140,NCBI_gi:124505181,ApiDB_PlasmoDB:PF3D7_0401800
Pf3D7_04_v3	103909			1695	-168			16	4	10	0	0	1	A		1.66645	1.5558		1	1.25393		rna_PF3D7_0401800-1	rna_PF3D7_0401800-1	Pf3D7_04_v3	103742	105603	PF3D7_0401800-1	Plasmodium+exported+protein+%28PHISTb%29%2C+unknown+function+%28PfD80%29	PF3D7_0401800-1	1862	PF3D7_0401800	GO:0020036,GO:0044538	taxon:36329,EC:3.6.4.12,NCBI_gi:23498140,NCBI_gi:124505181,ApiDB_PlasmoDB:PF3D7_0401800
Pf3D7_04_v3	103910			1694	-169			0	3	1	2	1	0	A		0.467236	0.603721		1.16363	0.705376		rna_PF3D7_0401800-1	rna_PF3D7_0401800-1	Pf3D7_04_v3	103742	105603	PF3D7_0401800-1	Plasmodium+exported+protein+%28PHISTb%29%2C+unknown+function+%28PfD80%29	PF3D7_0401800-1	1862	PF3D7_0401800	GO:0020036,GO:0044538	taxon:36329,EC:3.6.4.12,NCBI_gi:23498140,NCBI_gi:124505181,ApiDB_PlasmoDB:PF3D7_0401800
Pf3D7_04_v3	103911			1693	-170			2	2	8	0	5	2	T		0.79538	1.89579		0.32379	0.488231		rna_PF3D7_0401800-1	rna_PF3D7_0401800-1	Pf3D7_04_v3	103742	105603	PF3D7_0401800-1	Plasmodium+exported+protein+%28PHISTb%29%2C+unknown+function+%28PfD80%29	PF3D7_0401800-1	1862	PF3D7_0401800	GO:0020036,GO:0044538	taxon:36329,EC:3.6.4.12,NCBI_gi:23498140,NCBI_gi:124505181,ApiDB_PlasmoDB:PF3D7_0401800
Pf3D7_04_v3	103912			1692	-171			5	6	9	0	2	0	A		0.609664	1.10624		0.54485	0.54485		rna_PF3D7_0401800-1	rna_PF3D7_0401800-1	Pf3D7_04_v3	103742	105603	PF3D7_0401800-1	Plasmodium+exported+protein+%28PHISTb%29%2C+unknown+function+%28PfD80%29	PF3D7_0401800-1	1862	PF3D7_0401800	GO:0020036,GO:0044538	taxon:36329,EC:3.6.4.12,NCBI_gi:23498140,NCBI_gi:124505181,ApiDB_PlasmoDB:PF3D7_0401800
Pf3D7_04_v3	103913			1691	-172			15	1	4	0	0	2	T		2.89838	1.57125		1	1.50786		rna_PF3D7_0401800-1	rna_PF3D7_0401800-1	Pf3D7_04_v3	103742	105603	PF3D7_0401800-1	Plasmodium+exported+protein+%28PHISTb%29%2C+unknown+function+%28PfD80%29	PF3D7_0401800-1	1862	PF3D7_0401800	GO:0020036,GO:0044538	taxon:36329,EC:3.6.4.12,NCBI_gi:23498140,NCBI_gi:124505181,ApiDB_PlasmoDB:PF3D7_0401800
Pf3D7_04_v3	103914			1690	-173			3	1	6	0	3	1	A		1.15935	1.99457		0.443842	0.556548		rna_PF3D7_0401800-1	rna_PF3D7_0401800-1	Pf3D7_04_v3	103742	105603	PF3D7_0401800-1	Plasmodium+exported+protein+%28PHISTb%29%2C+unknown+function+%28PfD80%29	PF3D7_0401800-1	1862	PF3D7_0401800	GO:0020036,GO:0044538	taxon:36329,EC:3.6.4.12,NCBI_gi:23498140,NCBI_gi:124505181,ApiDB_PlasmoDB:PF3D7_0401800
Pf3D7_04_v3	103915			1689	-174			4	1	0	0	1	1	A		1.30427	0.724594		0.705376	0.884493		rna_PF3D7_0401800-1	rna_PF3D7_0401800-1	Pf3D7_04_v3	103742	105603	PF3D7_0401800-1	Plasmodium+exported+protein+%28PHISTb%29%2C+unknown+function+%28PfD80%29	PF3D7_0401800-1	1862	PF3D7_0401800	GO:0020036,GO:0044538	taxon:36329,EC:3.6.4.12,NCBI_gi:23498140,NCBI_gi:124505181,ApiDB_PlasmoDB:PF3D7_0401800
Pf3D7_04_v3	103916			1688	-175			0	3	7	0	0	4	T		0.467236	1.42263		1	2.01572		rna_PF3D7_0401800-1	rna_PF3D7_0401800-1	Pf3D7_04_v3	103742	105603	PF3D7_0401800-1	Plasmodium+exported+protein+%28PHISTb%29%2C+unknown+function+%28PfD80%29	PF3D7_0401800-1	1862	PF3D7_0401800	GO:0020036,GO:0044538	taxon:36329,EC:3.6.4.12,NCBI_gi:23498140,NCBI_gi:124505181,ApiDB_PlasmoDB:PF3D7_0401800
Pf3D7_04_v3	103917			1687	-176			4	1	4	9	0	3	T		1.30427	1.57125		3.92344	1.76179		rna_PF3D7_0401800-1	rna_PF3D7_0401800-1	Pf3D7_04_v3	103742	105603	PF3D7_0401800-1	Plasmodium+exported+protein+%28PHISTb%29%2C+unknown+function+%28PfD80%29	PF3D7_0401800-1	1862	PF3D7_0401800	GO:0020036,GO:0044538	taxon:36329,EC:3.6.4.12,NCBI_gi:23498140,NCBI_gi:124505181,ApiDB_PlasmoDB:PF3D7_0401800
Pf3D7_04_v3	103918			1686	-177			0	0	5	1	1	2	T		1	2.46056		0.934501	1.06361		rna_PF3D7_0401800-1	rna_PF3D7_0401800-1	Pf3D7_04_v3	103742	105603	PF3D7_0401800-1	Plasmodium+exported+protein+%28PHISTb%29%2C+unknown+function+%28PfD80%29	PF3D7_0401800-1	1862	PF3D7_0401800	GO:0020036,GO:0044538	taxon:36329,EC:3.6.4.12,NCBI_gi:23498140,NCBI_gi:124505181,ApiDB_PlasmoDB:PF3D7_0401800
Pf3D7_04_v3	103919			1685	-178			9	2	3	0	1	3	A		1.59076	1.066		0.705376	1.24273		rna_PF3D7_0401800-1	rna_PF3D7_0401800-1	Pf3D7_04_v3	103742	105603	PF3D7_0401800-1	Plasmodium+exported+protein+%28PHISTb%29%2C+unknown+function+%28PfD80%29	PF3D7_0401800-1	1862	PF3D7_0401800	GO:0020036,GO:0044538	taxon:36329,EC:3.6.4.12,NCBI_gi:23498140,NCBI_gi:124505181,ApiDB_PlasmoDB:PF3D7_0401800
Pf3D7_04_v3	103920			1684	-179			0	1	2	0	0	2	A		0.724594	1.14792		1	1.50786		rna_PF3D7_0401800-1	rna_PF3D7_0401800-1	Pf3D7_04_v3	103742	105603	PF3D7_0401800-1	Plasmodium+exported+protein+%28PHISTb%29%2C+unknown+function+%28PfD80%29	PF3D7_0401800-1	1862	PF3D7_0401800	GO:0020036,GO:0044538	taxon:36329,EC:3.6.4.12,NCBI_gi:23498140,NCBI_gi:124505181,ApiDB_PlasmoDB:PF3D7_0401800
Pf3D7_04_v3	103921			1683	-180			0	2	8	17	0	2	T		0.568129	1.89579		6.52206	1.50786		rna_PF3D7_0401800-1	rna_PF3D7_0401800-1	Pf3D7_04_v3	103742	105603	PF3D7_0401800-1	Plasmodium+exported+protein+%28PHISTb%29%2C+unknown+function+%28PfD80%29	PF3D7_0401800-1	1862	PF3D7_0401800	GO:0020036,GO:0044538	taxon:36329,EC:3.6.4.12,NCBI_gi:23498140,NCBI_gi:124505181,ApiDB_PlasmoDB:PF3D7_0401800
Pf3D7_04_v3	103922			1682	-181			0	5	7	0	1	1	T		0.344779	1.04978		0.705376	0.884493		rna_PF3D7_0401800-1	rna_PF3D7_0401800-1	Pf3D7_04_v3	103742	105603	PF3D7_0401800-1	Plasmodium+exported+protein+%28PHISTb%29%2C+unknown+function+%28PfD80%29	PF3D7_0401800-1	1862	PF3D7_0401800	GO:0020036,GO:0044538	taxon:36329,EC:3.6.4.12,NCBI_gi:23498140,NCBI_gi:124505181,ApiDB_PlasmoDB:PF3D7_0401800
Pf3D7_04_v3	103923			1681	-182			1	0	4	0	0	2	A		1.2	2.16845		1	1.50786		rna_PF3D7_0401800-1	rna_PF3D7_0401800-1	Pf3D7_04_v3	103742	105603	PF3D7_0401800-1	Plasmodium+exported+protein+%28PHISTb%29%2C+unknown+function+%28PfD80%29	PF3D7_0401800-1	1862	PF3D7_0401800	GO:0020036,GO:0044538	taxon:36329,EC:3.6.4.12,NCBI_gi:23498140,NCBI_gi:124505181,ApiDB_PlasmoDB:PF3D7_0401800
Pf3D7_04_v3	103924			1680	-183			0	1	1	0	0	1	A		0.724594	0.936257		1	1.25393		rna_PF3D7_0401800-1	rna_PF3D7_0401800-1	Pf3D7_04_v3	103742	105603	PF3D7_0401800-1	Plasmodium+exported+protein+%28PHISTb%29%2C+unknown+function+%28PfD80%29	PF3D7_0401800-1	1862	PF3D7_0401800	GO:0020036,GO:0044538	taxon:36329,EC:3.6.4.12,NCBI_gi:23498140,NCBI_gi:124505181,ApiDB_PlasmoDB:PF3D7_0401800
Pf3D7_04_v3	103925			1679	-184			16	0	1	0	3	0	T		4.2	1.29211		0.443842	0.443842		rna_PF3D7_0401800-1	rna_PF3D7_0401800-1	Pf3D7_04_v3	103742	105603	PF3D7_0401800-1	Plasmodium+exported+protein+%28PHISTb%29%2C+unknown+function+%28PfD80%29	PF3D7_0401800-1	1862	PF3D7_0401800	GO:0020036,GO:0044538	taxon:36329,EC:3.6.4.12,NCBI_gi:23498140,NCBI_gi:124505181,ApiDB_PlasmoDB:PF3D7_0401800
Pf3D7_04_v3	103926			1678	-185			3	0	2	0	0	3	T		1.6	1.58422		1	1.76179		rna_PF3D7_0401800-1	rna_PF3D7_0401800-1	Pf3D7_04_v3	103742	105603	PF3D7_0401800-1	Plasmodium+exported+protein+%28PHISTb%29%2C+unknown+function+%28PfD80%29	PF3D7_0401800-1	1862	PF3D7_0401800	GO:0020036,GO:0044538	taxon:36329,EC:3.6.4.12,NCBI_gi:23498140,NCBI_gi:124505181,ApiDB_PlasmoDB:PF3D7_0401800
Pf3D7_04_v3	103927			1677	-186			1	7	2	0	0	0	T		0.327817	0.43278		1	1		rna_PF3D7_0401800-1	rna_PF3D7_0401800-1	Pf3D7_04_v3	103742	105603	PF3D7_0401800-1	Plasmodium+exported+protein+%28PHISTb%29%2C+unknown+function+%28PfD80%29	PF3D7_0401800-1	1862	PF3D7_0401800	GO:0020036,GO:0044538	taxon:36329,EC:3.6.4.12,NCBI_gi:23498140,NCBI_gi:124505181,ApiDB_PlasmoDB:PF3D7_0401800
Pf3D7_04_v3	103928			1676	-187			0	4	0	8	0	1	T		0.396774	0.396774		3.59862	1.25393		rna_PF3D7_0401800-1	rna_PF3D7_0401800-1	Pf3D7_04_v3	103742	105603	PF3D7_0401800-1	Plasmodium+exported+protein+%28PHISTb%29%2C+unknown+function+%28PfD80%29	PF3D7_0401800-1	1862	PF3D7_0401800	GO:0020036,GO:0044538	taxon:36329,EC:3.6.4.12,NCBI_gi:23498140,NCBI_gi:124505181,ApiDB_PlasmoDB:PF3D7_0401800
Pf3D7_04_v3	103929			1675	-188			0	5	0	0	0	0	T		0.344779	0.344779		1	1		rna_PF3D7_0401800-1	rna_PF3D7_0401800-1	Pf3D7_04_v3	103742	105603	PF3D7_0401800-1	Plasmodium+exported+protein+%28PHISTb%29%2C+unknown+function+%28PfD80%29	PF3D7_0401800-1	1862	PF3D7_0401800	GO:0020036,GO:0044538	taxon:36329,EC:3.6.4.12,NCBI_gi:23498140,NCBI_gi:124505181,ApiDB_PlasmoDB:PF3D7_0401800
Pf3D7_04_v3	103930			1674	-189			7	5	0	0	0	0	G		0.827469	0.344779		1	1		rna_PF3D7_0401800-1	rna_PF3D7_0401800-1	Pf3D7_04_v3	103742	105603	PF3D7_0401800-1	Plasmodium+exported+protein+%28PHISTb%29%2C+unknown+function+%28PfD80%29	PF3D7_0401800-1	1862	PF3D7_0401800	GO:0020036,GO:0044538	taxon:36329,EC:3.6.4.12,NCBI_gi:23498140,NCBI_gi:124505181,ApiDB_PlasmoDB:PF3D7_0401800
Pf3D7_04_v3	103931			1673	-190			12	0	2	0	1	0	A		3.4	1.58422		0.705376	0.705376		rna_PF3D7_0401800-1	rna_PF3D7_0401800-1	Pf3D7_04_v3	103742	105603	PF3D7_0401800-1	Plasmodium+exported+protein+%28PHISTb%29%2C+unknown+function+%28PfD80%29	PF3D7_0401800-1	1862	PF3D7_0401800	GO:0020036,GO:0044538	taxon:36329,EC:3.6.4.12,NCBI_gi:23498140,NCBI_gi:124505181,ApiDB_PlasmoDB:PF3D7_0401800
Pf3D7_04_v3	103932			1672	-191			0	9	0	0	2	0	A		0.226206	0.226206		0.54485	0.54485		rna_PF3D7_0401800-1	rna_PF3D7_0401800-1	Pf3D7_04_v3	103742	105603	PF3D7_0401800-1	Plasmodium+exported+protein+%28PHISTb%29%2C+unknown+function+%28PfD80%29	PF3D7_0401800-1	1862	PF3D7_0401800	GO:0020036,GO:0044538	taxon:36329,EC:3.6.4.12,NCBI_gi:23498140,NCBI_gi:124505181,ApiDB_PlasmoDB:PF3D7_0401800
Pf3D7_04_v3	103933			1671	-192			13	1	0	0	0	2	C		2.60854	0.724594		1	1.50786		rna_PF3D7_0401800-1	rna_PF3D7_0401800-1	Pf3D7_04_v3	103742	105603	PF3D7_0401800-1	Plasmodium+exported+protein+%28PHISTb%29%2C+unknown+function+%28PfD80%29	PF3D7_0401800-1	1862	PF3D7_0401800	GO:0020036,GO:0044538	taxon:36329,EC:3.6.4.12,NCBI_gi:23498140,NCBI_gi:124505181,ApiDB_PlasmoDB:PF3D7_0401800
Pf3D7_04_v3	103934			1670	-193			2	1	0	0	0	0	A		1.01443	0.724594		1	1		rna_PF3D7_0401800-1	rna_PF3D7_0401800-1	Pf3D7_04_v3	103742	105603	PF3D7_0401800-1	Plasmodium+exported+protein+%28PHISTb%29%2C+unknown+function+%28PfD80%29	PF3D7_0401800-1	1862	PF3D7_0401800	GO:0020036,GO:0044538	taxon:36329,EC:3.6.4.12,NCBI_gi:23498140,NCBI_gi:124505181,ApiDB_PlasmoDB:PF3D7_0401800
Pf3D7_04_v3	103935			1669	-194			10	0	5	0	0	2	T		3	2.46056		1	1.50786		rna_PF3D7_0401800-1	rna_PF3D7_0401800-1	Pf3D7_04_v3	103742	105603	PF3D7_0401800-1	Plasmodium+exported+protein+%28PHISTb%29%2C+unknown+function+%28PfD80%29	PF3D7_0401800-1	1862	PF3D7_0401800	GO:0020036,GO:0044538	taxon:36329,EC:3.6.4.12,NCBI_gi:23498140,NCBI_gi:124505181,ApiDB_PlasmoDB:PF3D7_0401800
Pf3D7_04_v3	103936			1668	-195			0	3	4	0	0	0	A		0.467236	1.01318		1	1		rna_PF3D7_0401800-1	rna_PF3D7_0401800-1	Pf3D7_04_v3	103742	105603	PF3D7_0401800-1	Plasmodium+exported+protein+%28PHISTb%29%2C+unknown+function+%28PfD80%29	PF3D7_0401800-1	1862	PF3D7_0401800	GO:0020036,GO:0044538	taxon:36329,EC:3.6.4.12,NCBI_gi:23498140,NCBI_gi:124505181,ApiDB_PlasmoDB:PF3D7_0401800
Pf3D7_04_v3	103937			1667	-196			0	1	3	1	0	0	T		0.724594	1.35958		1.32483	1		rna_PF3D7_0401800-1	rna_PF3D7_0401800-1	Pf3D7_04_v3	103742	105603	PF3D7_0401800-1	Plasmodium+exported+protein+%28PHISTb%29%2C+unknown+function+%28PfD80%29	PF3D7_0401800-1	1862	PF3D7_0401800	GO:0020036,GO:0044538	taxon:36329,EC:3.6.4.12,NCBI_gi:23498140,NCBI_gi:124505181,ApiDB_PlasmoDB:PF3D7_0401800
Pf3D7_04_v3	103938			1666	-197			7	5	1	0	6	1	T		0.827469	0.445493		0.285217	0.357642		rna_PF3D7_0401800-1	rna_PF3D7_0401800-1	Pf3D7_04_v3	103742	105603	PF3D7_0401800-1	Plasmodium+exported+protein+%28PHISTb%29%2C+unknown+function+%28PfD80%29	PF3D7_0401800-1	1862	PF3D7_0401800	GO:0020036,GO:0044538	taxon:36329,EC:3.6.4.12,NCBI_gi:23498140,NCBI_gi:124505181,ApiDB_PlasmoDB:PF3D7_0401800
Pf3D7_04_v3	103939			1665	-198			0	0	2	0	0	3	T		1	1.58422		1	1.76179		rna_PF3D7_0401800-1	rna_PF3D7_0401800-1	Pf3D7_04_v3	103742	105603	PF3D7_0401800-1	Plasmodium+exported+protein+%28PHISTb%29%2C+unknown+function+%28PfD80%29	PF3D7_0401800-1	1862	PF3D7_0401800	GO:0020036,GO:0044538	taxon:36329,EC:3.6.4.12,NCBI_gi:23498140,NCBI_gi:124505181,ApiDB_PlasmoDB:PF3D7_0401800
Pf3D7_04_v3	103940			1664	-199			0	3	1	0	0	1	C		0.467236	0.603721		1	1.25393		rna_PF3D7_0401800-1	rna_PF3D7_0401800-1	Pf3D7_04_v3	103742	105603	PF3D7_0401800-1	Plasmodium+exported+protein+%28PHISTb%29%2C+unknown+function+%28PfD80%29	PF3D7_0401800-1	1862	PF3D7_0401800	GO:0020036,GO:0044538	taxon:36329,EC:3.6.4.12,NCBI_gi:23498140,NCBI_gi:124505181,ApiDB_PlasmoDB:PF3D7_0401800
Pf3D7_04_v3	103941			1663	-200			1	0	2	0	0	1	C		1.2	1.58422		1	1.25393		rna_PF3D7_0401800-1	rna_PF3D7_0401800-1	Pf3D7_04_v3	103742	105603	PF3D7_0401800-1	Plasmodium+exported+protein+%28PHISTb%29%2C+unknown+function+%28PfD80%29	PF3D7_0401800-1	1862	PF3D7_0401800	GO:0020036,GO:0044538	taxon:36329,EC:3.6.4.12,NCBI_gi:23498140,NCBI_gi:124505181,ApiDB_PlasmoDB:PF3D7_0401800
Pf3D7_04_v3	103942			1662	-201			0	0	3	0	0	0	A		1	1.87634		1	1		rna_PF3D7_0401800-1	rna_PF3D7_0401800-1	Pf3D7_04_v3	103742	105603	PF3D7_0401800-1	Plasmodium+exported+protein+%28PHISTb%29%2C+unknown+function+%28PfD80%29	PF3D7_0401800-1	1862	PF3D7_0401800	GO:0020036,GO:0044538	taxon:36329,EC:3.6.4.12,NCBI_gi:23498140,NCBI_gi:124505181,ApiDB_PlasmoDB:PF3D7_0401800
Pf3D7_04_v3	103943			1661	-202			12	1	1	0	0	3	T		2.46362	0.936257		1	1.76179		rna_PF3D7_0401800-1	rna_PF3D7_0401800-1	Pf3D7_04_v3	103742	105603	PF3D7_0401800-1	Plasmodium+exported+protein+%28PHISTb%29%2C+unknown+function+%28PfD80%29	PF3D7_0401800-1	1862	PF3D7_0401800	GO:0020036,GO:0044538	taxon:36329,EC:3.6.4.12,NCBI_gi:23498140,NCBI_gi:124505181,ApiDB_PlasmoDB:PF3D7_0401800
Pf3D7_04_v3	103944			1660	-203			1	2	1	6	2	2	G		0.681754	0.734086		1.60674	0.821558		rna_PF3D7_0401800-1	rna_PF3D7_0401800-1	Pf3D7_04_v3	103742	105603	PF3D7_0401800-1	Plasmodium+exported+protein+%28PHISTb%29%2C+unknown+function+%28PfD80%29	PF3D7_0401800-1	1862	PF3D7_0401800	GO:0020036,GO:0044538	taxon:36329,EC:3.6.4.12,NCBI_gi:23498140,NCBI_gi:124505181,ApiDB_PlasmoDB:PF3D7_0401800
Pf3D7_04_v3	103945			1659	-204			3	1	2	0	1	0	C		1.15935	1.14792		0.705376	0.705376		rna_PF3D7_0401800-1	rna_PF3D7_0401800-1	Pf3D7_04_v3	103742	105603	PF3D7_0401800-1	Plasmodium+exported+protein+%28PHISTb%29%2C+unknown+function+%28PfD80%29	PF3D7_0401800-1	1862	PF3D7_0401800	GO:0020036,GO:0044538	taxon:36329,EC:3.6.4.12,NCBI_gi:23498140,NCBI_gi:124505181,ApiDB_PlasmoDB:PF3D7_0401800
Pf3D7_04_v3	103946			1658	-205			0	1	1	7	0	0	T		0.724594	0.936257		3.27379	1		rna_PF3D7_0401800-1	rna_PF3D7_0401800-1	Pf3D7_04_v3	103742	105603	PF3D7_0401800-1	Plasmodium+exported+protein+%28PHISTb%29%2C+unknown+function+%28PfD80%29	PF3D7_0401800-1	1862	PF3D7_0401800	GO:0020036,GO:0044538	taxon:36329,EC:3.6.4.12,NCBI_gi:23498140,NCBI_gi:124505181,ApiDB_PlasmoDB:PF3D7_0401800
Pf3D7_04_v3	103947			1657	-206			6	3	3	1	0	1	T		1.02792	0.876692		1.32483	1.25393		rna_PF3D7_0401800-1	rna_PF3D7_0401800-1	Pf3D7_04_v3	103742	105603	PF3D7_0401800-1	Plasmodium+exported+protein+%28PHISTb%29%2C+unknown+function+%28PfD80%29	PF3D7_0401800-1	1862	PF3D7_0401800	GO:0020036,GO:0044538	taxon:36329,EC:3.6.4.12,NCBI_gi:23498140,NCBI_gi:124505181,ApiDB_PlasmoDB:PF3D7_0401800
Pf3D7_04_v3	103948			1656	-207			0	3	2	0	0	0	G		0.467236	0.740206		1	1		rna_PF3D7_0401800-1	rna_PF3D7_0401800-1	Pf3D7_04_v3	103742	105603	PF3D7_0401800-1	Plasmodium+exported+protein+%28PHISTb%29%2C+unknown+function+%28PfD80%29	PF3D7_0401800-1	1862	PF3D7_0401800	GO:0020036,GO:0044538	taxon:36329,EC:3.6.4.12,NCBI_gi:23498140,NCBI_gi:124505181,ApiDB_PlasmoDB:PF3D7_0401800
Pf3D7_04_v3	103949			1655	-208			8	0	1	0	1	0	T		2.6	1.29211		0.705376	0.705376		rna_PF3D7_0401800-1	rna_PF3D7_0401800-1	Pf3D7_04_v3	103742	105603	PF3D7_0401800-1	Plasmodium+exported+protein+%28PHISTb%29%2C+unknown+function+%28PfD80%29	PF3D7_0401800-1	1862	PF3D7_0401800	GO:0020036,GO:0044538	taxon:36329,EC:3.6.4.12,NCBI_gi:23498140,NCBI_gi:124505181,ApiDB_PlasmoDB:PF3D7_0401800
Pf3D7_04_v3	103950			1654	-209			15	3	2	0	1	0	T		1.86894	0.740206		0.705376	0.705376		rna_PF3D7_0401800-1	rna_PF3D7_0401800-1	Pf3D7_04_v3	103742	105603	PF3D7_0401800-1	Plasmodium+exported+protein+%28PHISTb%29%2C+unknown+function+%28PfD80%29	PF3D7_0401800-1	1862	PF3D7_0401800	GO:0020036,GO:0044538	taxon:36329,EC:3.6.4.12,NCBI_gi:23498140,NCBI_gi:124505181,ApiDB_PlasmoDB:PF3D7_0401800
Pf3D7_04_v3	103951			1653	-210			0	1	2	0	2	0	C		0.724594	1.14792		0.54485	0.54485		rna_PF3D7_0401800-1	rna_PF3D7_0401800-1	Pf3D7_04_v3	103742	105603	PF3D7_0401800-1	Plasmodium+exported+protein+%28PHISTb%29%2C+unknown+function+%28PfD80%29	PF3D7_0401800-1	1862	PF3D7_0401800	GO:0020036,GO:0044538	taxon:36329,EC:3.6.4.12,NCBI_gi:23498140,NCBI_gi:124505181,ApiDB_PlasmoDB:PF3D7_0401800
Pf3D7_04_v3	103952			1652	-211			0	0	2	0	0	0	A		1	1.58422		1	1		rna_PF3D7_0401800-1	rna_PF3D7_0401800-1	Pf3D7_04_v3	103742	105603	PF3D7_0401800-1	Plasmodium+exported+protein+%28PHISTb%29%2C+unknown+function+%28PfD80%29	PF3D7_0401800-1	1862	PF3D7_0401800	GO:0020036,GO:0044538	taxon:36329,EC:3.6.4.12,NCBI_gi:23498140,NCBI_gi:124505181,ApiDB_PlasmoDB:PF3D7_0401800
Pf3D7_04_v3	103953			1651	-212			2	3	4	9	1	4	G		0.65413	1.01318		2.7675	1.42184		rna_PF3D7_0401800-1	rna_PF3D7_0401800-1	Pf3D7_04_v3	103742	105603	PF3D7_0401800-1	Plasmodium+exported+protein+%28PHISTb%29%2C+unknown+function+%28PfD80%29	PF3D7_0401800-1	1862	PF3D7_0401800	GO:0020036,GO:0044538	taxon:36329,EC:3.6.4.12,NCBI_gi:23498140,NCBI_gi:124505181,ApiDB_PlasmoDB:PF3D7_0401800
Pf3D7_04_v3	103954			1650	-213			7	2	10	0	0	0	A		1.36351	2.2277		1	1		rna_PF3D7_0401800-1	rna_PF3D7_0401800-1	Pf3D7_04_v3	103742	105603	PF3D7_0401800-1	Plasmodium+exported+protein+%28PHISTb%29%2C+unknown+function+%28PfD80%29	PF3D7_0401800-1	1862	PF3D7_0401800	GO:0020036,GO:0044538	taxon:36329,EC:3.6.4.12,NCBI_gi:23498140,NCBI_gi:124505181,ApiDB_PlasmoDB:PF3D7_0401800
Pf3D7_04_v3	103955			1649	-214			0	1	11	2	2	2	T		0.724594	3.05289		0.898814	0.821558		rna_PF3D7_0401800-1	rna_PF3D7_0401800-1	Pf3D7_04_v3	103742	105603	PF3D7_0401800-1	Plasmodium+exported+protein+%28PHISTb%29%2C+unknown+function+%28PfD80%29	PF3D7_0401800-1	1862	PF3D7_0401800	GO:0020036,GO:0044538	taxon:36329,EC:3.6.4.12,NCBI_gi:23498140,NCBI_gi:124505181,ApiDB_PlasmoDB:PF3D7_0401800
Pf3D7_04_v3	103956			1648	-215			6	5	14	0	1	6	T		0.758513	1.75478		0.705376	1.78008		rna_PF3D7_0401800-1	rna_PF3D7_0401800-1	Pf3D7_04_v3	103742	105603	PF3D7_0401800-1	Plasmodium+exported+protein+%28PHISTb%29%2C+unknown+function+%28PfD80%29	PF3D7_0401800-1	1862	PF3D7_0401800	GO:0020036,GO:0044538	taxon:36329,EC:3.6.4.12,NCBI_gi:23498140,NCBI_gi:124505181,ApiDB_PlasmoDB:PF3D7_0401800
Pf3D7_04_v3	103957			1647	-216			2	1	10	0	0	3	C		1.01443	2.84122		1	1.76179		rna_PF3D7_0401800-1	rna_PF3D7_0401800-1	Pf3D7_04_v3	103742	105603	PF3D7_0401800-1	Plasmodium+exported+protein+%28PHISTb%29%2C+unknown+function+%28PfD80%29	PF3D7_0401800-1	1862	PF3D7_0401800	GO:0020036,GO:0044538	taxon:36329,EC:3.6.4.12,NCBI_gi:23498140,NCBI_gi:124505181,ApiDB_PlasmoDB:PF3D7_0401800
Pf3D7_04_v3	103958			1646	-217			0	0	3	0	0	6	T		1	1.87634		1	2.52359		rna_PF3D7_0401800-1	rna_PF3D7_0401800-1	Pf3D7_04_v3	103742	105603	PF3D7_0401800-1	Plasmodium+exported+protein+%28PHISTb%29%2C+unknown+function+%28PfD80%29	PF3D7_0401800-1	1862	PF3D7_0401800	GO:0020036,GO:0044538	taxon:36329,EC:3.6.4.12,NCBI_gi:23498140,NCBI_gi:124505181,ApiDB_PlasmoDB:PF3D7_0401800
Pf3D7_04_v3	103959			1645	-218			19	2	4	0	0	3	T		2.72702	1.23196		1	1.76179		rna_PF3D7_0401800-1	rna_PF3D7_0401800-1	Pf3D7_04_v3	103742	105603	PF3D7_0401800-1	Plasmodium+exported+protein+%28PHISTb%29%2C+unknown+function+%28PfD80%29	PF3D7_0401800-1	1862	PF3D7_0401800	GO:0020036,GO:0044538	taxon:36329,EC:3.6.4.12,NCBI_gi:23498140,NCBI_gi:124505181,ApiDB_PlasmoDB:PF3D7_0401800
Pf3D7_04_v3	103960			1644	-219			11	3	6	2	2	4	C		1.49515	1.28615		0.898814	1.09827		rna_PF3D7_0401800-1	rna_PF3D7_0401800-1	Pf3D7_04_v3	103742	105603	PF3D7_0401800-1	Plasmodium+exported+protein+%28PHISTb%29%2C+unknown+function+%28PfD80%29	PF3D7_0401800-1	1862	PF3D7_0401800	GO:0020036,GO:0044538	taxon:36329,EC:3.6.4.12,NCBI_gi:23498140,NCBI_gi:124505181,ApiDB_PlasmoDB:PF3D7_0401800
Pf3D7_04_v3	103961			1643	-220			0	0	3	0	0	0	A		1	1.87634		1	1		rna_PF3D7_0401800-1	rna_PF3D7_0401800-1	Pf3D7_04_v3	103742	105603	PF3D7_0401800-1	Plasmodium+exported+protein+%28PHISTb%29%2C+unknown+function+%28PfD80%29	PF3D7_0401800-1	1862	PF3D7_0401800	GO:0020036,GO:0044538	taxon:36329,EC:3.6.4.12,NCBI_gi:23498140,NCBI_gi:124505181,ApiDB_PlasmoDB:PF3D7_0401800
Pf3D7_04_v3	103962			1642	-221			11	2	1	0	0	0	G		1.81801	0.734086		1	1		rna_PF3D7_0401800-1	rna_PF3D7_0401800-1	Pf3D7_04_v3	103742	105603	PF3D7_0401800-1	Plasmodium+exported+protein+%28PHISTb%29%2C+unknown+function+%28PfD80%29	PF3D7_0401800-1	1862	PF3D7_0401800	GO:0020036,GO:0044538	taxon:36329,EC:3.6.4.12,NCBI_gi:23498140,NCBI_gi:124505181,ApiDB_PlasmoDB:PF3D7_0401800
Pf3D7_04_v3	103963			1641	-222			0	1	4	0	0	0	G		0.724594	1.57125		1	1		rna_PF3D7_0401800-1	rna_PF3D7_0401800-1	Pf3D7_04_v3	103742	105603	PF3D7_0401800-1	Plasmodium+exported+protein+%28PHISTb%29%2C+unknown+function+%28PfD80%29	PF3D7_0401800-1	1862	PF3D7_0401800	GO:0020036,GO:0044538	taxon:36329,EC:3.6.4.12,NCBI_gi:23498140,NCBI_gi:124505181,ApiDB_PlasmoDB:PF3D7_0401800
Pf3D7_04_v3	103964			1640	-223			0	4	1	0	0	0	G		0.396774	0.512676		1	1		rna_PF3D7_0401800-1	rna_PF3D7_0401800-1	Pf3D7_04_v3	103742	105603	PF3D7_0401800-1	Plasmodium+exported+protein+%28PHISTb%29%2C+unknown+function+%28PfD80%29	PF3D7_0401800-1	1862	PF3D7_0401800	GO:0020036,GO:0044538	taxon:36329,EC:3.6.4.12,NCBI_gi:23498140,NCBI_gi:124505181,ApiDB_PlasmoDB:PF3D7_0401800
Pf3D7_04_v3	103965			1639	-224			4	6	3	0	0	0	G		0.548698	0.571968		1	1		rna_PF3D7_0401800-1	rna_PF3D7_0401800-1	Pf3D7_04_v3	103742	105603	PF3D7_0401800-1	Plasmodium+exported+protein+%28PHISTb%29%2C+unknown+function+%28PfD80%29	PF3D7_0401800-1	1862	PF3D7_0401800	GO:0020036,GO:0044538	taxon:36329,EC:3.6.4.12,NCBI_gi:23498140,NCBI_gi:124505181,ApiDB_PlasmoDB:PF3D7_0401800
Pf3D7_04_v3	103966			1638	-225			3	1	5	0	1	4	T		1.15935	1.78291		0.705376	1.42184		rna_PF3D7_0401800-1	rna_PF3D7_0401800-1	Pf3D7_04_v3	103742	105603	PF3D7_0401800-1	Plasmodium+exported+protein+%28PHISTb%29%2C+unknown+function+%28PfD80%29	PF3D7_0401800-1	1862	PF3D7_0401800	GO:0020036,GO:0044538	taxon:36329,EC:3.6.4.12,NCBI_gi:23498140,NCBI_gi:124505181,ApiDB_PlasmoDB:PF3D7_0401800
Pf3D7_04_v3	103967			1637	-226			8	2	10	8	0	7	A		1.47713	2.2277		3.59862	2.77752		rna_PF3D7_0401800-1	rna_PF3D7_0401800-1	Pf3D7_04_v3	103742	105603	PF3D7_0401800-1	Plasmodium+exported+protein+%28PHISTb%29%2C+unknown+function+%28PfD80%29	PF3D7_0401800-1	1862	PF3D7_0401800	GO:0020036,GO:0044538	taxon:36329,EC:3.6.4.12,NCBI_gi:23498140,NCBI_gi:124505181,ApiDB_PlasmoDB:PF3D7_0401800
Pf3D7_04_v3	103968			1636	-227			2	2	12	3	1	8	C		0.79538	2.55962		1.39275	2.13831		rna_PF3D7_0401800-1	rna_PF3D7_0401800-1	Pf3D7_04_v3	103742	105603	PF3D7_0401800-1	Plasmodium+exported+protein+%28PHISTb%29%2C+unknown+function+%28PfD80%29	PF3D7_0401800-1	1862	PF3D7_0401800	GO:0020036,GO:0044538	taxon:36329,EC:3.6.4.12,NCBI_gi:23498140,NCBI_gi:124505181,ApiDB_PlasmoDB:PF3D7_0401800
Pf3D7_04_v3	103969			1635	-228			0	2	3	0	0	1	G		0.568129	1.066		1	1.25393		rna_PF3D7_0401800-1	rna_PF3D7_0401800-1	Pf3D7_04_v3	103742	105603	PF3D7_0401800-1	Plasmodium+exported+protein+%28PHISTb%29%2C+unknown+function+%28PfD80%29	PF3D7_0401800-1	1862	PF3D7_0401800	GO:0020036,GO:0044538	taxon:36329,EC:3.6.4.12,NCBI_gi:23498140,NCBI_gi:124505181,ApiDB_PlasmoDB:PF3D7_0401800
Pf3D7_04_v3	103970			1634	-229			0	2	1	0	1	1	A		0.568129	0.734086		0.705376	0.884493		rna_PF3D7_0401800-1	rna_PF3D7_0401800-1	Pf3D7_04_v3	103742	105603	PF3D7_0401800-1	Plasmodium+exported+protein+%28PHISTb%29%2C+unknown+function+%28PfD80%29	PF3D7_0401800-1	1862	PF3D7_0401800	GO:0020036,GO:0044538	taxon:36329,EC:3.6.4.12,NCBI_gi:23498140,NCBI_gi:124505181,ApiDB_PlasmoDB:PF3D7_0401800
Pf3D7_04_v3	103971			1633	-230			10	6	7	0	2	0	T		0.914496	0.928148		0.54485	0.54485		rna_PF3D7_0401800-1	rna_PF3D7_0401800-1	Pf3D7_04_v3	103742	105603	PF3D7_0401800-1	Plasmodium+exported+protein+%28PHISTb%29%2C+unknown+function+%28PfD80%29	PF3D7_0401800-1	1862	PF3D7_0401800	GO:0020036,GO:0044538	taxon:36329,EC:3.6.4.12,NCBI_gi:23498140,NCBI_gi:124505181,ApiDB_PlasmoDB:PF3D7_0401800
Pf3D7_04_v3	103972			1632	-231			1	6	3	0	4	0	G		0.365799	0.571968		0.374429	0.374429		rna_PF3D7_0401800-1	rna_PF3D7_0401800-1	Pf3D7_04_v3	103742	105603	PF3D7_0401800-1	Plasmodium+exported+protein+%28PHISTb%29%2C+unknown+function+%28PfD80%29	PF3D7_0401800-1	1862	PF3D7_0401800	GO:0020036,GO:0044538	taxon:36329,EC:3.6.4.12,NCBI_gi:23498140,NCBI_gi:124505181,ApiDB_PlasmoDB:PF3D7_0401800
Pf3D7_04_v3	103973			1631	-232			0	1	0	1	0	0	A		0.724594	0.724594		1.32483	1		rna_PF3D7_0401800-1	rna_PF3D7_0401800-1	Pf3D7_04_v3	103742	105603	PF3D7_0401800-1	Plasmodium+exported+protein+%28PHISTb%29%2C+unknown+function+%28PfD80%29	PF3D7_0401800-1	1862	PF3D7_0401800	GO:0020036,GO:0044538	taxon:36329,EC:3.6.4.12,NCBI_gi:23498140,NCBI_gi:124505181,ApiDB_PlasmoDB:PF3D7_0401800
Pf3D7_04_v3	103974			1630	-233			3	3	2	0	1	3	A		0.747577	0.740206		0.705376	1.24273		rna_PF3D7_0401800-1	rna_PF3D7_0401800-1	Pf3D7_04_v3	103742	105603	PF3D7_0401800-1	Plasmodium+exported+protein+%28PHISTb%29%2C+unknown+function+%28PfD80%29	PF3D7_0401800-1	1862	PF3D7_0401800	GO:0020036,GO:0044538	taxon:36329,EC:3.6.4.12,NCBI_gi:23498140,NCBI_gi:124505181,ApiDB_PlasmoDB:PF3D7_0401800
Pf3D7_04_v3	103975			1629	-234			0	11	0	7	3	1	G		0.193016	0.193016		1.45305	0.556548		rna_PF3D7_0401800-1	rna_PF3D7_0401800-1	Pf3D7_04_v3	103742	105603	PF3D7_0401800-1	Plasmodium+exported+protein+%28PHISTb%29%2C+unknown+function+%28PfD80%29	PF3D7_0401800-1	1862	PF3D7_0401800	GO:0020036,GO:0044538	taxon:36329,EC:3.6.4.12,NCBI_gi:23498140,NCBI_gi:124505181,ApiDB_PlasmoDB:PF3D7_0401800
Pf3D7_04_v3	103976			1628	-235			10	1	1	0	0	0	T		2.17378	0.936257		1	1		rna_PF3D7_0401800-1	rna_PF3D7_0401800-1	Pf3D7_04_v3	103742	105603	PF3D7_0401800-1	Plasmodium+exported+protein+%28PHISTb%29%2C+unknown+function+%28PfD80%29	PF3D7_0401800-1	1862	PF3D7_0401800	GO:0020036,GO:0044538	taxon:36329,EC:3.6.4.12,NCBI_gi:23498140,NCBI_gi:124505181,ApiDB_PlasmoDB:PF3D7_0401800
Pf3D7_04_v3	103977			1627	-236			5	9	4	4	8	0	G		0.452413	0.490517		0.529615	0.230337		rna_PF3D7_0401800-1	rna_PF3D7_0401800-1	Pf3D7_04_v3	103742	105603	PF3D7_0401800-1	Plasmodium+exported+protein+%28PHISTb%29%2C+unknown+function+%28PfD80%29	PF3D7_0401800-1	1862	PF3D7_0401800	GO:0020036,GO:0044538	taxon:36329,EC:3.6.4.12,NCBI_gi:23498140,NCBI_gi:124505181,ApiDB_PlasmoDB:PF3D7_0401800
Pf3D7_04_v3	103978			1626	-237			0	0	2	0	0	2	A		1	1.58422		1	1.50786		rna_PF3D7_0401800-1	rna_PF3D7_0401800-1	Pf3D7_04_v3	103742	105603	PF3D7_0401800-1	Plasmodium+exported+protein+%28PHISTb%29%2C+unknown+function+%28PfD80%29	PF3D7_0401800-1	1862	PF3D7_0401800	GO:0020036,GO:0044538	taxon:36329,EC:3.6.4.12,NCBI_gi:23498140,NCBI_gi:124505181,ApiDB_PlasmoDB:PF3D7_0401800
Pf3D7_04_v3	103979			1625	-238			0	3	8	7	2	0	T		0.467236	1.55912		1.78372	0.54485		rna_PF3D7_0401800-1	rna_PF3D7_0401800-1	Pf3D7_04_v3	103742	105603	PF3D7_0401800-1	Plasmodium+exported+protein+%28PHISTb%29%2C+unknown+function+%28PfD80%29	PF3D7_0401800-1	1862	PF3D7_0401800	GO:0020036,GO:0044538	taxon:36329,EC:3.6.4.12,NCBI_gi:23498140,NCBI_gi:124505181,ApiDB_PlasmoDB:PF3D7_0401800
Pf3D7_04_v3	103980			1624	-239			3	9	13	0	6	3	T		0.36193	1.08522		0.285217	0.502493		rna_PF3D7_0401800-1	rna_PF3D7_0401800-1	Pf3D7_04_v3	103742	105603	PF3D7_0401800-1	Plasmodium+exported+protein+%28PHISTb%29%2C+unknown+function+%28PfD80%29	PF3D7_0401800-1	1862	PF3D7_0401800	GO:0020036,GO:0044538	taxon:36329,EC:3.6.4.12,NCBI_gi:23498140,NCBI_gi:124505181,ApiDB_PlasmoDB:PF3D7_0401800
Pf3D7_04_v3	103981			1623	-240			2	1	4	1	0	8	T		1.01443	1.57125		1.32483	3.03145		rna_PF3D7_0401800-1	rna_PF3D7_0401800-1	Pf3D7_04_v3	103742	105603	PF3D7_0401800-1	Plasmodium+exported+protein+%28PHISTb%29%2C+unknown+function+%28PfD80%29	PF3D7_0401800-1	1862	PF3D7_0401800	GO:0020036,GO:0044538	taxon:36329,EC:3.6.4.12,NCBI_gi:23498140,NCBI_gi:124505181,ApiDB_PlasmoDB:PF3D7_0401800
Pf3D7_04_v3	103982			1622	-241			3	8	1	15	1	4	A		0.395975	0.319778		4.14225	1.42184		rna_PF3D7_0401800-1	rna_PF3D7_0401800-1	Pf3D7_04_v3	103742	105603	PF3D7_0401800-1	Plasmodium+exported+protein+%28PHISTb%29%2C+unknown+function+%28PfD80%29	PF3D7_0401800-1	1862	PF3D7_0401800	GO:0020036,GO:0044538	taxon:36329,EC:3.6.4.12,NCBI_gi:23498140,NCBI_gi:124505181,ApiDB_PlasmoDB:PF3D7_0401800
Pf3D7_04_v3	103983			1621	-242			14	1	6	0	1	6	T		2.75346	1.99457		0.705376	1.78008		rna_PF3D7_0401800-1	rna_PF3D7_0401800-1	Pf3D7_04_v3	103742	105603	PF3D7_0401800-1	Plasmodium+exported+protein+%28PHISTb%29%2C+unknown+function+%28PfD80%29	PF3D7_0401800-1	1862	PF3D7_0401800	GO:0020036,GO:0044538	taxon:36329,EC:3.6.4.12,NCBI_gi:23498140,NCBI_gi:124505181,ApiDB_PlasmoDB:PF3D7_0401800
Pf3D7_04_v3	103984			1620	-243			12	8	5	0	4	1	T		0.841447	0.60895		0.374429	0.469508		rna_PF3D7_0401800-1	rna_PF3D7_0401800-1	Pf3D7_04_v3	103742	105603	PF3D7_0401800-1	Plasmodium+exported+protein+%28PHISTb%29%2C+unknown+function+%28PfD80%29	PF3D7_0401800-1	1862	PF3D7_0401800	GO:0020036,GO:0044538	taxon:36329,EC:3.6.4.12,NCBI_gi:23498140,NCBI_gi:124505181,ApiDB_PlasmoDB:PF3D7_0401800
Pf3D7_04_v3	103985			1619	-244			1	0	0	0	1	4	T		1.2	1		0.705376	1.42184		rna_PF3D7_0401800-1	rna_PF3D7_0401800-1	Pf3D7_04_v3	103742	105603	PF3D7_0401800-1	Plasmodium+exported+protein+%28PHISTb%29%2C+unknown+function+%28PfD80%29	PF3D7_0401800-1	1862	PF3D7_0401800	GO:0020036,GO:0044538	taxon:36329,EC:3.6.4.12,NCBI_gi:23498140,NCBI_gi:124505181,ApiDB_PlasmoDB:PF3D7_0401800
Pf3D7_04_v3	103986			1618	-245			7	6	1	0	3	10	T		0.731597	0.393877		0.443842	1.5709		rna_PF3D7_0401800-1	rna_PF3D7_0401800-1	Pf3D7_04_v3	103742	105603	PF3D7_0401800-1	Plasmodium+exported+protein+%28PHISTb%29%2C+unknown+function+%28PfD80%29	PF3D7_0401800-1	1862	PF3D7_0401800	GO:0020036,GO:0044538	taxon:36329,EC:3.6.4.12,NCBI_gi:23498140,NCBI_gi:124505181,ApiDB_PlasmoDB:PF3D7_0401800
Pf3D7_04_v3	103987			1617	-246			2	1	0	0	3	1	T		1.01443	0.724594		0.443842	0.556548		rna_PF3D7_0401800-1	rna_PF3D7_0401800-1	Pf3D7_04_v3	103742	105603	PF3D7_0401800-1	Plasmodium+exported+protein+%28PHISTb%29%2C+unknown+function+%28PfD80%29	PF3D7_0401800-1	1862	PF3D7_0401800	GO:0020036,GO:0044538	taxon:36329,EC:3.6.4.12,NCBI_gi:23498140,NCBI_gi:124505181,ApiDB_PlasmoDB:PF3D7_0401800
Pf3D7_04_v3	103988			1616	-247			12	3	3	0	2	1	A		1.5886	0.876692		0.54485	0.683204		rna_PF3D7_0401800-1	rna_PF3D7_0401800-1	Pf3D7_04_v3	103742	105603	PF3D7_0401800-1	Plasmodium+exported+protein+%28PHISTb%29%2C+unknown+function+%28PfD80%29	PF3D7_0401800-1	1862	PF3D7_0401800	GO:0020036,GO:0044538	taxon:36329,EC:3.6.4.12,NCBI_gi:23498140,NCBI_gi:124505181,ApiDB_PlasmoDB:PF3D7_0401800
Pf3D7_04_v3	103989			1615	-248			0	1	2	15	1	1	C		0.724594	1.14792		4.14225	0.884493		rna_PF3D7_0401800-1	rna_PF3D7_0401800-1	Pf3D7_04_v3	103742	105603	PF3D7_0401800-1	Plasmodium+exported+protein+%28PHISTb%29%2C+unknown+function+%28PfD80%29	PF3D7_0401800-1	1862	PF3D7_0401800	GO:0020036,GO:0044538	taxon:36329,EC:3.6.4.12,NCBI_gi:23498140,NCBI_gi:124505181,ApiDB_PlasmoDB:PF3D7_0401800
Pf3D7_04_v3	103990			1614	-249			5	0	1	0	0	1	T		2	1.29211		1	1.25393		rna_PF3D7_0401800-1	rna_PF3D7_0401800-1	Pf3D7_04_v3	103742	105603	PF3D7_0401800-1	Plasmodium+exported+protein+%28PHISTb%29%2C+unknown+function+%28PfD80%29	PF3D7_0401800-1	1862	PF3D7_0401800	GO:0020036,GO:0044538	taxon:36329,EC:3.6.4.12,NCBI_gi:23498140,NCBI_gi:124505181,ApiDB_PlasmoDB:PF3D7_0401800
Pf3D7_04_v3	103991			1613	-250			0	3	3	0	1	3	T		0.467236	0.876692		0.705376	1.24273		rna_PF3D7_0401800-1	rna_PF3D7_0401800-1	Pf3D7_04_v3	103742	105603	PF3D7_0401800-1	Plasmodium+exported+protein+%28PHISTb%29%2C+unknown+function+%28PfD80%29	PF3D7_0401800-1	1862	PF3D7_0401800	GO:0020036,GO:0044538	taxon:36329,EC:3.6.4.12,NCBI_gi:23498140,NCBI_gi:124505181,ApiDB_PlasmoDB:PF3D7_0401800
Pf3D7_04_v3	103992			1612	-251			10	1	3	7	0	0	G		2.17378	1.35958		3.27379	1		rna_PF3D7_0401800-1	rna_PF3D7_0401800-1	Pf3D7_04_v3	103742	105603	PF3D7_0401800-1	Plasmodium+exported+protein+%28PHISTb%29%2C+unknown+function+%28PfD80%29	PF3D7_0401800-1	1862	PF3D7_0401800	GO:0020036,GO:0044538	taxon:36329,EC:3.6.4.12,NCBI_gi:23498140,NCBI_gi:124505181,ApiDB_PlasmoDB:PF3D7_0401800
Pf3D7_04_v3	103993			1611	-252			0	0	1	0	0	0	C		1	1.29211		1	1		rna_PF3D7_0401800-1	rna_PF3D7_0401800-1	Pf3D7_04_v3	103742	105603	PF3D7_0401800-1	Plasmodium+exported+protein+%28PHISTb%29%2C+unknown+function+%28PfD80%29	PF3D7_0401800-1	1862	PF3D7_0401800	GO:0020036,GO:0044538	taxon:36329,EC:3.6.4.12,NCBI_gi:23498140,NCBI_gi:124505181,ApiDB_PlasmoDB:PF3D7_0401800
Pf3D7_04_v3	103994			1610	-253			0	0	2	0	0	5	A		1	1.58422		1	2.26966		rna_PF3D7_0401800-1	rna_PF3D7_0401800-1	Pf3D7_04_v3	103742	105603	PF3D7_0401800-1	Plasmodium+exported+protein+%28PHISTb%29%2C+unknown+function+%28PfD80%29	PF3D7_0401800-1	1862	PF3D7_0401800	GO:0020036,GO:0044538	taxon:36329,EC:3.6.4.12,NCBI_gi:23498140,NCBI_gi:124505181,ApiDB_PlasmoDB:PF3D7_0401800
Pf3D7_04_v3	103996			1608	-255			0	2	1	0	0	0	A		0.568129	0.734086		1	1		rna_PF3D7_0401800-1	rna_PF3D7_0401800-1	Pf3D7_04_v3	103742	105603	PF3D7_0401800-1	Plasmodium+exported+protein+%28PHISTb%29%2C+unknown+function+%28PfD80%29	PF3D7_0401800-1	1862	PF3D7_0401800	GO:0020036,GO:0044538	taxon:36329,EC:3.6.4.12,NCBI_gi:23498140,NCBI_gi:124505181,ApiDB_PlasmoDB:PF3D7_0401800
Pf3D7_04_v3	103997			1607	-256			6	2	3	0	0	0	A		1.24988	1.066		1	1		rna_PF3D7_0401800-1	rna_PF3D7_0401800-1	Pf3D7_04_v3	103742	105603	PF3D7_0401800-1	Plasmodium+exported+protein+%28PHISTb%29%2C+unknown+function+%28PfD80%29	PF3D7_0401800-1	1862	PF3D7_0401800	GO:0020036,GO:0044538	taxon:36329,EC:3.6.4.12,NCBI_gi:23498140,NCBI_gi:124505181,ApiDB_PlasmoDB:PF3D7_0401800
Pf3D7_04_v3	103998			1606	-257			0	3	1	0	2	0	T		0.467236	0.603721		0.54485	0.54485		rna_PF3D7_0401800-1	rna_PF3D7_0401800-1	Pf3D7_04_v3	103742	105603	PF3D7_0401800-1	Plasmodium+exported+protein+%28PHISTb%29%2C+unknown+function+%28PfD80%29	PF3D7_0401800-1	1862	PF3D7_0401800	GO:0020036,GO:0044538	taxon:36329,EC:3.6.4.12,NCBI_gi:23498140,NCBI_gi:124505181,ApiDB_PlasmoDB:PF3D7_0401800
Pf3D7_04_v3	103999			1605	-258			5	0	3	0	2	0	A		2	1.87634		0.54485	0.54485		rna_PF3D7_0401800-1	rna_PF3D7_0401800-1	Pf3D7_04_v3	103742	105603	PF3D7_0401800-1	Plasmodium+exported+protein+%28PHISTb%29%2C+unknown+function+%28PfD80%29	PF3D7_0401800-1	1862	PF3D7_0401800	GO:0020036,GO:0044538	taxon:36329,EC:3.6.4.12,NCBI_gi:23498140,NCBI_gi:124505181,ApiDB_PlasmoDB:PF3D7_0401800
Pf3D7_04_v3	104000			1604	-259			7	8	5	0	1	3	A		0.593962	0.60895		0.705376	1.24273		rna_PF3D7_0401800-1	rna_PF3D7_0401800-1	Pf3D7_04_v3	103742	105603	PF3D7_0401800-1	Plasmodium+exported+protein+%28PHISTb%29%2C+unknown+function+%28PfD80%29	PF3D7_0401800-1	1862	PF3D7_0401800	GO:0020036,GO:0044538	taxon:36329,EC:3.6.4.12,NCBI_gi:23498140,NCBI_gi:124505181,ApiDB_PlasmoDB:PF3D7_0401800
Pf3D7_04_v3	104001			1603	-260			16	3	2	0	2	0	C		1.96239	0.740206		0.54485	0.54485		rna_PF3D7_0401800-1	rna_PF3D7_0401800-1	Pf3D7_04_v3	103742	105603	PF3D7_0401800-1	Plasmodium+exported+protein+%28PHISTb%29%2C+unknown+function+%28PfD80%29	PF3D7_0401800-1	1862	PF3D7_0401800	GO:0020036,GO:0044538	taxon:36329,EC:3.6.4.12,NCBI_gi:23498140,NCBI_gi:124505181,ApiDB_PlasmoDB:PF3D7_0401800
Pf3D7_04_v3	104002			1602	-261			0	0	1	0	0	0	A		1	1.29211		1	1		rna_PF3D7_0401800-1	rna_PF3D7_0401800-1	Pf3D7_04_v3	103742	105603	PF3D7_0401800-1	Plasmodium+exported+protein+%28PHISTb%29%2C+unknown+function+%28PfD80%29	PF3D7_0401800-1	1862	PF3D7_0401800	GO:0020036,GO:0044538	taxon:36329,EC:3.6.4.12,NCBI_gi:23498140,NCBI_gi:124505181,ApiDB_PlasmoDB:PF3D7_0401800
Pf3D7_04_v3	104003			1601	-262			3	0	0	0	0	4	T		1.6	1		1	2.01572		rna_PF3D7_0401800-1	rna_PF3D7_0401800-1	Pf3D7_04_v3	103742	105603	PF3D7_0401800-1	Plasmodium+exported+protein+%28PHISTb%29%2C+unknown+function+%28PfD80%29	PF3D7_0401800-1	1862	PF3D7_0401800	GO:0020036,GO:0044538	taxon:36329,EC:3.6.4.12,NCBI_gi:23498140,NCBI_gi:124505181,ApiDB_PlasmoDB:PF3D7_0401800
Pf3D7_04_v3	104004			1600	-263			13	12	2	8	1	3	A		0.647367	0.284882		2.53838	1.24273		rna_PF3D7_0401800-1	rna_PF3D7_0401800-1	Pf3D7_04_v3	103742	105603	PF3D7_0401800-1	Plasmodium+exported+protein+%28PHISTb%29%2C+unknown+function+%28PfD80%29	PF3D7_0401800-1	1862	PF3D7_0401800	GO:0020036,GO:0044538	taxon:36329,EC:3.6.4.12,NCBI_gi:23498140,NCBI_gi:124505181,ApiDB_PlasmoDB:PF3D7_0401800
Pf3D7_04_v3	104005			1599	-264			0	0	1	0	0	0	A		1	1.29211		1	1		rna_PF3D7_0401800-1	rna_PF3D7_0401800-1	Pf3D7_04_v3	103742	105603	PF3D7_0401800-1	Plasmodium+exported+protein+%28PHISTb%29%2C+unknown+function+%28PfD80%29	PF3D7_0401800-1	1862	PF3D7_0401800	GO:0020036,GO:0044538	taxon:36329,EC:3.6.4.12,NCBI_gi:23498140,NCBI_gi:124505181,ApiDB_PlasmoDB:PF3D7_0401800
Pf3D7_04_v3	104006			1598	-265			0	0	5	0	0	1	T		1	2.46056		1	1.25393		rna_PF3D7_0401800-1	rna_PF3D7_0401800-1	Pf3D7_04_v3	103742	105603	PF3D7_0401800-1	Plasmodium+exported+protein+%28PHISTb%29%2C+unknown+function+%28PfD80%29	PF3D7_0401800-1	1862	PF3D7_0401800	GO:0020036,GO:0044538	taxon:36329,EC:3.6.4.12,NCBI_gi:23498140,NCBI_gi:124505181,ApiDB_PlasmoDB:PF3D7_0401800
Pf3D7_04_v3	104007			1597	-266			0	10	3	0	2	3	A		0.208298	0.390836		0.54485	0.959913		rna_PF3D7_0401800-1	rna_PF3D7_0401800-1	Pf3D7_04_v3	103742	105603	PF3D7_0401800-1	Plasmodium+exported+protein+%28PHISTb%29%2C+unknown+function+%28PfD80%29	PF3D7_0401800-1	1862	PF3D7_0401800	GO:0020036,GO:0044538	taxon:36329,EC:3.6.4.12,NCBI_gi:23498140,NCBI_gi:124505181,ApiDB_PlasmoDB:PF3D7_0401800
Pf3D7_04_v3	104008			1596	-267			1	0	2	0	0	4	T		1.2	1.58422		1	2.01572		rna_PF3D7_0401800-1	rna_PF3D7_0401800-1	Pf3D7_04_v3	103742	105603	PF3D7_0401800-1	Plasmodium+exported+protein+%28PHISTb%29%2C+unknown+function+%28PfD80%29	PF3D7_0401800-1	1862	PF3D7_0401800	GO:0020036,GO:0044538	taxon:36329,EC:3.6.4.12,NCBI_gi:23498140,NCBI_gi:124505181,ApiDB_PlasmoDB:PF3D7_0401800
Pf3D7_04_v3	104009			1595	-268			19	1	1	0	1	1	C		3.47805	0.936257		0.705376	0.884493		rna_PF3D7_0401800-1	rna_PF3D7_0401800-1	Pf3D7_04_v3	103742	105603	PF3D7_0401800-1	Plasmodium+exported+protein+%28PHISTb%29%2C+unknown+function+%28PfD80%29	PF3D7_0401800-1	1862	PF3D7_0401800	GO:0020036,GO:0044538	taxon:36329,EC:3.6.4.12,NCBI_gi:23498140,NCBI_gi:124505181,ApiDB_PlasmoDB:PF3D7_0401800
Pf3D7_04_v3	104010			1594	-269			17	1	3	0	0	3	T		3.18822	1.35958		1	1.76179		rna_PF3D7_0401800-1	rna_PF3D7_0401800-1	Pf3D7_04_v3	103742	105603	PF3D7_0401800-1	Plasmodium+exported+protein+%28PHISTb%29%2C+unknown+function+%28PfD80%29	PF3D7_0401800-1	1862	PF3D7_0401800	GO:0020036,GO:0044538	taxon:36329,EC:3.6.4.12,NCBI_gi:23498140,NCBI_gi:124505181,ApiDB_PlasmoDB:PF3D7_0401800
Pf3D7_04_v3	104011			1593	-270			0	0	0	0	1	3	T		1	1		0.705376	1.24273		rna_PF3D7_0401800-1	rna_PF3D7_0401800-1	Pf3D7_04_v3	103742	105603	PF3D7_0401800-1	Plasmodium+exported+protein+%28PHISTb%29%2C+unknown+function+%28PfD80%29	PF3D7_0401800-1	1862	PF3D7_0401800	GO:0020036,GO:0044538	taxon:36329,EC:3.6.4.12,NCBI_gi:23498140,NCBI_gi:124505181,ApiDB_PlasmoDB:PF3D7_0401800
Pf3D7_04_v3	104012			1592	-271			4	7	2	0	0	0	T		0.491726	0.43278		1	1		rna_PF3D7_0401800-1	rna_PF3D7_0401800-1	Pf3D7_04_v3	103742	105603	PF3D7_0401800-1	Plasmodium+exported+protein+%28PHISTb%29%2C+unknown+function+%28PfD80%29	PF3D7_0401800-1	1862	PF3D7_0401800	GO:0020036,GO:0044538	taxon:36329,EC:3.6.4.12,NCBI_gi:23498140,NCBI_gi:124505181,ApiDB_PlasmoDB:PF3D7_0401800
Pf3D7_04_v3	104013			1591	-272			0	1	0	0	1	0	C		0.724594	0.724594		0.705376	0.705376		rna_PF3D7_0401800-1	rna_PF3D7_0401800-1	Pf3D7_04_v3	103742	105603	PF3D7_0401800-1	Plasmodium+exported+protein+%28PHISTb%29%2C+unknown+function+%28PfD80%29	PF3D7_0401800-1	1862	PF3D7_0401800	GO:0020036,GO:0044538	taxon:36329,EC:3.6.4.12,NCBI_gi:23498140,NCBI_gi:124505181,ApiDB_PlasmoDB:PF3D7_0401800
Pf3D7_04_v3	104014			1590	-273			9	0	5	0	0	7	T		2.8	2.46056		1	2.77752		rna_PF3D7_0401800-1	rna_PF3D7_0401800-1	Pf3D7_04_v3	103742	105603	PF3D7_0401800-1	Plasmodium+exported+protein+%28PHISTb%29%2C+unknown+function+%28PfD80%29	PF3D7_0401800-1	1862	PF3D7_0401800	GO:0020036,GO:0044538	taxon:36329,EC:3.6.4.12,NCBI_gi:23498140,NCBI_gi:124505181,ApiDB_PlasmoDB:PF3D7_0401800
Pf3D7_04_v3	104015			1589	-274			5	0	3	6	0	1	T		2	1.87634		2.94896	1.25393		rna_PF3D7_0401800-1	rna_PF3D7_0401800-1	Pf3D7_04_v3	103742	105603	PF3D7_0401800-1	Plasmodium+exported+protein+%28PHISTb%29%2C+unknown+function+%28PfD80%29	PF3D7_0401800-1	1862	PF3D7_0401800	GO:0020036,GO:0044538	taxon:36329,EC:3.6.4.12,NCBI_gi:23498140,NCBI_gi:124505181,ApiDB_PlasmoDB:PF3D7_0401800
Pf3D7_04_v3	104016			1588	-275			4	5	5	18	1	0	T		0.620601	0.848349		4.82963	0.705376		rna_PF3D7_0401800-1	rna_PF3D7_0401800-1	Pf3D7_04_v3	103742	105603	PF3D7_0401800-1	Plasmodium+exported+protein+%28PHISTb%29%2C+unknown+function+%28PfD80%29	PF3D7_0401800-1	1862	PF3D7_0401800	GO:0020036,GO:0044538	taxon:36329,EC:3.6.4.12,NCBI_gi:23498140,NCBI_gi:124505181,ApiDB_PlasmoDB:PF3D7_0401800
Pf3D7_04_v3	104017			1587	-276			3	0	7	0	1	2	T		1.6	3.04479		0.705376	1.06361		rna_PF3D7_0401800-1	rna_PF3D7_0401800-1	Pf3D7_04_v3	103742	105603	PF3D7_0401800-1	Plasmodium+exported+protein+%28PHISTb%29%2C+unknown+function+%28PfD80%29	PF3D7_0401800-1	1862	PF3D7_0401800	GO:0020036,GO:0044538	taxon:36329,EC:3.6.4.12,NCBI_gi:23498140,NCBI_gi:124505181,ApiDB_PlasmoDB:PF3D7_0401800
Pf3D7_04_v3	104018			1586	-277			0	1	1	0	4	0	T		0.724594	0.936257		0.374429	0.374429		rna_PF3D7_0401800-1	rna_PF3D7_0401800-1	Pf3D7_04_v3	103742	105603	PF3D7_0401800-1	Plasmodium+exported+protein+%28PHISTb%29%2C+unknown+function+%28PfD80%29	PF3D7_0401800-1	1862	PF3D7_0401800	GO:0020036,GO:0044538	taxon:36329,EC:3.6.4.12,NCBI_gi:23498140,NCBI_gi:124505181,ApiDB_PlasmoDB:PF3D7_0401800
Pf3D7_04_v3	104019			1585	-278			1	2	9	0	1	6	A		0.681754	2.06174		0.705376	1.78008		rna_PF3D7_0401800-1	rna_PF3D7_0401800-1	Pf3D7_04_v3	103742	105603	PF3D7_0401800-1	Plasmodium+exported+protein+%28PHISTb%29%2C+unknown+function+%28PfD80%29	PF3D7_0401800-1	1862	PF3D7_0401800	GO:0020036,GO:0044538	taxon:36329,EC:3.6.4.12,NCBI_gi:23498140,NCBI_gi:124505181,ApiDB_PlasmoDB:PF3D7_0401800
Pf3D7_04_v3	104020			1584	-279			1	1	5	0	0	3	T		0.869513	1.78291		1	1.76179		rna_PF3D7_0401800-1	rna_PF3D7_0401800-1	Pf3D7_04_v3	103742	105603	PF3D7_0401800-1	Plasmodium+exported+protein+%28PHISTb%29%2C+unknown+function+%28PfD80%29	PF3D7_0401800-1	1862	PF3D7_0401800	GO:0020036,GO:0044538	taxon:36329,EC:3.6.4.12,NCBI_gi:23498140,NCBI_gi:124505181,ApiDB_PlasmoDB:PF3D7_0401800
Pf3D7_04_v3	104021			1583	-280			0	3	3	0	0	0	A		0.467236	0.876692		1	1		rna_PF3D7_0401800-1	rna_PF3D7_0401800-1	Pf3D7_04_v3	103742	105603	PF3D7_0401800-1	Plasmodium+exported+protein+%28PHISTb%29%2C+unknown+function+%28PfD80%29	PF3D7_0401800-1	1862	PF3D7_0401800	GO:0020036,GO:0044538	taxon:36329,EC:3.6.4.12,NCBI_gi:23498140,NCBI_gi:124505181,ApiDB_PlasmoDB:PF3D7_0401800
Pf3D7_04_v3	104022			1582	-281			5	12	3	0	0	1	T		0.359648	0.337411		1	1.25393		rna_PF3D7_0401800-1	rna_PF3D7_0401800-1	Pf3D7_04_v3	103742	105603	PF3D7_0401800-1	Plasmodium+exported+protein+%28PHISTb%29%2C+unknown+function+%28PfD80%29	PF3D7_0401800-1	1862	PF3D7_0401800	GO:0020036,GO:0044538	taxon:36329,EC:3.6.4.12,NCBI_gi:23498140,NCBI_gi:124505181,ApiDB_PlasmoDB:PF3D7_0401800
Pf3D7_04_v3	104023			1581	-282			7	4	9	4	0	0	C		0.952256	1.43989		2.29931	1		rna_PF3D7_0401800-1	rna_PF3D7_0401800-1	Pf3D7_04_v3	103742	105603	PF3D7_0401800-1	Plasmodium+exported+protein+%28PHISTb%29%2C+unknown+function+%28PfD80%29	PF3D7_0401800-1	1862	PF3D7_0401800	GO:0020036,GO:0044538	taxon:36329,EC:3.6.4.12,NCBI_gi:23498140,NCBI_gi:124505181,ApiDB_PlasmoDB:PF3D7_0401800
Pf3D7_04_v3	104024			1580	-283			2	0	0	0	0	0	A		1.4	1		1	1		rna_PF3D7_0401800-1	rna_PF3D7_0401800-1	Pf3D7_04_v3	103742	105603	PF3D7_0401800-1	Plasmodium+exported+protein+%28PHISTb%29%2C+unknown+function+%28PfD80%29	PF3D7_0401800-1	1862	PF3D7_0401800	GO:0020036,GO:0044538	taxon:36329,EC:3.6.4.12,NCBI_gi:23498140,NCBI_gi:124505181,ApiDB_PlasmoDB:PF3D7_0401800
Pf3D7_04_v3	104025			1579	-284			8	4	4	9	1	0	T		1.03161	0.860383		2.7675	0.705376		rna_PF3D7_0401800-1	rna_PF3D7_0401800-1	Pf3D7_04_v3	103742	105603	PF3D7_0401800-1	Plasmodium+exported+protein+%28PHISTb%29%2C+unknown+function+%28PfD80%29	PF3D7_0401800-1	1862	PF3D7_0401800	GO:0020036,GO:0044538	taxon:36329,EC:3.6.4.12,NCBI_gi:23498140,NCBI_gi:124505181,ApiDB_PlasmoDB:PF3D7_0401800
Pf3D7_04_v3	104026			1578	-285			6	1	2	4	0	3	C		1.59411	1.14792		2.29931	1.76179		rna_PF3D7_0401800-1	rna_PF3D7_0401800-1	Pf3D7_04_v3	103742	105603	PF3D7_0401800-1	Plasmodium+exported+protein+%28PHISTb%29%2C+unknown+function+%28PfD80%29	PF3D7_0401800-1	1862	PF3D7_0401800	GO:0020036,GO:0044538	taxon:36329,EC:3.6.4.12,NCBI_gi:23498140,NCBI_gi:124505181,ApiDB_PlasmoDB:PF3D7_0401800
Pf3D7_04_v3	104027			1577	-286			7	0	0	0	1	0	A		2.4	1		0.705376	0.705376		rna_PF3D7_0401800-1	rna_PF3D7_0401800-1	Pf3D7_04_v3	103742	105603	PF3D7_0401800-1	Plasmodium+exported+protein+%28PHISTb%29%2C+unknown+function+%28PfD80%29	PF3D7_0401800-1	1862	PF3D7_0401800	GO:0020036,GO:0044538	taxon:36329,EC:3.6.4.12,NCBI_gi:23498140,NCBI_gi:124505181,ApiDB_PlasmoDB:PF3D7_0401800
Pf3D7_04_v3	104028			1576	-287			0	5	6	1	0	1	A		0.344779	0.949063		1.32483	1.25393		rna_PF3D7_0401800-1	rna_PF3D7_0401800-1	Pf3D7_04_v3	103742	105603	PF3D7_0401800-1	Plasmodium+exported+protein+%28PHISTb%29%2C+unknown+function+%28PfD80%29	PF3D7_0401800-1	1862	PF3D7_0401800	GO:0020036,GO:0044538	taxon:36329,EC:3.6.4.12,NCBI_gi:23498140,NCBI_gi:124505181,ApiDB_PlasmoDB:PF3D7_0401800
Pf3D7_04_v3	104029			1575	-288			5	0	1	0	1	0	A		2	1.29211		0.705376	0.705376		rna_PF3D7_0401800-1	rna_PF3D7_0401800-1	Pf3D7_04_v3	103742	105603	PF3D7_0401800-1	Plasmodium+exported+protein+%28PHISTb%29%2C+unknown+function+%28PfD80%29	PF3D7_0401800-1	1862	PF3D7_0401800	GO:0020036,GO:0044538	taxon:36329,EC:3.6.4.12,NCBI_gi:23498140,NCBI_gi:124505181,ApiDB_PlasmoDB:PF3D7_0401800
Pf3D7_04_v3	104030			1574	-289			1	5	4	0	0	1	T		0.413734	0.747635		1	1.25393		rna_PF3D7_0401800-1	rna_PF3D7_0401800-1	Pf3D7_04_v3	103742	105603	PF3D7_0401800-1	Plasmodium+exported+protein+%28PHISTb%29%2C+unknown+function+%28PfD80%29	PF3D7_0401800-1	1862	PF3D7_0401800	GO:0020036,GO:0044538	taxon:36329,EC:3.6.4.12,NCBI_gi:23498140,NCBI_gi:124505181,ApiDB_PlasmoDB:PF3D7_0401800
Pf3D7_04_v3	104031			1573	-290			0	3	7	0	1	4	T		0.467236	1.42263		0.705376	1.42184		rna_PF3D7_0401800-1	rna_PF3D7_0401800-1	Pf3D7_04_v3	103742	105603	PF3D7_0401800-1	Plasmodium+exported+protein+%28PHISTb%29%2C+unknown+function+%28PfD80%29	PF3D7_0401800-1	1862	PF3D7_0401800	GO:0020036,GO:0044538	taxon:36329,EC:3.6.4.12,NCBI_gi:23498140,NCBI_gi:124505181,ApiDB_PlasmoDB:PF3D7_0401800
Pf3D7_04_v3	104032			1572	-291			0	0	4	0	0	2	T		1	2.16845		1	1.50786		rna_PF3D7_0401800-1	rna_PF3D7_0401800-1	Pf3D7_04_v3	103742	105603	PF3D7_0401800-1	Plasmodium+exported+protein+%28PHISTb%29%2C+unknown+function+%28PfD80%29	PF3D7_0401800-1	1862	PF3D7_0401800	GO:0020036,GO:0044538	taxon:36329,EC:3.6.4.12,NCBI_gi:23498140,NCBI_gi:124505181,ApiDB_PlasmoDB:PF3D7_0401800
Pf3D7_04_v3	104033			1571	-292			5	1	5	14	0	0	T		1.44919	1.78291		5.54758	1		rna_PF3D7_0401800-1	rna_PF3D7_0401800-1	Pf3D7_04_v3	103742	105603	PF3D7_0401800-1	Plasmodium+exported+protein+%28PHISTb%29%2C+unknown+function+%28PfD80%29	PF3D7_0401800-1	1862	PF3D7_0401800	GO:0020036,GO:0044538	taxon:36329,EC:3.6.4.12,NCBI_gi:23498140,NCBI_gi:124505181,ApiDB_PlasmoDB:PF3D7_0401800
Pf3D7_04_v3	104034			1570	-293			0	3	5	6	0	3	T		0.467236	1.14966		2.94896	1.76179		rna_PF3D7_0401800-1	rna_PF3D7_0401800-1	Pf3D7_04_v3	103742	105603	PF3D7_0401800-1	Plasmodium+exported+protein+%28PHISTb%29%2C+unknown+function+%28PfD80%29	PF3D7_0401800-1	1862	PF3D7_0401800	GO:0020036,GO:0044538	taxon:36329,EC:3.6.4.12,NCBI_gi:23498140,NCBI_gi:124505181,ApiDB_PlasmoDB:PF3D7_0401800
Pf3D7_04_v3	104035			1569	-294			0	0	2	0	0	4	C		1	1.58422		1	2.01572		rna_PF3D7_0401800-1	rna_PF3D7_0401800-1	Pf3D7_04_v3	103742	105603	PF3D7_0401800-1	Plasmodium+exported+protein+%28PHISTb%29%2C+unknown+function+%28PfD80%29	PF3D7_0401800-1	1862	PF3D7_0401800	GO:0020036,GO:0044538	taxon:36329,EC:3.6.4.12,NCBI_gi:23498140,NCBI_gi:124505181,ApiDB_PlasmoDB:PF3D7_0401800
Pf3D7_04_v3	104036			1568	-295			4	0	3	0	0	0	T		1.8	1.87634		1	1		rna_PF3D7_0401800-1	rna_PF3D7_0401800-1	Pf3D7_04_v3	103742	105603	PF3D7_0401800-1	Plasmodium+exported+protein+%28PHISTb%29%2C+unknown+function+%28PfD80%29	PF3D7_0401800-1	1862	PF3D7_0401800	GO:0020036,GO:0044538	taxon:36329,EC:3.6.4.12,NCBI_gi:23498140,NCBI_gi:124505181,ApiDB_PlasmoDB:PF3D7_0401800
Pf3D7_04_v3	104037			1567	-296			6	2	3	0	2	0	T		1.24988	1.066		0.54485	0.54485		rna_PF3D7_0401800-1	rna_PF3D7_0401800-1	Pf3D7_04_v3	103742	105603	PF3D7_0401800-1	Plasmodium+exported+protein+%28PHISTb%29%2C+unknown+function+%28PfD80%29	PF3D7_0401800-1	1862	PF3D7_0401800	GO:0020036,GO:0044538	taxon:36329,EC:3.6.4.12,NCBI_gi:23498140,NCBI_gi:124505181,ApiDB_PlasmoDB:PF3D7_0401800
Pf3D7_04_v3	104038			1566	-297			0	7	5	0	0	3	T		0.273181	0.672178		1	1.76179		rna_PF3D7_0401800-1	rna_PF3D7_0401800-1	Pf3D7_04_v3	103742	105603	PF3D7_0401800-1	Plasmodium+exported+protein+%28PHISTb%29%2C+unknown+function+%28PfD80%29	PF3D7_0401800-1	1862	PF3D7_0401800	GO:0020036,GO:0044538	taxon:36329,EC:3.6.4.12,NCBI_gi:23498140,NCBI_gi:124505181,ApiDB_PlasmoDB:PF3D7_0401800
Pf3D7_04_v3	104039			1565	-298			0	3	3	3	0	3	T		0.467236	0.876692		1.97448	1.76179		rna_PF3D7_0401800-1	rna_PF3D7_0401800-1	Pf3D7_04_v3	103742	105603	PF3D7_0401800-1	Plasmodium+exported+protein+%28PHISTb%29%2C+unknown+function+%28PfD80%29	PF3D7_0401800-1	1862	PF3D7_0401800	GO:0020036,GO:0044538	taxon:36329,EC:3.6.4.12,NCBI_gi:23498140,NCBI_gi:124505181,ApiDB_PlasmoDB:PF3D7_0401800
Pf3D7_04_v3	104040			1564	-299			6	7	9	0	5	1	T		0.600998	0.991376		0.32379	0.406011		rna_PF3D7_0401800-1	rna_PF3D7_0401800-1	Pf3D7_04_v3	103742	105603	PF3D7_0401800-1	Plasmodium+exported+protein+%28PHISTb%29%2C+unknown+function+%28PfD80%29	PF3D7_0401800-1	1862	PF3D7_0401800	GO:0020036,GO:0044538	taxon:36329,EC:3.6.4.12,NCBI_gi:23498140,NCBI_gi:124505181,ApiDB_PlasmoDB:PF3D7_0401800
Pf3D7_04_v3	104041			1563	-300			0	8	5	5	0	0	C		0.247484	0.60895		2.62413	1		rna_PF3D7_0401800-1	rna_PF3D7_0401800-1	Pf3D7_04_v3	103742	105603	PF3D7_0401800-1	Plasmodium+exported+protein+%28PHISTb%29%2C+unknown+function+%28PfD80%29	PF3D7_0401800-1	1862	PF3D7_0401800	GO:0020036,GO:0044538	taxon:36329,EC:3.6.4.12,NCBI_gi:23498140,NCBI_gi:124505181,ApiDB_PlasmoDB:PF3D7_0401800
Pf3D7_04_v3	104042			1562	-301			2	0	2	6	0	0	A		1.4	1.58422		2.94896	1		rna_PF3D7_0401800-1	rna_PF3D7_0401800-1	Pf3D7_04_v3	103742	105603	PF3D7_0401800-1	Plasmodium+exported+protein+%28PHISTb%29%2C+unknown+function+%28PfD80%29	PF3D7_0401800-1	1862	PF3D7_0401800	GO:0020036,GO:0044538	taxon:36329,EC:3.6.4.12,NCBI_gi:23498140,NCBI_gi:124505181,ApiDB_PlasmoDB:PF3D7_0401800
Pf3D7_04_v3	104043			1561	-302			0	1	1	0	0	2	T		0.724594	0.936257		1	1.50786		rna_PF3D7_0401800-1	rna_PF3D7_0401800-1	Pf3D7_04_v3	103742	105603	PF3D7_0401800-1	Plasmodium+exported+protein+%28PHISTb%29%2C+unknown+function+%28PfD80%29	PF3D7_0401800-1	1862	PF3D7_0401800	GO:0020036,GO:0044538	taxon:36329,EC:3.6.4.12,NCBI_gi:23498140,NCBI_gi:124505181,ApiDB_PlasmoDB:PF3D7_0401800
Pf3D7_04_v3	104044			1560	-303			0	6	4	0	1	1	T		0.304832	0.661013		0.705376	0.884493		rna_PF3D7_0401800-1	rna_PF3D7_0401800-1	Pf3D7_04_v3	103742	105603	PF3D7_0401800-1	Plasmodium+exported+protein+%28PHISTb%29%2C+unknown+function+%28PfD80%29	PF3D7_0401800-1	1862	PF3D7_0401800	GO:0020036,GO:0044538	taxon:36329,EC:3.6.4.12,NCBI_gi:23498140,NCBI_gi:124505181,ApiDB_PlasmoDB:PF3D7_0401800
Pf3D7_04_v3	104045			1559	-304			5	1	5	0	0	1	T		1.44919	1.78291		1	1.25393		rna_PF3D7_0401800-1	rna_PF3D7_0401800-1	Pf3D7_04_v3	103742	105603	PF3D7_0401800-1	Plasmodium+exported+protein+%28PHISTb%29%2C+unknown+function+%28PfD80%29	PF3D7_0401800-1	1862	PF3D7_0401800	GO:0020036,GO:0044538	taxon:36329,EC:3.6.4.12,NCBI_gi:23498140,NCBI_gi:124505181,ApiDB_PlasmoDB:PF3D7_0401800
Pf3D7_04_v3	104046			1558	-305			15	3	2	0	0	1	T		1.86894	0.740206		1	1.25393		rna_PF3D7_0401800-1	rna_PF3D7_0401800-1	Pf3D7_04_v3	103742	105603	PF3D7_0401800-1	Plasmodium+exported+protein+%28PHISTb%29%2C+unknown+function+%28PfD80%29	PF3D7_0401800-1	1862	PF3D7_0401800	GO:0020036,GO:0044538	taxon:36329,EC:3.6.4.12,NCBI_gi:23498140,NCBI_gi:124505181,ApiDB_PlasmoDB:PF3D7_0401800
Pf3D7_04_v3	104047			1557	-306			13	3	7	3	1	0	C		1.68205	1.42263		1.39275	0.705376		rna_PF3D7_0401800-1	rna_PF3D7_0401800-1	Pf3D7_04_v3	103742	105603	PF3D7_0401800-1	Plasmodium+exported+protein+%28PHISTb%29%2C+unknown+function+%28PfD80%29	PF3D7_0401800-1	1862	PF3D7_0401800	GO:0020036,GO:0044538	taxon:36329,EC:3.6.4.12,NCBI_gi:23498140,NCBI_gi:124505181,ApiDB_PlasmoDB:PF3D7_0401800
Pf3D7_04_v3	104048			1556	-307			12	9	6	0	0	0	A		0.769102	0.622672		1	1		rna_PF3D7_0401800-1	rna_PF3D7_0401800-1	Pf3D7_04_v3	103742	105603	PF3D7_0401800-1	Plasmodium+exported+protein+%28PHISTb%29%2C+unknown+function+%28PfD80%29	PF3D7_0401800-1	1862	PF3D7_0401800	GO:0020036,GO:0044538	taxon:36329,EC:3.6.4.12,NCBI_gi:23498140,NCBI_gi:124505181,ApiDB_PlasmoDB:PF3D7_0401800
Pf3D7_04_v3	104049			1555	-308			7	7	9	3	1	1	T		0.655634	0.991376		1.39275	0.884493		rna_PF3D7_0401800-1	rna_PF3D7_0401800-1	Pf3D7_04_v3	103742	105603	PF3D7_0401800-1	Plasmodium+exported+protein+%28PHISTb%29%2C+unknown+function+%28PfD80%29	PF3D7_0401800-1	1862	PF3D7_0401800	GO:0020036,GO:0044538	taxon:36329,EC:3.6.4.12,NCBI_gi:23498140,NCBI_gi:124505181,ApiDB_PlasmoDB:PF3D7_0401800
Pf3D7_04_v3	104050			1554	-309			24	2	8	1	1	2	T		3.29515	1.89579		0.934501	1.06361		rna_PF3D7_0401800-1	rna_PF3D7_0401800-1	Pf3D7_04_v3	103742	105603	PF3D7_0401800-1	Plasmodium+exported+protein+%28PHISTb%29%2C+unknown+function+%28PfD80%29	PF3D7_0401800-1	1862	PF3D7_0401800	GO:0020036,GO:0044538	taxon:36329,EC:3.6.4.12,NCBI_gi:23498140,NCBI_gi:124505181,ApiDB_PlasmoDB:PF3D7_0401800
Pf3D7_04_v3	104051			1553	-310			15	0	1	10	0	2	A		4	1.29211		4.24827	1.50786		rna_PF3D7_0401800-1	rna_PF3D7_0401800-1	Pf3D7_04_v3	103742	105603	PF3D7_0401800-1	Plasmodium+exported+protein+%28PHISTb%29%2C+unknown+function+%28PfD80%29	PF3D7_0401800-1	1862	PF3D7_0401800	GO:0020036,GO:0044538	taxon:36329,EC:3.6.4.12,NCBI_gi:23498140,NCBI_gi:124505181,ApiDB_PlasmoDB:PF3D7_0401800
Pf3D7_04_v3	104052			1552	-311			12	1	5	4	1	2	A		2.46362	1.78291		1.62188	1.06361		rna_PF3D7_0401800-1	rna_PF3D7_0401800-1	Pf3D7_04_v3	103742	105603	PF3D7_0401800-1	Plasmodium+exported+protein+%28PHISTb%29%2C+unknown+function+%28PfD80%29	PF3D7_0401800-1	1862	PF3D7_0401800	GO:0020036,GO:0044538	taxon:36329,EC:3.6.4.12,NCBI_gi:23498140,NCBI_gi:124505181,ApiDB_PlasmoDB:PF3D7_0401800
Pf3D7_04_v3	104053			1551	-312			2	2	3	0	0	1	T		0.79538	1.066		1	1.25393		rna_PF3D7_0401800-1	rna_PF3D7_0401800-1	Pf3D7_04_v3	103742	105603	PF3D7_0401800-1	Plasmodium+exported+protein+%28PHISTb%29%2C+unknown+function+%28PfD80%29	PF3D7_0401800-1	1862	PF3D7_0401800	GO:0020036,GO:0044538	taxon:36329,EC:3.6.4.12,NCBI_gi:23498140,NCBI_gi:124505181,ApiDB_PlasmoDB:PF3D7_0401800
Pf3D7_04_v3	104054			1550	-313			5	5	5	0	0	0	C		0.689557	0.848349		1	1		rna_PF3D7_0401800-1	rna_PF3D7_0401800-1	Pf3D7_04_v3	103742	105603	PF3D7_0401800-1	Plasmodium+exported+protein+%28PHISTb%29%2C+unknown+function+%28PfD80%29	PF3D7_0401800-1	1862	PF3D7_0401800	GO:0020036,GO:0044538	taxon:36329,EC:3.6.4.12,NCBI_gi:23498140,NCBI_gi:124505181,ApiDB_PlasmoDB:PF3D7_0401800
Pf3D7_04_v3	104055			1549	-314			2	0	1	8	0	0	A		1.4	1.29211		3.59862	1		rna_PF3D7_0401800-1	rna_PF3D7_0401800-1	Pf3D7_04_v3	103742	105603	PF3D7_0401800-1	Plasmodium+exported+protein+%28PHISTb%29%2C+unknown+function+%28PfD80%29	PF3D7_0401800-1	1862	PF3D7_0401800	GO:0020036,GO:0044538	taxon:36329,EC:3.6.4.12,NCBI_gi:23498140,NCBI_gi:124505181,ApiDB_PlasmoDB:PF3D7_0401800
Pf3D7_04_v3	104056			1548	-315			4	0	0	0	0	2	A		1.8	1		1	1.50786		rna_PF3D7_0401800-1	rna_PF3D7_0401800-1	Pf3D7_04_v3	103742	105603	PF3D7_0401800-1	Plasmodium+exported+protein+%28PHISTb%29%2C+unknown+function+%28PfD80%29	PF3D7_0401800-1	1862	PF3D7_0401800	GO:0020036,GO:0044538	taxon:36329,EC:3.6.4.12,NCBI_gi:23498140,NCBI_gi:124505181,ApiDB_PlasmoDB:PF3D7_0401800
Pf3D7_04_v3	104057			1547	-316			8	2	1	0	1	0	A		1.47713	0.734086		0.705376	0.705376		rna_PF3D7_0401800-1	rna_PF3D7_0401800-1	Pf3D7_04_v3	103742	105603	PF3D7_0401800-1	Plasmodium+exported+protein+%28PHISTb%29%2C+unknown+function+%28PfD80%29	PF3D7_0401800-1	1862	PF3D7_0401800	GO:0020036,GO:0044538	taxon:36329,EC:3.6.4.12,NCBI_gi:23498140,NCBI_gi:124505181,ApiDB_PlasmoDB:PF3D7_0401800
Pf3D7_04_v3	104058			1546	-317			7	3	0	0	0	0	G		1.12137	0.467236		1	1		rna_PF3D7_0401800-1	rna_PF3D7_0401800-1	Pf3D7_04_v3	103742	105603	PF3D7_0401800-1	Plasmodium+exported+protein+%28PHISTb%29%2C+unknown+function+%28PfD80%29	PF3D7_0401800-1	1862	PF3D7_0401800	GO:0020036,GO:0044538	taxon:36329,EC:3.6.4.12,NCBI_gi:23498140,NCBI_gi:124505181,ApiDB_PlasmoDB:PF3D7_0401800
Pf3D7_04_v3	104059			1545	-318			0	4	0	0	2	0	A		0.396774	0.396774		0.54485	0.54485		rna_PF3D7_0401800-1	rna_PF3D7_0401800-1	Pf3D7_04_v3	103742	105603	PF3D7_0401800-1	Plasmodium+exported+protein+%28PHISTb%29%2C+unknown+function+%28PfD80%29	PF3D7_0401800-1	1862	PF3D7_0401800	GO:0020036,GO:0044538	taxon:36329,EC:3.6.4.12,NCBI_gi:23498140,NCBI_gi:124505181,ApiDB_PlasmoDB:PF3D7_0401800
Pf3D7_04_v3	104060			1544	-319			4	8	2	0	0	0	A		0.445472	0.392071		1	1		rna_PF3D7_0401800-1	rna_PF3D7_0401800-1	Pf3D7_04_v3	103742	105603	PF3D7_0401800-1	Plasmodium+exported+protein+%28PHISTb%29%2C+unknown+function+%28PfD80%29	PF3D7_0401800-1	1862	PF3D7_0401800	GO:0020036,GO:0044538	taxon:36329,EC:3.6.4.12,NCBI_gi:23498140,NCBI_gi:124505181,ApiDB_PlasmoDB:PF3D7_0401800
Pf3D7_04_v3	104061			1543	-320			12	3	2	0	1	2	T		1.5886	0.740206		0.705376	1.06361		rna_PF3D7_0401800-1	rna_PF3D7_0401800-1	Pf3D7_04_v3	103742	105603	PF3D7_0401800-1	Plasmodium+exported+protein+%28PHISTb%29%2C+unknown+function+%28PfD80%29	PF3D7_0401800-1	1862	PF3D7_0401800	GO:0020036,GO:0044538	taxon:36329,EC:3.6.4.12,NCBI_gi:23498140,NCBI_gi:124505181,ApiDB_PlasmoDB:PF3D7_0401800
Pf3D7_04_v3	104062			1542	-321			1	0	3	0	0	1	A		1.2	1.87634		1	1.25393		rna_PF3D7_0401800-1	rna_PF3D7_0401800-1	Pf3D7_04_v3	103742	105603	PF3D7_0401800-1	Plasmodium+exported+protein+%28PHISTb%29%2C+unknown+function+%28PfD80%29	PF3D7_0401800-1	1862	PF3D7_0401800	GO:0020036,GO:0044538	taxon:36329,EC:3.6.4.12,NCBI_gi:23498140,NCBI_gi:124505181,ApiDB_PlasmoDB:PF3D7_0401800
Pf3D7_04_v3	104063			1541	-322			11	17	3	0	2	7	T		0.428874	0.251472		0.54485	1.51333		rna_PF3D7_0401800-1	rna_PF3D7_0401800-1	Pf3D7_04_v3	103742	105603	PF3D7_0401800-1	Plasmodium+exported+protein+%28PHISTb%29%2C+unknown+function+%28PfD80%29	PF3D7_0401800-1	1862	PF3D7_0401800	GO:0020036,GO:0044538	taxon:36329,EC:3.6.4.12,NCBI_gi:23498140,NCBI_gi:124505181,ApiDB_PlasmoDB:PF3D7_0401800
Pf3D7_04_v3	104064			1540	-323			4	5	4	2	4	0	A		0.620601	0.747635		0.617678	0.374429		rna_PF3D7_0401800-1	rna_PF3D7_0401800-1	Pf3D7_04_v3	103742	105603	PF3D7_0401800-1	Plasmodium+exported+protein+%28PHISTb%29%2C+unknown+function+%28PfD80%29	PF3D7_0401800-1	1862	PF3D7_0401800	GO:0020036,GO:0044538	taxon:36329,EC:3.6.4.12,NCBI_gi:23498140,NCBI_gi:124505181,ApiDB_PlasmoDB:PF3D7_0401800
Pf3D7_04_v3	104065			1539	-324			12	2	13	3	6	6	A		1.93164	2.72557		0.563155	0.719769		rna_PF3D7_0401800-1	rna_PF3D7_0401800-1	Pf3D7_04_v3	103742	105603	PF3D7_0401800-1	Plasmodium+exported+protein+%28PHISTb%29%2C+unknown+function+%28PfD80%29	PF3D7_0401800-1	1862	PF3D7_0401800	GO:0020036,GO:0044538	taxon:36329,EC:3.6.4.12,NCBI_gi:23498140,NCBI_gi:124505181,ApiDB_PlasmoDB:PF3D7_0401800
Pf3D7_04_v3	104066			1538	-325			3	4	2	4	1	0	T		0.634838	0.628578		1.62188	0.705376		rna_PF3D7_0401800-1	rna_PF3D7_0401800-1	Pf3D7_04_v3	103742	105603	PF3D7_0401800-1	Plasmodium+exported+protein+%28PHISTb%29%2C+unknown+function+%28PfD80%29	PF3D7_0401800-1	1862	PF3D7_0401800	GO:0020036,GO:0044538	taxon:36329,EC:3.6.4.12,NCBI_gi:23498140,NCBI_gi:124505181,ApiDB_PlasmoDB:PF3D7_0401800
Pf3D7_04_v3	104067			1537	-326			0	5	0	0	1	0	T		0.344779	0.344779		0.705376	0.705376		rna_PF3D7_0401800-1	rna_PF3D7_0401800-1	Pf3D7_04_v3	103742	105603	PF3D7_0401800-1	Plasmodium+exported+protein+%28PHISTb%29%2C+unknown+function+%28PfD80%29	PF3D7_0401800-1	1862	PF3D7_0401800	GO:0020036,GO:0044538	taxon:36329,EC:3.6.4.12,NCBI_gi:23498140,NCBI_gi:124505181,ApiDB_PlasmoDB:PF3D7_0401800
Pf3D7_04_v3	104068			1536	-327			13	8	2	0	0	2	T		0.890944	0.392071		1	1.50786		rna_PF3D7_0401800-1	rna_PF3D7_0401800-1	Pf3D7_04_v3	103742	105603	PF3D7_0401800-1	Plasmodium+exported+protein+%28PHISTb%29%2C+unknown+function+%28PfD80%29	PF3D7_0401800-1	1862	PF3D7_0401800	GO:0020036,GO:0044538	taxon:36329,EC:3.6.4.12,NCBI_gi:23498140,NCBI_gi:124505181,ApiDB_PlasmoDB:PF3D7_0401800
Pf3D7_04_v3	104069			1535	-328			8	4	1	3	0	2	A		1.03161	0.512676		1.97448	1.50786		rna_PF3D7_0401800-1	rna_PF3D7_0401800-1	Pf3D7_04_v3	103742	105603	PF3D7_0401800-1	Plasmodium+exported+protein+%28PHISTb%29%2C+unknown+function+%28PfD80%29	PF3D7_0401800-1	1862	PF3D7_0401800	GO:0020036,GO:0044538	taxon:36329,EC:3.6.4.12,NCBI_gi:23498140,NCBI_gi:124505181,ApiDB_PlasmoDB:PF3D7_0401800
Pf3D7_04_v3	104070			1534	-329			6	1	0	0	1	0	C		1.59411	0.724594		0.705376	0.705376		rna_PF3D7_0401800-1	rna_PF3D7_0401800-1	Pf3D7_04_v3	103742	105603	PF3D7_0401800-1	Plasmodium+exported+protein+%28PHISTb%29%2C+unknown+function+%28PfD80%29	PF3D7_0401800-1	1862	PF3D7_0401800	GO:0020036,GO:0044538	taxon:36329,EC:3.6.4.12,NCBI_gi:23498140,NCBI_gi:124505181,ApiDB_PlasmoDB:PF3D7_0401800
Pf3D7_04_v3	104071			1533	-330			0	0	2	0	3	0	G		1	1.58422		0.443842	0.443842		rna_PF3D7_0401800-1	rna_PF3D7_0401800-1	Pf3D7_04_v3	103742	105603	PF3D7_0401800-1	Plasmodium+exported+protein+%28PHISTb%29%2C+unknown+function+%28PfD80%29	PF3D7_0401800-1	1862	PF3D7_0401800	GO:0020036,GO:0044538	taxon:36329,EC:3.6.4.12,NCBI_gi:23498140,NCBI_gi:124505181,ApiDB_PlasmoDB:PF3D7_0401800
Pf3D7_04_v3	104072			1532	-331			0	0	10	0	0	3	T		1	3.92112		1	1.76179		rna_PF3D7_0401800-1	rna_PF3D7_0401800-1	Pf3D7_04_v3	103742	105603	PF3D7_0401800-1	Plasmodium+exported+protein+%28PHISTb%29%2C+unknown+function+%28PfD80%29	PF3D7_0401800-1	1862	PF3D7_0401800	GO:0020036,GO:0044538	taxon:36329,EC:3.6.4.12,NCBI_gi:23498140,NCBI_gi:124505181,ApiDB_PlasmoDB:PF3D7_0401800
Pf3D7_04_v3	104073			1531	-332			7	7	11	0	3	7	A		0.655634	1.15098		0.443842	1.23278		rna_PF3D7_0401800-1	rna_PF3D7_0401800-1	Pf3D7_04_v3	103742	105603	PF3D7_0401800-1	Plasmodium+exported+protein+%28PHISTb%29%2C+unknown+function+%28PfD80%29	PF3D7_0401800-1	1862	PF3D7_0401800	GO:0020036,GO:0044538	taxon:36329,EC:3.6.4.12,NCBI_gi:23498140,NCBI_gi:124505181,ApiDB_PlasmoDB:PF3D7_0401800
Pf3D7_04_v3	104074			1530	-333			2	0	1	0	0	2	T		1.4	1.29211		1	1.50786		rna_PF3D7_0401800-1	rna_PF3D7_0401800-1	Pf3D7_04_v3	103742	105603	PF3D7_0401800-1	Plasmodium+exported+protein+%28PHISTb%29%2C+unknown+function+%28PfD80%29	PF3D7_0401800-1	1862	PF3D7_0401800	GO:0020036,GO:0044538	taxon:36329,EC:3.6.4.12,NCBI_gi:23498140,NCBI_gi:124505181,ApiDB_PlasmoDB:PF3D7_0401800
Pf3D7_04_v3	104075			1529	-334			0	0	8	15	2	4	A		1	3.3369		3.19958	1.09827		rna_PF3D7_0401800-1	rna_PF3D7_0401800-1	Pf3D7_04_v3	103742	105603	PF3D7_0401800-1	Plasmodium+exported+protein+%28PHISTb%29%2C+unknown+function+%28PfD80%29	PF3D7_0401800-1	1862	PF3D7_0401800	GO:0020036,GO:0044538	taxon:36329,EC:3.6.4.12,NCBI_gi:23498140,NCBI_gi:124505181,ApiDB_PlasmoDB:PF3D7_0401800
Pf3D7_04_v3	104076			1528	-335			15	7	6	0	0	5	T		1.09272	0.751978		1	2.26966		rna_PF3D7_0401800-1	rna_PF3D7_0401800-1	Pf3D7_04_v3	103742	105603	PF3D7_0401800-1	Plasmodium+exported+protein+%28PHISTb%29%2C+unknown+function+%28PfD80%29	PF3D7_0401800-1	1862	PF3D7_0401800	GO:0020036,GO:0044538	taxon:36329,EC:3.6.4.12,NCBI_gi:23498140,NCBI_gi:124505181,ApiDB_PlasmoDB:PF3D7_0401800
Pf3D7_04_v3	104077			1527	-336			2	18	5	0	1	1	A		0.178538	0.313788		0.705376	0.884493		rna_PF3D7_0401800-1	rna_PF3D7_0401800-1	Pf3D7_04_v3	103742	105603	PF3D7_0401800-1	Plasmodium+exported+protein+%28PHISTb%29%2C+unknown+function+%28PfD80%29	PF3D7_0401800-1	1862	PF3D7_0401800	GO:0020036,GO:0044538	taxon:36329,EC:3.6.4.12,NCBI_gi:23498140,NCBI_gi:124505181,ApiDB_PlasmoDB:PF3D7_0401800
Pf3D7_04_v3	104078			1526	-337			5	1	2	0	0	2	T		1.44919	1.14792		1	1.50786		rna_PF3D7_0401800-1	rna_PF3D7_0401800-1	Pf3D7_04_v3	103742	105603	PF3D7_0401800-1	Plasmodium+exported+protein+%28PHISTb%29%2C+unknown+function+%28PfD80%29	PF3D7_0401800-1	1862	PF3D7_0401800	GO:0020036,GO:0044538	taxon:36329,EC:3.6.4.12,NCBI_gi:23498140,NCBI_gi:124505181,ApiDB_PlasmoDB:PF3D7_0401800
Pf3D7_04_v3	104079			1525	-338			0	0	1	0	0	0	T		1	1.29211		1	1		rna_PF3D7_0401800-1	rna_PF3D7_0401800-1	Pf3D7_04_v3	103742	105603	PF3D7_0401800-1	Plasmodium+exported+protein+%28PHISTb%29%2C+unknown+function+%28PfD80%29	PF3D7_0401800-1	1862	PF3D7_0401800	GO:0020036,GO:0044538	taxon:36329,EC:3.6.4.12,NCBI_gi:23498140,NCBI_gi:124505181,ApiDB_PlasmoDB:PF3D7_0401800
Pf3D7_04_v3	104080			1524	-339			1	2	0	0	0	0	G		0.681754	0.568129		1	1		rna_PF3D7_0401800-1	rna_PF3D7_0401800-1	Pf3D7_04_v3	103742	105603	PF3D7_0401800-1	Plasmodium+exported+protein+%28PHISTb%29%2C+unknown+function+%28PfD80%29	PF3D7_0401800-1	1862	PF3D7_0401800	GO:0020036,GO:0044538	taxon:36329,EC:3.6.4.12,NCBI_gi:23498140,NCBI_gi:124505181,ApiDB_PlasmoDB:PF3D7_0401800
Pf3D7_04_v3	104081			1523	-340			2	4	2	0	0	1	A		0.555483	0.628578		1	1.25393		rna_PF3D7_0401800-1	rna_PF3D7_0401800-1	Pf3D7_04_v3	103742	105603	PF3D7_0401800-1	Plasmodium+exported+protein+%28PHISTb%29%2C+unknown+function+%28PfD80%29	PF3D7_0401800-1	1862	PF3D7_0401800	GO:0020036,GO:0044538	taxon:36329,EC:3.6.4.12,NCBI_gi:23498140,NCBI_gi:124505181,ApiDB_PlasmoDB:PF3D7_0401800
Pf3D7_04_v3	104082			1522	-341			0	2	1	1	4	0	G		0.568129	0.734086		0.496053	0.374429		rna_PF3D7_0401800-1	rna_PF3D7_0401800-1	Pf3D7_04_v3	103742	105603	PF3D7_0401800-1	Plasmodium+exported+protein+%28PHISTb%29%2C+unknown+function+%28PfD80%29	PF3D7_0401800-1	1862	PF3D7_0401800	GO:0020036,GO:0044538	taxon:36329,EC:3.6.4.12,NCBI_gi:23498140,NCBI_gi:124505181,ApiDB_PlasmoDB:PF3D7_0401800
Pf3D7_04_v3	104083			1521	-342			4	2	1	5	1	0	T		1.02263	0.734086		1.851	0.705376		rna_PF3D7_0401800-1	rna_PF3D7_0401800-1	Pf3D7_04_v3	103742	105603	PF3D7_0401800-1	Plasmodium+exported+protein+%28PHISTb%29%2C+unknown+function+%28PfD80%29	PF3D7_0401800-1	1862	PF3D7_0401800	GO:0020036,GO:0044538	taxon:36329,EC:3.6.4.12,NCBI_gi:23498140,NCBI_gi:124505181,ApiDB_PlasmoDB:PF3D7_0401800
Pf3D7_04_v3	104084			1520	-343			3	3	0	23	0	0	A		0.747577	0.467236		8.47102	1		rna_PF3D7_0401800-1	rna_PF3D7_0401800-1	Pf3D7_04_v3	103742	105603	PF3D7_0401800-1	Plasmodium+exported+protein+%28PHISTb%29%2C+unknown+function+%28PfD80%29	PF3D7_0401800-1	1862	PF3D7_0401800	GO:0020036,GO:0044538	taxon:36329,EC:3.6.4.12,NCBI_gi:23498140,NCBI_gi:124505181,ApiDB_PlasmoDB:PF3D7_0401800
Pf3D7_04_v3	104085			1519	-344			0	4	5	9	0	3	T		0.396774	0.976285		3.92344	1.76179		rna_PF3D7_0401800-1	rna_PF3D7_0401800-1	Pf3D7_04_v3	103742	105603	PF3D7_0401800-1	Plasmodium+exported+protein+%28PHISTb%29%2C+unknown+function+%28PfD80%29	PF3D7_0401800-1	1862	PF3D7_0401800	GO:0020036,GO:0044538	taxon:36329,EC:3.6.4.12,NCBI_gi:23498140,NCBI_gi:124505181,ApiDB_PlasmoDB:PF3D7_0401800
Pf3D7_04_v3	104086			1518	-345			1	0	3	0	0	0	C		1.2	1.87634		1	1		rna_PF3D7_0401800-1	rna_PF3D7_0401800-1	Pf3D7_04_v3	103742	105603	PF3D7_0401800-1	Plasmodium+exported+protein+%28PHISTb%29%2C+unknown+function+%28PfD80%29	PF3D7_0401800-1	1862	PF3D7_0401800	GO:0020036,GO:0044538	taxon:36329,EC:3.6.4.12,NCBI_gi:23498140,NCBI_gi:124505181,ApiDB_PlasmoDB:PF3D7_0401800
Pf3D7_04_v3	104087			1517	-346			0	2	4	0	0	0	T		0.568129	1.23196		1	1		rna_PF3D7_0401800-1	rna_PF3D7_0401800-1	Pf3D7_04_v3	103742	105603	PF3D7_0401800-1	Plasmodium+exported+protein+%28PHISTb%29%2C+unknown+function+%28PfD80%29	PF3D7_0401800-1	1862	PF3D7_0401800	GO:0020036,GO:0044538	taxon:36329,EC:3.6.4.12,NCBI_gi:23498140,NCBI_gi:124505181,ApiDB_PlasmoDB:PF3D7_0401800
Pf3D7_04_v3	104088			1516	-347			20	0	3	0	0	0	G		5	1.87634		1	1		rna_PF3D7_0401800-1	rna_PF3D7_0401800-1	Pf3D7_04_v3	103742	105603	PF3D7_0401800-1	Plasmodium+exported+protein+%28PHISTb%29%2C+unknown+function+%28PfD80%29	PF3D7_0401800-1	1862	PF3D7_0401800	GO:0020036,GO:0044538	taxon:36329,EC:3.6.4.12,NCBI_gi:23498140,NCBI_gi:124505181,ApiDB_PlasmoDB:PF3D7_0401800
Pf3D7_04_v3	104089			1515	-348			0	0	0	0	2	0	T		1	1		0.54485	0.54485		rna_PF3D7_0401800-1	rna_PF3D7_0401800-1	Pf3D7_04_v3	103742	105603	PF3D7_0401800-1	Plasmodium+exported+protein+%28PHISTb%29%2C+unknown+function+%28PfD80%29	PF3D7_0401800-1	1862	PF3D7_0401800	GO:0020036,GO:0044538	taxon:36329,EC:3.6.4.12,NCBI_gi:23498140,NCBI_gi:124505181,ApiDB_PlasmoDB:PF3D7_0401800
Pf3D7_04_v3	104090			1514	-349			32	2	1	9	2	0	A		4.20415	0.734086		2.13769	0.54485		rna_PF3D7_0401800-1	rna_PF3D7_0401800-1	Pf3D7_04_v3	103742	105603	PF3D7_0401800-1	Plasmodium+exported+protein+%28PHISTb%29%2C+unknown+function+%28PfD80%29	PF3D7_0401800-1	1862	PF3D7_0401800	GO:0020036,GO:0044538	taxon:36329,EC:3.6.4.12,NCBI_gi:23498140,NCBI_gi:124505181,ApiDB_PlasmoDB:PF3D7_0401800
Pf3D7_04_v3	104091			1513	-350			8	0	6	4	6	2	A		2.6	2.75267		0.655801	0.430068		rna_PF3D7_0401800-1	rna_PF3D7_0401800-1	Pf3D7_04_v3	103742	105603	PF3D7_0401800-1	Plasmodium+exported+protein+%28PHISTb%29%2C+unknown+function+%28PfD80%29	PF3D7_0401800-1	1862	PF3D7_0401800	GO:0020036,GO:0044538	taxon:36329,EC:3.6.4.12,NCBI_gi:23498140,NCBI_gi:124505181,ApiDB_PlasmoDB:PF3D7_0401800
Pf3D7_04_v3	104092			1512	-351			0	1	3	0	1	0	A		0.724594	1.35958		0.705376	0.705376		rna_PF3D7_0401800-1	rna_PF3D7_0401800-1	Pf3D7_04_v3	103742	105603	PF3D7_0401800-1	Plasmodium+exported+protein+%28PHISTb%29%2C+unknown+function+%28PfD80%29	PF3D7_0401800-1	1862	PF3D7_0401800	GO:0020036,GO:0044538	taxon:36329,EC:3.6.4.12,NCBI_gi:23498140,NCBI_gi:124505181,ApiDB_PlasmoDB:PF3D7_0401800
Pf3D7_04_v3	104093			1511	-352			5	1	3	4	0	0	A		1.44919	1.35958		2.29931	1		rna_PF3D7_0401800-1	rna_PF3D7_0401800-1	Pf3D7_04_v3	103742	105603	PF3D7_0401800-1	Plasmodium+exported+protein+%28PHISTb%29%2C+unknown+function+%28PfD80%29	PF3D7_0401800-1	1862	PF3D7_0401800	GO:0020036,GO:0044538	taxon:36329,EC:3.6.4.12,NCBI_gi:23498140,NCBI_gi:124505181,ApiDB_PlasmoDB:PF3D7_0401800
Pf3D7_04_v3	104094			1510	-353			8	3	4	0	5	3	C		1.21481	1.01318		0.32379	0.570451		rna_PF3D7_0401800-1	rna_PF3D7_0401800-1	Pf3D7_04_v3	103742	105603	PF3D7_0401800-1	Plasmodium+exported+protein+%28PHISTb%29%2C+unknown+function+%28PfD80%29	PF3D7_0401800-1	1862	PF3D7_0401800	GO:0020036,GO:0044538	taxon:36329,EC:3.6.4.12,NCBI_gi:23498140,NCBI_gi:124505181,ApiDB_PlasmoDB:PF3D7_0401800
Pf3D7_04_v3	104095			1509	-354			0	1	3	0	0	0	C		0.724594	1.35958		1	1		rna_PF3D7_0401800-1	rna_PF3D7_0401800-1	Pf3D7_04_v3	103742	105603	PF3D7_0401800-1	Plasmodium+exported+protein+%28PHISTb%29%2C+unknown+function+%28PfD80%29	PF3D7_0401800-1	1862	PF3D7_0401800	GO:0020036,GO:0044538	taxon:36329,EC:3.6.4.12,NCBI_gi:23498140,NCBI_gi:124505181,ApiDB_PlasmoDB:PF3D7_0401800
Pf3D7_04_v3	104096			1508	-355			0	0	3	0	0	0	A		1	1.87634		1	1		rna_PF3D7_0401800-1	rna_PF3D7_0401800-1	Pf3D7_04_v3	103742	105603	PF3D7_0401800-1	Plasmodium+exported+protein+%28PHISTb%29%2C+unknown+function+%28PfD80%29	PF3D7_0401800-1	1862	PF3D7_0401800	GO:0020036,GO:0044538	taxon:36329,EC:3.6.4.12,NCBI_gi:23498140,NCBI_gi:124505181,ApiDB_PlasmoDB:PF3D7_0401800
Pf3D7_04_v3	104097			1507	-356			4	0	9	10	0	0	T		1.8	3.62901		4.24827	1		rna_PF3D7_0401800-1	rna_PF3D7_0401800-1	Pf3D7_04_v3	103742	105603	PF3D7_0401800-1	Plasmodium+exported+protein+%28PHISTb%29%2C+unknown+function+%28PfD80%29	PF3D7_0401800-1	1862	PF3D7_0401800	GO:0020036,GO:0044538	taxon:36329,EC:3.6.4.12,NCBI_gi:23498140,NCBI_gi:124505181,ApiDB_PlasmoDB:PF3D7_0401800
Pf3D7_04_v3	104098			1506	-357			0	0	0	0	9	1	C		1	1		0.210121	0.263478		rna_PF3D7_0401800-1	rna_PF3D7_0401800-1	Pf3D7_04_v3	103742	105603	PF3D7_0401800-1	Plasmodium+exported+protein+%28PHISTb%29%2C+unknown+function+%28PfD80%29	PF3D7_0401800-1	1862	PF3D7_0401800	GO:0020036,GO:0044538	taxon:36329,EC:3.6.4.12,NCBI_gi:23498140,NCBI_gi:124505181,ApiDB_PlasmoDB:PF3D7_0401800
Pf3D7_04_v3	104099			1505	-358			0	6	1	0	0	3	T		0.304832	0.393877		1	1.76179		rna_PF3D7_0401800-1	rna_PF3D7_0401800-1	Pf3D7_04_v3	103742	105603	PF3D7_0401800-1	Plasmodium+exported+protein+%28PHISTb%29%2C+unknown+function+%28PfD80%29	PF3D7_0401800-1	1862	PF3D7_0401800	GO:0020036,GO:0044538	taxon:36329,EC:3.6.4.12,NCBI_gi:23498140,NCBI_gi:124505181,ApiDB_PlasmoDB:PF3D7_0401800
Pf3D7_04_v3	104100			1504	-359			1	0	3	2	1	3	T		1.2	1.87634		1.16363	1.24273		rna_PF3D7_0401800-1	rna_PF3D7_0401800-1	Pf3D7_04_v3	103742	105603	PF3D7_0401800-1	Plasmodium+exported+protein+%28PHISTb%29%2C+unknown+function+%28PfD80%29	PF3D7_0401800-1	1862	PF3D7_0401800	GO:0020036,GO:0044538	taxon:36329,EC:3.6.4.12,NCBI_gi:23498140,NCBI_gi:124505181,ApiDB_PlasmoDB:PF3D7_0401800
Pf3D7_04_v3	104101			1503	-360			0	3	2	0	2	2	C		0.467236	0.740206		0.54485	0.821558		rna_PF3D7_0401800-1	rna_PF3D7_0401800-1	Pf3D7_04_v3	103742	105603	PF3D7_0401800-1	Plasmodium+exported+protein+%28PHISTb%29%2C+unknown+function+%28PfD80%29	PF3D7_0401800-1	1862	PF3D7_0401800	GO:0020036,GO:0044538	taxon:36329,EC:3.6.4.12,NCBI_gi:23498140,NCBI_gi:124505181,ApiDB_PlasmoDB:PF3D7_0401800
Pf3D7_04_v3	104102			1502	-361			0	2	1	0	7	0	T		0.568129	0.734086		0.254856	0.254856		rna_PF3D7_0401800-1	rna_PF3D7_0401800-1	Pf3D7_04_v3	103742	105603	PF3D7_0401800-1	Plasmodium+exported+protein+%28PHISTb%29%2C+unknown+function+%28PfD80%29	PF3D7_0401800-1	1862	PF3D7_0401800	GO:0020036,GO:0044538	taxon:36329,EC:3.6.4.12,NCBI_gi:23498140,NCBI_gi:124505181,ApiDB_PlasmoDB:PF3D7_0401800
Pf3D7_04_v3	104103			1501	-362			15	4	3	0	2	2	A		1.58709	0.744481		0.54485	0.821558		rna_PF3D7_0401800-1	rna_PF3D7_0401800-1	Pf3D7_04_v3	103742	105603	PF3D7_0401800-1	Plasmodium+exported+protein+%28PHISTb%29%2C+unknown+function+%28PfD80%29	PF3D7_0401800-1	1862	PF3D7_0401800	GO:0020036,GO:0044538	taxon:36329,EC:3.6.4.12,NCBI_gi:23498140,NCBI_gi:124505181,ApiDB_PlasmoDB:PF3D7_0401800
Pf3D7_04_v3	104104			1500	-363			6	3	10	12	1	0	A		1.02792	1.83209		3.45488	0.705376		rna_PF3D7_0401800-1	rna_PF3D7_0401800-1	Pf3D7_04_v3	103742	105603	PF3D7_0401800-1	Plasmodium+exported+protein+%28PHISTb%29%2C+unknown+function+%28PfD80%29	PF3D7_0401800-1	1862	PF3D7_0401800	GO:0020036,GO:0044538	taxon:36329,EC:3.6.4.12,NCBI_gi:23498140,NCBI_gi:124505181,ApiDB_PlasmoDB:PF3D7_0401800
Pf3D7_04_v3	104105			1499	-364			7	4	8	0	1	0	A		0.952256	1.32399		0.705376	0.705376		rna_PF3D7_0401800-1	rna_PF3D7_0401800-1	Pf3D7_04_v3	103742	105603	PF3D7_0401800-1	Plasmodium+exported+protein+%28PHISTb%29%2C+unknown+function+%28PfD80%29	PF3D7_0401800-1	1862	PF3D7_0401800	GO:0020036,GO:0044538	taxon:36329,EC:3.6.4.12,NCBI_gi:23498140,NCBI_gi:124505181,ApiDB_PlasmoDB:PF3D7_0401800
Pf3D7_04_v3	104106			1498	-365			0	1	11	0	1	0	T		0.724594	3.05289		0.705376	0.705376		rna_PF3D7_0401800-1	rna_PF3D7_0401800-1	Pf3D7_04_v3	103742	105603	PF3D7_0401800-1	Plasmodium+exported+protein+%28PHISTb%29%2C+unknown+function+%28PfD80%29	PF3D7_0401800-1	1862	PF3D7_0401800	GO:0020036,GO:0044538	taxon:36329,EC:3.6.4.12,NCBI_gi:23498140,NCBI_gi:124505181,ApiDB_PlasmoDB:PF3D7_0401800
Pf3D7_04_v3	104107			1497	-366			5	0	8	0	0	6	C		2	3.3369		1	2.52359		rna_PF3D7_0401800-1	rna_PF3D7_0401800-1	Pf3D7_04_v3	103742	105603	PF3D7_0401800-1	Plasmodium+exported+protein+%28PHISTb%29%2C+unknown+function+%28PfD80%29	PF3D7_0401800-1	1862	PF3D7_0401800	GO:0020036,GO:0044538	taxon:36329,EC:3.6.4.12,NCBI_gi:23498140,NCBI_gi:124505181,ApiDB_PlasmoDB:PF3D7_0401800
Pf3D7_04_v3	104108			1496	-367			0	0	6	0	0	0	A		1	2.75267		1	1		rna_PF3D7_0401800-1	rna_PF3D7_0401800-1	Pf3D7_04_v3	103742	105603	PF3D7_0401800-1	Plasmodium+exported+protein+%28PHISTb%29%2C+unknown+function+%28PfD80%29	PF3D7_0401800-1	1862	PF3D7_0401800	GO:0020036,GO:0044538	taxon:36329,EC:3.6.4.12,NCBI_gi:23498140,NCBI_gi:124505181,ApiDB_PlasmoDB:PF3D7_0401800
Pf3D7_04_v3	104109			1495	-368			0	2	5	0	0	4	A		0.568129	1.39792		1	2.01572		rna_PF3D7_0401800-1	rna_PF3D7_0401800-1	Pf3D7_04_v3	103742	105603	PF3D7_0401800-1	Plasmodium+exported+protein+%28PHISTb%29%2C+unknown+function+%28PfD80%29	PF3D7_0401800-1	1862	PF3D7_0401800	GO:0020036,GO:0044538	taxon:36329,EC:3.6.4.12,NCBI_gi:23498140,NCBI_gi:124505181,ApiDB_PlasmoDB:PF3D7_0401800
Pf3D7_04_v3	104110			1494	-369			0	11	4	0	0	9	T		0.193016	0.418546		1	3.28538		rna_PF3D7_0401800-1	rna_PF3D7_0401800-1	Pf3D7_04_v3	103742	105603	PF3D7_0401800-1	Plasmodium+exported+protein+%28PHISTb%29%2C+unknown+function+%28PfD80%29	PF3D7_0401800-1	1862	PF3D7_0401800	GO:0020036,GO:0044538	taxon:36329,EC:3.6.4.12,NCBI_gi:23498140,NCBI_gi:124505181,ApiDB_PlasmoDB:PF3D7_0401800
Pf3D7_04_v3	104111			1493	-370			0	3	3	0	1	5	T		0.467236	0.876692		0.705376	1.60096		rna_PF3D7_0401800-1	rna_PF3D7_0401800-1	Pf3D7_04_v3	103742	105603	PF3D7_0401800-1	Plasmodium+exported+protein+%28PHISTb%29%2C+unknown+function+%28PfD80%29	PF3D7_0401800-1	1862	PF3D7_0401800	GO:0020036,GO:0044538	taxon:36329,EC:3.6.4.12,NCBI_gi:23498140,NCBI_gi:124505181,ApiDB_PlasmoDB:PF3D7_0401800
Pf3D7_04_v3	104112			1492	-371			2	1	5	0	0	2	A		1.01443	1.78291		1	1.50786		rna_PF3D7_0401800-1	rna_PF3D7_0401800-1	Pf3D7_04_v3	103742	105603	PF3D7_0401800-1	Plasmodium+exported+protein+%28PHISTb%29%2C+unknown+function+%28PfD80%29	PF3D7_0401800-1	1862	PF3D7_0401800	GO:0020036,GO:0044538	taxon:36329,EC:3.6.4.12,NCBI_gi:23498140,NCBI_gi:124505181,ApiDB_PlasmoDB:PF3D7_0401800
Pf3D7_04_v3	104113			1491	-372			6	2	11	0	0	4	A		1.24988	2.39366		1	2.01572		rna_PF3D7_0401800-1	rna_PF3D7_0401800-1	Pf3D7_04_v3	103742	105603	PF3D7_0401800-1	Plasmodium+exported+protein+%28PHISTb%29%2C+unknown+function+%28PfD80%29	PF3D7_0401800-1	1862	PF3D7_0401800	GO:0020036,GO:0044538	taxon:36329,EC:3.6.4.12,NCBI_gi:23498140,NCBI_gi:124505181,ApiDB_PlasmoDB:PF3D7_0401800
Pf3D7_04_v3	104114			1490	-373			10	1	7	0	0	1	T		2.17378	2.20623		1	1.25393		rna_PF3D7_0401800-1	rna_PF3D7_0401800-1	Pf3D7_04_v3	103742	105603	PF3D7_0401800-1	Plasmodium+exported+protein+%28PHISTb%29%2C+unknown+function+%28PfD80%29	PF3D7_0401800-1	1862	PF3D7_0401800	GO:0020036,GO:0044538	taxon:36329,EC:3.6.4.12,NCBI_gi:23498140,NCBI_gi:124505181,ApiDB_PlasmoDB:PF3D7_0401800
Pf3D7_04_v3	104115			1489	-374			1	0	2	0	0	3	T		1.2	1.58422		1	1.76179		rna_PF3D7_0401800-1	rna_PF3D7_0401800-1	Pf3D7_04_v3	103742	105603	PF3D7_0401800-1	Plasmodium+exported+protein+%28PHISTb%29%2C+unknown+function+%28PfD80%29	PF3D7_0401800-1	1862	PF3D7_0401800	GO:0020036,GO:0044538	taxon:36329,EC:3.6.4.12,NCBI_gi:23498140,NCBI_gi:124505181,ApiDB_PlasmoDB:PF3D7_0401800
Pf3D7_04_v3	104116			1488	-375			8	1	5	0	1	1	T		1.88395	1.78291		0.705376	0.884493		rna_PF3D7_0401800-1	rna_PF3D7_0401800-1	Pf3D7_04_v3	103742	105603	PF3D7_0401800-1	Plasmodium+exported+protein+%28PHISTb%29%2C+unknown+function+%28PfD80%29	PF3D7_0401800-1	1862	PF3D7_0401800	GO:0020036,GO:0044538	taxon:36329,EC:3.6.4.12,NCBI_gi:23498140,NCBI_gi:124505181,ApiDB_PlasmoDB:PF3D7_0401800
Pf3D7_04_v3	104117			1487	-376			0	1	1	15	0	2	C		0.724594	0.936257		5.87241	1.50786		rna_PF3D7_0401800-1	rna_PF3D7_0401800-1	Pf3D7_04_v3	103742	105603	PF3D7_0401800-1	Plasmodium+exported+protein+%28PHISTb%29%2C+unknown+function+%28PfD80%29	PF3D7_0401800-1	1862	PF3D7_0401800	GO:0020036,GO:0044538	taxon:36329,EC:3.6.4.12,NCBI_gi:23498140,NCBI_gi:124505181,ApiDB_PlasmoDB:PF3D7_0401800
Pf3D7_04_v3	104118			1486	-377			0	0	5	0	0	0	T		1	2.46056		1	1		rna_PF3D7_0401800-1	rna_PF3D7_0401800-1	Pf3D7_04_v3	103742	105603	PF3D7_0401800-1	Plasmodium+exported+protein+%28PHISTb%29%2C+unknown+function+%28PfD80%29	PF3D7_0401800-1	1862	PF3D7_0401800	GO:0020036,GO:0044538	taxon:36329,EC:3.6.4.12,NCBI_gi:23498140,NCBI_gi:124505181,ApiDB_PlasmoDB:PF3D7_0401800
Pf3D7_04_v3	104119			1485	-378			0	2	8	9	0	2	T		0.568129	1.89579		3.92344	1.50786		rna_PF3D7_0401800-1	rna_PF3D7_0401800-1	Pf3D7_04_v3	103742	105603	PF3D7_0401800-1	Plasmodium+exported+protein+%28PHISTb%29%2C+unknown+function+%28PfD80%29	PF3D7_0401800-1	1862	PF3D7_0401800	GO:0020036,GO:0044538	taxon:36329,EC:3.6.4.12,NCBI_gi:23498140,NCBI_gi:124505181,ApiDB_PlasmoDB:PF3D7_0401800
Pf3D7_04_v3	104120			1484	-379			6	4	8	0	0	3	A		0.872902	1.32399		1	1.76179		rna_PF3D7_0401800-1	rna_PF3D7_0401800-1	Pf3D7_04_v3	103742	105603	PF3D7_0401800-1	Plasmodium+exported+protein+%28PHISTb%29%2C+unknown+function+%28PfD80%29	PF3D7_0401800-1	1862	PF3D7_0401800	GO:0020036,GO:0044538	taxon:36329,EC:3.6.4.12,NCBI_gi:23498140,NCBI_gi:124505181,ApiDB_PlasmoDB:PF3D7_0401800
Pf3D7_04_v3	104121			1483	-380			2	1	6	0	0	1	T		1.01443	1.99457		1	1.25393		rna_PF3D7_0401800-1	rna_PF3D7_0401800-1	Pf3D7_04_v3	103742	105603	PF3D7_0401800-1	Plasmodium+exported+protein+%28PHISTb%29%2C+unknown+function+%28PfD80%29	PF3D7_0401800-1	1862	PF3D7_0401800	GO:0020036,GO:0044538	taxon:36329,EC:3.6.4.12,NCBI_gi:23498140,NCBI_gi:124505181,ApiDB_PlasmoDB:PF3D7_0401800
Pf3D7_04_v3	104122			1482	-381			7	12	11	0	0	5	T		0.431578	0.757641		1	2.26966		rna_PF3D7_0401800-1	rna_PF3D7_0401800-1	Pf3D7_04_v3	103742	105603	PF3D7_0401800-1	Plasmodium+exported+protein+%28PHISTb%29%2C+unknown+function+%28PfD80%29	PF3D7_0401800-1	1862	PF3D7_0401800	GO:0020036,GO:0044538	taxon:36329,EC:3.6.4.12,NCBI_gi:23498140,NCBI_gi:124505181,ApiDB_PlasmoDB:PF3D7_0401800
Pf3D7_04_v3	104123			1481	-382			1	1	1	0	0	3	T		0.869513	0.936257		1	1.76179		rna_PF3D7_0401800-1	rna_PF3D7_0401800-1	Pf3D7_04_v3	103742	105603	PF3D7_0401800-1	Plasmodium+exported+protein+%28PHISTb%29%2C+unknown+function+%28PfD80%29	PF3D7_0401800-1	1862	PF3D7_0401800	GO:0020036,GO:0044538	taxon:36329,EC:3.6.4.12,NCBI_gi:23498140,NCBI_gi:124505181,ApiDB_PlasmoDB:PF3D7_0401800
Pf3D7_04_v3	104124			1480	-383			7	1	5	0	1	2	A		1.73903	1.78291		0.705376	1.06361		rna_PF3D7_0401800-1	rna_PF3D7_0401800-1	Pf3D7_04_v3	103742	105603	PF3D7_0401800-1	Plasmodium+exported+protein+%28PHISTb%29%2C+unknown+function+%28PfD80%29	PF3D7_0401800-1	1862	PF3D7_0401800	GO:0020036,GO:0044538	taxon:36329,EC:3.6.4.12,NCBI_gi:23498140,NCBI_gi:124505181,ApiDB_PlasmoDB:PF3D7_0401800
Pf3D7_04_v3	104125			1479	-384			2	1	1	0	0	1	A		1.01443	0.936257		1	1.25393		rna_PF3D7_0401800-1	rna_PF3D7_0401800-1	Pf3D7_04_v3	103742	105603	PF3D7_0401800-1	Plasmodium+exported+protein+%28PHISTb%29%2C+unknown+function+%28PfD80%29	PF3D7_0401800-1	1862	PF3D7_0401800	GO:0020036,GO:0044538	taxon:36329,EC:3.6.4.12,NCBI_gi:23498140,NCBI_gi:124505181,ApiDB_PlasmoDB:PF3D7_0401800
Pf3D7_04_v3	104126			1478	-385			4	3	4	0	1	3	T		0.841024	1.01318		0.705376	1.24273		rna_PF3D7_0401800-1	rna_PF3D7_0401800-1	Pf3D7_04_v3	103742	105603	PF3D7_0401800-1	Plasmodium+exported+protein+%28PHISTb%29%2C+unknown+function+%28PfD80%29	PF3D7_0401800-1	1862	PF3D7_0401800	GO:0020036,GO:0044538	taxon:36329,EC:3.6.4.12,NCBI_gi:23498140,NCBI_gi:124505181,ApiDB_PlasmoDB:PF3D7_0401800
Pf3D7_04_v3	104127			1477	-386			0	1	0	0	0	3	T		0.724594	0.724594		1	1.76179		rna_PF3D7_0401800-1	rna_PF3D7_0401800-1	Pf3D7_04_v3	103742	105603	PF3D7_0401800-1	Plasmodium+exported+protein+%28PHISTb%29%2C+unknown+function+%28PfD80%29	PF3D7_0401800-1	1862	PF3D7_0401800	GO:0020036,GO:0044538	taxon:36329,EC:3.6.4.12,NCBI_gi:23498140,NCBI_gi:124505181,ApiDB_PlasmoDB:PF3D7_0401800
Pf3D7_04_v3	104128			1476	-387			0	0	4	3	2	0	C		1	2.16845		1.0758	0.54485		rna_PF3D7_0401800-1	rna_PF3D7_0401800-1	Pf3D7_04_v3	103742	105603	PF3D7_0401800-1	Plasmodium+exported+protein+%28PHISTb%29%2C+unknown+function+%28PfD80%29	PF3D7_0401800-1	1862	PF3D7_0401800	GO:0020036,GO:0044538	taxon:36329,EC:3.6.4.12,NCBI_gi:23498140,NCBI_gi:124505181,ApiDB_PlasmoDB:PF3D7_0401800
Pf3D7_04_v3	104129			1475	-388			0	0	5	0	0	0	A		1	2.46056		1	1		rna_PF3D7_0401800-1	rna_PF3D7_0401800-1	Pf3D7_04_v3	103742	105603	PF3D7_0401800-1	Plasmodium+exported+protein+%28PHISTb%29%2C+unknown+function+%28PfD80%29	PF3D7_0401800-1	1862	PF3D7_0401800	GO:0020036,GO:0044538	taxon:36329,EC:3.6.4.12,NCBI_gi:23498140,NCBI_gi:124505181,ApiDB_PlasmoDB:PF3D7_0401800
Pf3D7_04_v3	104130			1474	-389			2	1	2	0	0	0	A		1.01443	1.14792		1	1		rna_PF3D7_0401800-1	rna_PF3D7_0401800-1	Pf3D7_04_v3	103742	105603	PF3D7_0401800-1	Plasmodium+exported+protein+%28PHISTb%29%2C+unknown+function+%28PfD80%29	PF3D7_0401800-1	1862	PF3D7_0401800	GO:0020036,GO:0044538	taxon:36329,EC:3.6.4.12,NCBI_gi:23498140,NCBI_gi:124505181,ApiDB_PlasmoDB:PF3D7_0401800
Pf3D7_04_v3	104131			1473	-390			0	1	0	0	0	0	C		0.724594	0.724594		1	1		rna_PF3D7_0401800-1	rna_PF3D7_0401800-1	Pf3D7_04_v3	103742	105603	PF3D7_0401800-1	Plasmodium+exported+protein+%28PHISTb%29%2C+unknown+function+%28PfD80%29	PF3D7_0401800-1	1862	PF3D7_0401800	GO:0020036,GO:0044538	taxon:36329,EC:3.6.4.12,NCBI_gi:23498140,NCBI_gi:124505181,ApiDB_PlasmoDB:PF3D7_0401800
Pf3D7_04_v3	104132			1472	-391			10	0	2	0	0	0	A		3	1.58422		1	1		rna_PF3D7_0401800-1	rna_PF3D7_0401800-1	Pf3D7_04_v3	103742	105603	PF3D7_0401800-1	Plasmodium+exported+protein+%28PHISTb%29%2C+unknown+function+%28PfD80%29	PF3D7_0401800-1	1862	PF3D7_0401800	GO:0020036,GO:0044538	taxon:36329,EC:3.6.4.12,NCBI_gi:23498140,NCBI_gi:124505181,ApiDB_PlasmoDB:PF3D7_0401800
Pf3D7_04_v3	104133			1471	-392			5	0	0	0	2	1	T		2	1		0.54485	0.683204		rna_PF3D7_0401800-1	rna_PF3D7_0401800-1	Pf3D7_04_v3	103742	105603	PF3D7_0401800-1	Plasmodium+exported+protein+%28PHISTb%29%2C+unknown+function+%28PfD80%29	PF3D7_0401800-1	1862	PF3D7_0401800	GO:0020036,GO:0044538	taxon:36329,EC:3.6.4.12,NCBI_gi:23498140,NCBI_gi:124505181,ApiDB_PlasmoDB:PF3D7_0401800
Pf3D7_04_v3	104134			1470	-393			1	0	0	0	13	0	C		1.2	1		0.155524	0.155524		rna_PF3D7_0401800-1	rna_PF3D7_0401800-1	Pf3D7_04_v3	103742	105603	PF3D7_0401800-1	Plasmodium+exported+protein+%28PHISTb%29%2C+unknown+function+%28PfD80%29	PF3D7_0401800-1	1862	PF3D7_0401800	GO:0020036,GO:0044538	taxon:36329,EC:3.6.4.12,NCBI_gi:23498140,NCBI_gi:124505181,ApiDB_PlasmoDB:PF3D7_0401800
Pf3D7_04_v3	104135			1469	-394			0	0	3	0	0	0	C		1	1.87634		1	1		rna_PF3D7_0401800-1	rna_PF3D7_0401800-1	Pf3D7_04_v3	103742	105603	PF3D7_0401800-1	Plasmodium+exported+protein+%28PHISTb%29%2C+unknown+function+%28PfD80%29	PF3D7_0401800-1	1862	PF3D7_0401800	GO:0020036,GO:0044538	taxon:36329,EC:3.6.4.12,NCBI_gi:23498140,NCBI_gi:124505181,ApiDB_PlasmoDB:PF3D7_0401800
Pf3D7_04_v3	104136			1468	-395			0	0	3	0	0	1	C		1	1.87634		1	1.25393		rna_PF3D7_0401800-1	rna_PF3D7_0401800-1	Pf3D7_04_v3	103742	105603	PF3D7_0401800-1	Plasmodium+exported+protein+%28PHISTb%29%2C+unknown+function+%28PfD80%29	PF3D7_0401800-1	1862	PF3D7_0401800	GO:0020036,GO:0044538	taxon:36329,EC:3.6.4.12,NCBI_gi:23498140,NCBI_gi:124505181,ApiDB_PlasmoDB:PF3D7_0401800
Pf3D7_04_v3	104137			1467	-396			0	2	2	0	0	3	T		0.568129	0.900043		1	1.76179		rna_PF3D7_0401800-1	rna_PF3D7_0401800-1	Pf3D7_04_v3	103742	105603	PF3D7_0401800-1	Plasmodium+exported+protein+%28PHISTb%29%2C+unknown+function+%28PfD80%29	PF3D7_0401800-1	1862	PF3D7_0401800	GO:0020036,GO:0044538	taxon:36329,EC:3.6.4.12,NCBI_gi:23498140,NCBI_gi:124505181,ApiDB_PlasmoDB:PF3D7_0401800
Pf3D7_04_v3	104138			1466	-397			0	0	7	0	0	0	T		1	3.04479		1	1		rna_PF3D7_0401800-1	rna_PF3D7_0401800-1	Pf3D7_04_v3	103742	105603	PF3D7_0401800-1	Plasmodium+exported+protein+%28PHISTb%29%2C+unknown+function+%28PfD80%29	PF3D7_0401800-1	1862	PF3D7_0401800	GO:0020036,GO:0044538	taxon:36329,EC:3.6.4.12,NCBI_gi:23498140,NCBI_gi:124505181,ApiDB_PlasmoDB:PF3D7_0401800
Pf3D7_04_v3	104139			1465	-398			10	1	7	0	0	2	T		2.17378	2.20623		1	1.50786		rna_PF3D7_0401800-1	rna_PF3D7_0401800-1	Pf3D7_04_v3	103742	105603	PF3D7_0401800-1	Plasmodium+exported+protein+%28PHISTb%29%2C+unknown+function+%28PfD80%29	PF3D7_0401800-1	1862	PF3D7_0401800	GO:0020036,GO:0044538	taxon:36329,EC:3.6.4.12,NCBI_gi:23498140,NCBI_gi:124505181,ApiDB_PlasmoDB:PF3D7_0401800
Pf3D7_04_v3	104140			1464	-399			0	0	2	0	0	3	C		1	1.58422		1	1.76179		rna_PF3D7_0401800-1	rna_PF3D7_0401800-1	Pf3D7_04_v3	103742	105603	PF3D7_0401800-1	Plasmodium+exported+protein+%28PHISTb%29%2C+unknown+function+%28PfD80%29	PF3D7_0401800-1	1862	PF3D7_0401800	GO:0020036,GO:0044538	taxon:36329,EC:3.6.4.12,NCBI_gi:23498140,NCBI_gi:124505181,ApiDB_PlasmoDB:PF3D7_0401800
Pf3D7_04_v3	104141			1463	-400			0	1	5	0	1	2	A		0.724594	1.78291		0.705376	1.06361		rna_PF3D7_0401800-1	rna_PF3D7_0401800-1	Pf3D7_04_v3	103742	105603	PF3D7_0401800-1	Plasmodium+exported+protein+%28PHISTb%29%2C+unknown+function+%28PfD80%29	PF3D7_0401800-1	1862	PF3D7_0401800	GO:0020036,GO:0044538	taxon:36329,EC:3.6.4.12,NCBI_gi:23498140,NCBI_gi:124505181,ApiDB_PlasmoDB:PF3D7_0401800
Pf3D7_04_v3	104142			1462	-401			3	0	4	0	1	3	T		1.6	2.16845		0.705376	1.24273		rna_PF3D7_0401800-1	rna_PF3D7_0401800-1	Pf3D7_04_v3	103742	105603	PF3D7_0401800-1	Plasmodium+exported+protein+%28PHISTb%29%2C+unknown+function+%28PfD80%29	PF3D7_0401800-1	1862	PF3D7_0401800	GO:0020036,GO:0044538	taxon:36329,EC:3.6.4.12,NCBI_gi:23498140,NCBI_gi:124505181,ApiDB_PlasmoDB:PF3D7_0401800
Pf3D7_04_v3	104143			1461	-402			6	2	4	0	3	2	T		1.24988	1.23196		0.443842	0.669253		rna_PF3D7_0401800-1	rna_PF3D7_0401800-1	Pf3D7_04_v3	103742	105603	PF3D7_0401800-1	Plasmodium+exported+protein+%28PHISTb%29%2C+unknown+function+%28PfD80%29	PF3D7_0401800-1	1862	PF3D7_0401800	GO:0020036,GO:0044538	taxon:36329,EC:3.6.4.12,NCBI_gi:23498140,NCBI_gi:124505181,ApiDB_PlasmoDB:PF3D7_0401800
Pf3D7_04_v3	104144			1460	-403			0	0	2	0	0	0	A		1	1.58422		1	1		rna_PF3D7_0401800-1	rna_PF3D7_0401800-1	Pf3D7_04_v3	103742	105603	PF3D7_0401800-1	Plasmodium+exported+protein+%28PHISTb%29%2C+unknown+function+%28PfD80%29	PF3D7_0401800-1	1862	PF3D7_0401800	GO:0020036,GO:0044538	taxon:36329,EC:3.6.4.12,NCBI_gi:23498140,NCBI_gi:124505181,ApiDB_PlasmoDB:PF3D7_0401800
Pf3D7_04_v3	104145			1459	-404			0	0	8	0	3	4	T		1	3.3369		0.443842	0.894664		rna_PF3D7_0401800-1	rna_PF3D7_0401800-1	Pf3D7_04_v3	103742	105603	PF3D7_0401800-1	Plasmodium+exported+protein+%28PHISTb%29%2C+unknown+function+%28PfD80%29	PF3D7_0401800-1	1862	PF3D7_0401800	GO:0020036,GO:0044538	taxon:36329,EC:3.6.4.12,NCBI_gi:23498140,NCBI_gi:124505181,ApiDB_PlasmoDB:PF3D7_0401800
Pf3D7_04_v3	104146			1458	-405			0	4	1	0	2	1	T		0.396774	0.512676		0.54485	0.683204		rna_PF3D7_0401800-1	rna_PF3D7_0401800-1	Pf3D7_04_v3	103742	105603	PF3D7_0401800-1	Plasmodium+exported+protein+%28PHISTb%29%2C+unknown+function+%28PfD80%29	PF3D7_0401800-1	1862	PF3D7_0401800	GO:0020036,GO:0044538	taxon:36329,EC:3.6.4.12,NCBI_gi:23498140,NCBI_gi:124505181,ApiDB_PlasmoDB:PF3D7_0401800
Pf3D7_04_v3	104147			1457	-406			0	0	9	0	0	4	A		1	3.62901		1	2.01572		rna_PF3D7_0401800-1	rna_PF3D7_0401800-1	Pf3D7_04_v3	103742	105603	PF3D7_0401800-1	Plasmodium+exported+protein+%28PHISTb%29%2C+unknown+function+%28PfD80%29	PF3D7_0401800-1	1862	PF3D7_0401800	GO:0020036,GO:0044538	taxon:36329,EC:3.6.4.12,NCBI_gi:23498140,NCBI_gi:124505181,ApiDB_PlasmoDB:PF3D7_0401800
Pf3D7_04_v3	104148			1456	-407			0	3	5	0	0	1	T		0.467236	1.14966		1	1.25393		rna_PF3D7_0401800-1	rna_PF3D7_0401800-1	Pf3D7_04_v3	103742	105603	PF3D7_0401800-1	Plasmodium+exported+protein+%28PHISTb%29%2C+unknown+function+%28PfD80%29	PF3D7_0401800-1	1862	PF3D7_0401800	GO:0020036,GO:0044538	taxon:36329,EC:3.6.4.12,NCBI_gi:23498140,NCBI_gi:124505181,ApiDB_PlasmoDB:PF3D7_0401800
Pf3D7_04_v3	104149			1455	-408			0	1	0	0	0	3	A		0.724594	0.724594		1	1.76179		rna_PF3D7_0401800-1	rna_PF3D7_0401800-1	Pf3D7_04_v3	103742	105603	PF3D7_0401800-1	Plasmodium+exported+protein+%28PHISTb%29%2C+unknown+function+%28PfD80%29	PF3D7_0401800-1	1862	PF3D7_0401800	GO:0020036,GO:0044538	taxon:36329,EC:3.6.4.12,NCBI_gi:23498140,NCBI_gi:124505181,ApiDB_PlasmoDB:PF3D7_0401800
Pf3D7_04_v3	104150			1454	-409			0	5	8	0	1	1	T		0.344779	1.15049		0.705376	0.884493		rna_PF3D7_0401800-1	rna_PF3D7_0401800-1	Pf3D7_04_v3	103742	105603	PF3D7_0401800-1	Plasmodium+exported+protein+%28PHISTb%29%2C+unknown+function+%28PfD80%29	PF3D7_0401800-1	1862	PF3D7_0401800	GO:0020036,GO:0044538	taxon:36329,EC:3.6.4.12,NCBI_gi:23498140,NCBI_gi:124505181,ApiDB_PlasmoDB:PF3D7_0401800
Pf3D7_04_v3	104151			1453	-410			4	0	2	0	0	2	T		1.8	1.58422		1	1.50786		rna_PF3D7_0401800-1	rna_PF3D7_0401800-1	Pf3D7_04_v3	103742	105603	PF3D7_0401800-1	Plasmodium+exported+protein+%28PHISTb%29%2C+unknown+function+%28PfD80%29	PF3D7_0401800-1	1862	PF3D7_0401800	GO:0020036,GO:0044538	taxon:36329,EC:3.6.4.12,NCBI_gi:23498140,NCBI_gi:124505181,ApiDB_PlasmoDB:PF3D7_0401800
Pf3D7_04_v3	104152			1452	-411			0	0	2	0	1	5	T		1	1.58422		0.705376	1.60096		rna_PF3D7_0401800-1	rna_PF3D7_0401800-1	Pf3D7_04_v3	103742	105603	PF3D7_0401800-1	Plasmodium+exported+protein+%28PHISTb%29%2C+unknown+function+%28PfD80%29	PF3D7_0401800-1	1862	PF3D7_0401800	GO:0020036,GO:0044538	taxon:36329,EC:3.6.4.12,NCBI_gi:23498140,NCBI_gi:124505181,ApiDB_PlasmoDB:PF3D7_0401800
Pf3D7_04_v3	104153			1451	-412			0	0	4	0	2	1	T		1	2.16845		0.54485	0.683204		rna_PF3D7_0401800-1	rna_PF3D7_0401800-1	Pf3D7_04_v3	103742	105603	PF3D7_0401800-1	Plasmodium+exported+protein+%28PHISTb%29%2C+unknown+function+%28PfD80%29	PF3D7_0401800-1	1862	PF3D7_0401800	GO:0020036,GO:0044538	taxon:36329,EC:3.6.4.12,NCBI_gi:23498140,NCBI_gi:124505181,ApiDB_PlasmoDB:PF3D7_0401800
Pf3D7_04_v3	104154			1450	-413			1	1	4	0	0	0	C		0.869513	1.57125		1	1		rna_PF3D7_0401800-1	rna_PF3D7_0401800-1	Pf3D7_04_v3	103742	105603	PF3D7_0401800-1	Plasmodium+exported+protein+%28PHISTb%29%2C+unknown+function+%28PfD80%29	PF3D7_0401800-1	1862	PF3D7_0401800	GO:0020036,GO:0044538	taxon:36329,EC:3.6.4.12,NCBI_gi:23498140,NCBI_gi:124505181,ApiDB_PlasmoDB:PF3D7_0401800
Pf3D7_04_v3	104156			1448	-415			0	0	2	4	0	1	A		1	1.58422		2.29931	1.25393		rna_PF3D7_0401800-1	rna_PF3D7_0401800-1	Pf3D7_04_v3	103742	105603	PF3D7_0401800-1	Plasmodium+exported+protein+%28PHISTb%29%2C+unknown+function+%28PfD80%29	PF3D7_0401800-1	1862	PF3D7_0401800	GO:0020036,GO:0044538	taxon:36329,EC:3.6.4.12,NCBI_gi:23498140,NCBI_gi:124505181,ApiDB_PlasmoDB:PF3D7_0401800
Pf3D7_04_v3	104157			1447	-416			6	0	2	10	0	0	T		2.2	1.58422		4.24827	1		rna_PF3D7_0401800-1	rna_PF3D7_0401800-1	Pf3D7_04_v3	103742	105603	PF3D7_0401800-1	Plasmodium+exported+protein+%28PHISTb%29%2C+unknown+function+%28PfD80%29	PF3D7_0401800-1	1862	PF3D7_0401800	GO:0020036,GO:0044538	taxon:36329,EC:3.6.4.12,NCBI_gi:23498140,NCBI_gi:124505181,ApiDB_PlasmoDB:PF3D7_0401800
Pf3D7_04_v3	104158			1446	-417			0	1	4	3	0	0	G		0.724594	1.57125		1.97448	1		rna_PF3D7_0401800-1	rna_PF3D7_0401800-1	Pf3D7_04_v3	103742	105603	PF3D7_0401800-1	Plasmodium+exported+protein+%28PHISTb%29%2C+unknown+function+%28PfD80%29	PF3D7_0401800-1	1862	PF3D7_0401800	GO:0020036,GO:0044538	taxon:36329,EC:3.6.4.12,NCBI_gi:23498140,NCBI_gi:124505181,ApiDB_PlasmoDB:PF3D7_0401800
Pf3D7_04_v3	104159			1445	-418			7	1	0	0	0	0	T		1.73903	0.724594		1	1		rna_PF3D7_0401800-1	rna_PF3D7_0401800-1	Pf3D7_04_v3	103742	105603	PF3D7_0401800-1	Plasmodium+exported+protein+%28PHISTb%29%2C+unknown+function+%28PfD80%29	PF3D7_0401800-1	1862	PF3D7_0401800	GO:0020036,GO:0044538	taxon:36329,EC:3.6.4.12,NCBI_gi:23498140,NCBI_gi:124505181,ApiDB_PlasmoDB:PF3D7_0401800
Pf3D7_04_v3	104160			1444	-419			1	11	1	0	9	6	G		0.23162	0.249399		0.210121	0.530259		rna_PF3D7_0401800-1	rna_PF3D7_0401800-1	Pf3D7_04_v3	103742	105603	PF3D7_0401800-1	Plasmodium+exported+protein+%28PHISTb%29%2C+unknown+function+%28PfD80%29	PF3D7_0401800-1	1862	PF3D7_0401800	GO:0020036,GO:0044538	taxon:36329,EC:3.6.4.12,NCBI_gi:23498140,NCBI_gi:124505181,ApiDB_PlasmoDB:PF3D7_0401800
Pf3D7_04_v3	104161			1443	-420			0	1	2	0	0	1	C		0.724594	1.14792		1	1.25393		rna_PF3D7_0401800-1	rna_PF3D7_0401800-1	Pf3D7_04_v3	103742	105603	PF3D7_0401800-1	Plasmodium+exported+protein+%28PHISTb%29%2C+unknown+function+%28PfD80%29	PF3D7_0401800-1	1862	PF3D7_0401800	GO:0020036,GO:0044538	taxon:36329,EC:3.6.4.12,NCBI_gi:23498140,NCBI_gi:124505181,ApiDB_PlasmoDB:PF3D7_0401800
Pf3D7_04_v3	104162			1442	-421			8	1	1	0	0	1	T		1.88395	0.936257		1	1.25393		rna_PF3D7_0401800-1	rna_PF3D7_0401800-1	Pf3D7_04_v3	103742	105603	PF3D7_0401800-1	Plasmodium+exported+protein+%28PHISTb%29%2C+unknown+function+%28PfD80%29	PF3D7_0401800-1	1862	PF3D7_0401800	GO:0020036,GO:0044538	taxon:36329,EC:3.6.4.12,NCBI_gi:23498140,NCBI_gi:124505181,ApiDB_PlasmoDB:PF3D7_0401800
Pf3D7_04_v3	104163			1441	-422			0	4	5	0	1	2	A		0.396774	0.976285		0.705376	1.06361		rna_PF3D7_0401800-1	rna_PF3D7_0401800-1	Pf3D7_04_v3	103742	105603	PF3D7_0401800-1	Plasmodium+exported+protein+%28PHISTb%29%2C+unknown+function+%28PfD80%29	PF3D7_0401800-1	1862	PF3D7_0401800	GO:0020036,GO:0044538	taxon:36329,EC:3.6.4.12,NCBI_gi:23498140,NCBI_gi:124505181,ApiDB_PlasmoDB:PF3D7_0401800
Pf3D7_04_v3	104164			1440	-423			2	1	9	0	0	2	A		1.01443	2.62956		1	1.50786		rna_PF3D7_0401800-1	rna_PF3D7_0401800-1	Pf3D7_04_v3	103742	105603	PF3D7_0401800-1	Plasmodium+exported+protein+%28PHISTb%29%2C+unknown+function+%28PfD80%29	PF3D7_0401800-1	1862	PF3D7_0401800	GO:0020036,GO:0044538	taxon:36329,EC:3.6.4.12,NCBI_gi:23498140,NCBI_gi:124505181,ApiDB_PlasmoDB:PF3D7_0401800
Pf3D7_04_v3	104165			1439	-424			2	3	2	5	0	0	A		0.65413	0.740206		2.62413	1		rna_PF3D7_0401800-1	rna_PF3D7_0401800-1	Pf3D7_04_v3	103742	105603	PF3D7_0401800-1	Plasmodium+exported+protein+%28PHISTb%29%2C+unknown+function+%28PfD80%29	PF3D7_0401800-1	1862	PF3D7_0401800	GO:0020036,GO:0044538	taxon:36329,EC:3.6.4.12,NCBI_gi:23498140,NCBI_gi:124505181,ApiDB_PlasmoDB:PF3D7_0401800
Pf3D7_04_v3	104166			1438	-425			6	2	4	0	0	0	C		1.24988	1.23196		1	1		rna_PF3D7_0401800-1	rna_PF3D7_0401800-1	Pf3D7_04_v3	103742	105603	PF3D7_0401800-1	Plasmodium+exported+protein+%28PHISTb%29%2C+unknown+function+%28PfD80%29	PF3D7_0401800-1	1862	PF3D7_0401800	GO:0020036,GO:0044538	taxon:36329,EC:3.6.4.12,NCBI_gi:23498140,NCBI_gi:124505181,ApiDB_PlasmoDB:PF3D7_0401800
Pf3D7_04_v3	104167			1437	-426			4	2	0	0	3	0	C		1.02263	0.568129		0.443842	0.443842		rna_PF3D7_0401800-1	rna_PF3D7_0401800-1	Pf3D7_04_v3	103742	105603	PF3D7_0401800-1	Plasmodium+exported+protein+%28PHISTb%29%2C+unknown+function+%28PfD80%29	PF3D7_0401800-1	1862	PF3D7_0401800	GO:0020036,GO:0044538	taxon:36329,EC:3.6.4.12,NCBI_gi:23498140,NCBI_gi:124505181,ApiDB_PlasmoDB:PF3D7_0401800
Pf3D7_04_v3	104168			1436	-427			0	1	1	0	0	0	A		0.724594	0.936257		1	1		rna_PF3D7_0401800-1	rna_PF3D7_0401800-1	Pf3D7_04_v3	103742	105603	PF3D7_0401800-1	Plasmodium+exported+protein+%28PHISTb%29%2C+unknown+function+%28PfD80%29	PF3D7_0401800-1	1862	PF3D7_0401800	GO:0020036,GO:0044538	taxon:36329,EC:3.6.4.12,NCBI_gi:23498140,NCBI_gi:124505181,ApiDB_PlasmoDB:PF3D7_0401800
Pf3D7_04_v3	104169			1435	-428			0	2	9	0	0	0	G		0.568129	2.06174		1	1		rna_PF3D7_0401800-1	rna_PF3D7_0401800-1	Pf3D7_04_v3	103742	105603	PF3D7_0401800-1	Plasmodium+exported+protein+%28PHISTb%29%2C+unknown+function+%28PfD80%29	PF3D7_0401800-1	1862	PF3D7_0401800	GO:0020036,GO:0044538	taxon:36329,EC:3.6.4.12,NCBI_gi:23498140,NCBI_gi:124505181,ApiDB_PlasmoDB:PF3D7_0401800
Pf3D7_04_v3	104170			1434	-429			0	0	1	0	0	0	G		1	1.29211		1	1		rna_PF3D7_0401800-1	rna_PF3D7_0401800-1	Pf3D7_04_v3	103742	105603	PF3D7_0401800-1	Plasmodium+exported+protein+%28PHISTb%29%2C+unknown+function+%28PfD80%29	PF3D7_0401800-1	1862	PF3D7_0401800	GO:0020036,GO:0044538	taxon:36329,EC:3.6.4.12,NCBI_gi:23498140,NCBI_gi:124505181,ApiDB_PlasmoDB:PF3D7_0401800
Pf3D7_04_v3	104171			1433	-430			0	4	2	0	0	0	T		0.396774	0.628578		1	1		rna_PF3D7_0401800-1	rna_PF3D7_0401800-1	Pf3D7_04_v3	103742	105603	PF3D7_0401800-1	Plasmodium+exported+protein+%28PHISTb%29%2C+unknown+function+%28PfD80%29	PF3D7_0401800-1	1862	PF3D7_0401800	GO:0020036,GO:0044538	taxon:36329,EC:3.6.4.12,NCBI_gi:23498140,NCBI_gi:124505181,ApiDB_PlasmoDB:PF3D7_0401800
Pf3D7_04_v3	104172			1432	-431			27	3	3	0	1	1	A		2.99031	0.876692		0.705376	0.884493		rna_PF3D7_0401800-1	rna_PF3D7_0401800-1	Pf3D7_04_v3	103742	105603	PF3D7_0401800-1	Plasmodium+exported+protein+%28PHISTb%29%2C+unknown+function+%28PfD80%29	PF3D7_0401800-1	1862	PF3D7_0401800	GO:0020036,GO:0044538	taxon:36329,EC:3.6.4.12,NCBI_gi:23498140,NCBI_gi:124505181,ApiDB_PlasmoDB:PF3D7_0401800
Pf3D7_04_v3	104173			1431	-432			0	0	3	9	1	0	A		1	1.87634		2.7675	0.705376		rna_PF3D7_0401800-1	rna_PF3D7_0401800-1	Pf3D7_04_v3	103742	105603	PF3D7_0401800-1	Plasmodium+exported+protein+%28PHISTb%29%2C+unknown+function+%28PfD80%29	PF3D7_0401800-1	1862	PF3D7_0401800	GO:0020036,GO:0044538	taxon:36329,EC:3.6.4.12,NCBI_gi:23498140,NCBI_gi:124505181,ApiDB_PlasmoDB:PF3D7_0401800
Pf3D7_04_v3	104174			1430	-433			2	7	1	0	0	3	A		0.382453	0.35298		1	1.76179		rna_PF3D7_0401800-1	rna_PF3D7_0401800-1	Pf3D7_04_v3	103742	105603	PF3D7_0401800-1	Plasmodium+exported+protein+%28PHISTb%29%2C+unknown+function+%28PfD80%29	PF3D7_0401800-1	1862	PF3D7_0401800	GO:0020036,GO:0044538	taxon:36329,EC:3.6.4.12,NCBI_gi:23498140,NCBI_gi:124505181,ApiDB_PlasmoDB:PF3D7_0401800
Pf3D7_04_v3	104175			1429	-434			3	4	2	0	0	0	T		0.634838	0.628578		1	1		rna_PF3D7_0401800-1	rna_PF3D7_0401800-1	Pf3D7_04_v3	103742	105603	PF3D7_0401800-1	Plasmodium+exported+protein+%28PHISTb%29%2C+unknown+function+%28PfD80%29	PF3D7_0401800-1	1862	PF3D7_0401800	GO:0020036,GO:0044538	taxon:36329,EC:3.6.4.12,NCBI_gi:23498140,NCBI_gi:124505181,ApiDB_PlasmoDB:PF3D7_0401800
Pf3D7_04_v3	104176			1428	-435			2	9	1	0	2	1	G		0.316689	0.292284		0.54485	0.683204		rna_PF3D7_0401800-1	rna_PF3D7_0401800-1	Pf3D7_04_v3	103742	105603	PF3D7_0401800-1	Plasmodium+exported+protein+%28PHISTb%29%2C+unknown+function+%28PfD80%29	PF3D7_0401800-1	1862	PF3D7_0401800	GO:0020036,GO:0044538	taxon:36329,EC:3.6.4.12,NCBI_gi:23498140,NCBI_gi:124505181,ApiDB_PlasmoDB:PF3D7_0401800
Pf3D7_04_v3	104177			1427	-436			0	10	7	0	0	0	T		0.208298	0.634221		1	1		rna_PF3D7_0401800-1	rna_PF3D7_0401800-1	Pf3D7_04_v3	103742	105603	PF3D7_0401800-1	Plasmodium+exported+protein+%28PHISTb%29%2C+unknown+function+%28PfD80%29	PF3D7_0401800-1	1862	PF3D7_0401800	GO:0020036,GO:0044538	taxon:36329,EC:3.6.4.12,NCBI_gi:23498140,NCBI_gi:124505181,ApiDB_PlasmoDB:PF3D7_0401800
Pf3D7_04_v3	104178			1426	-437			0	3	4	0	3	0	A		0.467236	1.01318		0.443842	0.443842		rna_PF3D7_0401800-1	rna_PF3D7_0401800-1	Pf3D7_04_v3	103742	105603	PF3D7_0401800-1	Plasmodium+exported+protein+%28PHISTb%29%2C+unknown+function+%28PfD80%29	PF3D7_0401800-1	1862	PF3D7_0401800	GO:0020036,GO:0044538	taxon:36329,EC:3.6.4.12,NCBI_gi:23498140,NCBI_gi:124505181,ApiDB_PlasmoDB:PF3D7_0401800
Pf3D7_04_v3	104179			1425	-438			0	0	2	0	1	3	A		1	1.58422		0.705376	1.24273		rna_PF3D7_0401800-1	rna_PF3D7_0401800-1	Pf3D7_04_v3	103742	105603	PF3D7_0401800-1	Plasmodium+exported+protein+%28PHISTb%29%2C+unknown+function+%28PfD80%29	PF3D7_0401800-1	1862	PF3D7_0401800	GO:0020036,GO:0044538	taxon:36329,EC:3.6.4.12,NCBI_gi:23498140,NCBI_gi:124505181,ApiDB_PlasmoDB:PF3D7_0401800
Pf3D7_04_v3	104180			1424	-439			6	9	1	0	9	0	T		0.497654	0.292284		0.210121	0.210121		rna_PF3D7_0401800-1	rna_PF3D7_0401800-1	Pf3D7_04_v3	103742	105603	PF3D7_0401800-1	Plasmodium+exported+protein+%28PHISTb%29%2C+unknown+function+%28PfD80%29	PF3D7_0401800-1	1862	PF3D7_0401800	GO:0020036,GO:0044538	taxon:36329,EC:3.6.4.12,NCBI_gi:23498140,NCBI_gi:124505181,ApiDB_PlasmoDB:PF3D7_0401800
Pf3D7_04_v3	104181			1423	-440			18	1	4	7	3	1	T		3.33313	1.57125		1.45305	0.556548		rna_PF3D7_0401800-1	rna_PF3D7_0401800-1	Pf3D7_04_v3	103742	105603	PF3D7_0401800-1	Plasmodium+exported+protein+%28PHISTb%29%2C+unknown+function+%28PfD80%29	PF3D7_0401800-1	1862	PF3D7_0401800	GO:0020036,GO:0044538	taxon:36329,EC:3.6.4.12,NCBI_gi:23498140,NCBI_gi:124505181,ApiDB_PlasmoDB:PF3D7_0401800
Pf3D7_04_v3	104182			1422	-441			0	1	2	0	0	4	C		0.724594	1.14792		1	2.01572		rna_PF3D7_0401800-1	rna_PF3D7_0401800-1	Pf3D7_04_v3	103742	105603	PF3D7_0401800-1	Plasmodium+exported+protein+%28PHISTb%29%2C+unknown+function+%28PfD80%29	PF3D7_0401800-1	1862	PF3D7_0401800	GO:0020036,GO:0044538	taxon:36329,EC:3.6.4.12,NCBI_gi:23498140,NCBI_gi:124505181,ApiDB_PlasmoDB:PF3D7_0401800
Pf3D7_04_v3	104183			1421	-442			1	1	1	2	0	0	A		0.869513	0.936257		1.64965	1		rna_PF3D7_0401800-1	rna_PF3D7_0401800-1	Pf3D7_04_v3	103742	105603	PF3D7_0401800-1	Plasmodium+exported+protein+%28PHISTb%29%2C+unknown+function+%28PfD80%29	PF3D7_0401800-1	1862	PF3D7_0401800	GO:0020036,GO:0044538	taxon:36329,EC:3.6.4.12,NCBI_gi:23498140,NCBI_gi:124505181,ApiDB_PlasmoDB:PF3D7_0401800
Pf3D7_04_v3	104184			1420	-443			0	1	6	3	6	4	T		0.724594	1.99457		0.563155	0.574918		rna_PF3D7_0401800-1	rna_PF3D7_0401800-1	Pf3D7_04_v3	103742	105603	PF3D7_0401800-1	Plasmodium+exported+protein+%28PHISTb%29%2C+unknown+function+%28PfD80%29	PF3D7_0401800-1	1862	PF3D7_0401800	GO:0020036,GO:0044538	taxon:36329,EC:3.6.4.12,NCBI_gi:23498140,NCBI_gi:124505181,ApiDB_PlasmoDB:PF3D7_0401800
Pf3D7_04_v3	104185			1419	-444			7	9	7	0	1	0	A		0.542895	0.68875		0.705376	0.705376		rna_PF3D7_0401800-1	rna_PF3D7_0401800-1	Pf3D7_04_v3	103742	105603	PF3D7_0401800-1	Plasmodium+exported+protein+%28PHISTb%29%2C+unknown+function+%28PfD80%29	PF3D7_0401800-1	1862	PF3D7_0401800	GO:0020036,GO:0044538	taxon:36329,EC:3.6.4.12,NCBI_gi:23498140,NCBI_gi:124505181,ApiDB_PlasmoDB:PF3D7_0401800
Pf3D7_04_v3	104186			1418	-445			12	3	4	0	7	0	T		1.5886	1.01318		0.254856	0.254856		rna_PF3D7_0401800-1	rna_PF3D7_0401800-1	Pf3D7_04_v3	103742	105603	PF3D7_0401800-1	Plasmodium+exported+protein+%28PHISTb%29%2C+unknown+function+%28PfD80%29	PF3D7_0401800-1	1862	PF3D7_0401800	GO:0020036,GO:0044538	taxon:36329,EC:3.6.4.12,NCBI_gi:23498140,NCBI_gi:124505181,ApiDB_PlasmoDB:PF3D7_0401800
Pf3D7_04_v3	104187			1417	-446			2	6	3	0	0	0	T		0.426765	0.571968		1	1		rna_PF3D7_0401800-1	rna_PF3D7_0401800-1	Pf3D7_04_v3	103742	105603	PF3D7_0401800-1	Plasmodium+exported+protein+%28PHISTb%29%2C+unknown+function+%28PfD80%29	PF3D7_0401800-1	1862	PF3D7_0401800	GO:0020036,GO:0044538	taxon:36329,EC:3.6.4.12,NCBI_gi:23498140,NCBI_gi:124505181,ApiDB_PlasmoDB:PF3D7_0401800
Pf3D7_04_v3	104188			1416	-447			4	0	2	0	1	0	T		1.8	1.58422		0.705376	0.705376		rna_PF3D7_0401800-1	rna_PF3D7_0401800-1	Pf3D7_04_v3	103742	105603	PF3D7_0401800-1	Plasmodium+exported+protein+%28PHISTb%29%2C+unknown+function+%28PfD80%29	PF3D7_0401800-1	1862	PF3D7_0401800	GO:0020036,GO:0044538	taxon:36329,EC:3.6.4.12,NCBI_gi:23498140,NCBI_gi:124505181,ApiDB_PlasmoDB:PF3D7_0401800
Pf3D7_04_v3	104189			1415	-448			0	6	1	0	0	2	A		0.304832	0.393877		1	1.50786		rna_PF3D7_0401800-1	rna_PF3D7_0401800-1	Pf3D7_04_v3	103742	105603	PF3D7_0401800-1	Plasmodium+exported+protein+%28PHISTb%29%2C+unknown+function+%28PfD80%29	PF3D7_0401800-1	1862	PF3D7_0401800	GO:0020036,GO:0044538	taxon:36329,EC:3.6.4.12,NCBI_gi:23498140,NCBI_gi:124505181,ApiDB_PlasmoDB:PF3D7_0401800
Pf3D7_04_v3	104190			1414	-449			13	0	0	13	1	4	T		3.6	1		3.684	1.42184		rna_PF3D7_0401800-1	rna_PF3D7_0401800-1	Pf3D7_04_v3	103742	105603	PF3D7_0401800-1	Plasmodium+exported+protein+%28PHISTb%29%2C+unknown+function+%28PfD80%29	PF3D7_0401800-1	1862	PF3D7_0401800	GO:0020036,GO:0044538	taxon:36329,EC:3.6.4.12,NCBI_gi:23498140,NCBI_gi:124505181,ApiDB_PlasmoDB:PF3D7_0401800
Pf3D7_04_v3	104191			1413	-450			6	1	2	11	1	3	C		1.59411	1.14792		3.22575	1.24273		rna_PF3D7_0401800-1	rna_PF3D7_0401800-1	Pf3D7_04_v3	103742	105603	PF3D7_0401800-1	Plasmodium+exported+protein+%28PHISTb%29%2C+unknown+function+%28PfD80%29	PF3D7_0401800-1	1862	PF3D7_0401800	GO:0020036,GO:0044538	taxon:36329,EC:3.6.4.12,NCBI_gi:23498140,NCBI_gi:124505181,ApiDB_PlasmoDB:PF3D7_0401800
Pf3D7_04_v3	104192			1412	-451			0	0	1	1	0	2	C		1	1.29211		1.32483	1.50786		rna_PF3D7_0401800-1	rna_PF3D7_0401800-1	Pf3D7_04_v3	103742	105603	PF3D7_0401800-1	Plasmodium+exported+protein+%28PHISTb%29%2C+unknown+function+%28PfD80%29	PF3D7_0401800-1	1862	PF3D7_0401800	GO:0020036,GO:0044538	taxon:36329,EC:3.6.4.12,NCBI_gi:23498140,NCBI_gi:124505181,ApiDB_PlasmoDB:PF3D7_0401800
Pf3D7_04_v3	104193			1411	-452			0	0	6	0	0	1	C		1	2.75267		1	1.25393		rna_PF3D7_0401800-1	rna_PF3D7_0401800-1	Pf3D7_04_v3	103742	105603	PF3D7_0401800-1	Plasmodium+exported+protein+%28PHISTb%29%2C+unknown+function+%28PfD80%29	PF3D7_0401800-1	1862	PF3D7_0401800	GO:0020036,GO:0044538	taxon:36329,EC:3.6.4.12,NCBI_gi:23498140,NCBI_gi:124505181,ApiDB_PlasmoDB:PF3D7_0401800
Pf3D7_04_v3	104194			1410	-453			0	0	2	0	0	0	A		1	1.58422		1	1		rna_PF3D7_0401800-1	rna_PF3D7_0401800-1	Pf3D7_04_v3	103742	105603	PF3D7_0401800-1	Plasmodium+exported+protein+%28PHISTb%29%2C+unknown+function+%28PfD80%29	PF3D7_0401800-1	1862	PF3D7_0401800	GO:0020036,GO:0044538	taxon:36329,EC:3.6.4.12,NCBI_gi:23498140,NCBI_gi:124505181,ApiDB_PlasmoDB:PF3D7_0401800
Pf3D7_04_v3	104195			1409	-454			0	0	6	0	0	4	T		1	2.75267		1	2.01572		rna_PF3D7_0401800-1	rna_PF3D7_0401800-1	Pf3D7_04_v3	103742	105603	PF3D7_0401800-1	Plasmodium+exported+protein+%28PHISTb%29%2C+unknown+function+%28PfD80%29	PF3D7_0401800-1	1862	PF3D7_0401800	GO:0020036,GO:0044538	taxon:36329,EC:3.6.4.12,NCBI_gi:23498140,NCBI_gi:124505181,ApiDB_PlasmoDB:PF3D7_0401800
Pf3D7_04_v3	104196			1408	-455			7	11	7	0	7	10	G		0.463239	0.587694		0.254856	0.902014		rna_PF3D7_0401800-1	rna_PF3D7_0401800-1	Pf3D7_04_v3	103742	105603	PF3D7_0401800-1	Plasmodium+exported+protein+%28PHISTb%29%2C+unknown+function+%28PfD80%29	PF3D7_0401800-1	1862	PF3D7_0401800	GO:0020036,GO:0044538	taxon:36329,EC:3.6.4.12,NCBI_gi:23498140,NCBI_gi:124505181,ApiDB_PlasmoDB:PF3D7_0401800
Pf3D7_04_v3	104197			1407	-456			0	0	3	0	0	2	T		1	1.87634		1	1.50786		rna_PF3D7_0401800-1	rna_PF3D7_0401800-1	Pf3D7_04_v3	103742	105603	PF3D7_0401800-1	Plasmodium+exported+protein+%28PHISTb%29%2C+unknown+function+%28PfD80%29	PF3D7_0401800-1	1862	PF3D7_0401800	GO:0020036,GO:0044538	taxon:36329,EC:3.6.4.12,NCBI_gi:23498140,NCBI_gi:124505181,ApiDB_PlasmoDB:PF3D7_0401800
Pf3D7_04_v3	104198			1406	-457			15	4	6	0	2	4	A		1.58709	1.09219		0.54485	1.09827		rna_PF3D7_0401800-1	rna_PF3D7_0401800-1	Pf3D7_04_v3	103742	105603	PF3D7_0401800-1	Plasmodium+exported+protein+%28PHISTb%29%2C+unknown+function+%28PfD80%29	PF3D7_0401800-1	1862	PF3D7_0401800	GO:0020036,GO:0044538	taxon:36329,EC:3.6.4.12,NCBI_gi:23498140,NCBI_gi:124505181,ApiDB_PlasmoDB:PF3D7_0401800
Pf3D7_04_v3	104199			1405	-458			6	1	7	0	1	2	T		1.59411	2.20623		0.705376	1.06361		rna_PF3D7_0401800-1	rna_PF3D7_0401800-1	Pf3D7_04_v3	103742	105603	PF3D7_0401800-1	Plasmodium+exported+protein+%28PHISTb%29%2C+unknown+function+%28PfD80%29	PF3D7_0401800-1	1862	PF3D7_0401800	GO:0020036,GO:0044538	taxon:36329,EC:3.6.4.12,NCBI_gi:23498140,NCBI_gi:124505181,ApiDB_PlasmoDB:PF3D7_0401800
Pf3D7_04_v3	104200			1404	-459			0	1	6	0	0	6	G		0.724594	1.99457		1	2.52359		rna_PF3D7_0401800-1	rna_PF3D7_0401800-1	Pf3D7_04_v3	103742	105603	PF3D7_0401800-1	Plasmodium+exported+protein+%28PHISTb%29%2C+unknown+function+%28PfD80%29	PF3D7_0401800-1	1862	PF3D7_0401800	GO:0020036,GO:0044538	taxon:36329,EC:3.6.4.12,NCBI_gi:23498140,NCBI_gi:124505181,ApiDB_PlasmoDB:PF3D7_0401800
Pf3D7_04_v3	104201			1403	-460			1	4	9	0	0	1	T		0.476128	1.43989		1	1.25393		rna_PF3D7_0401800-1	rna_PF3D7_0401800-1	Pf3D7_04_v3	103742	105603	PF3D7_0401800-1	Plasmodium+exported+protein+%28PHISTb%29%2C+unknown+function+%28PfD80%29	PF3D7_0401800-1	1862	PF3D7_0401800	GO:0020036,GO:0044538	taxon:36329,EC:3.6.4.12,NCBI_gi:23498140,NCBI_gi:124505181,ApiDB_PlasmoDB:PF3D7_0401800
Pf3D7_04_v3	104202			1402	-461			4	6	8	6	1	2	T		0.548698	1.01719		2.08013	1.06361		rna_PF3D7_0401800-1	rna_PF3D7_0401800-1	Pf3D7_04_v3	103742	105603	PF3D7_0401800-1	Plasmodium+exported+protein+%28PHISTb%29%2C+unknown+function+%28PfD80%29	PF3D7_0401800-1	1862	PF3D7_0401800	GO:0020036,GO:0044538	taxon:36329,EC:3.6.4.12,NCBI_gi:23498140,NCBI_gi:124505181,ApiDB_PlasmoDB:PF3D7_0401800
Pf3D7_04_v3	104203			1401	-462			0	2	5	0	0	2	T		0.568129	1.39792		1	1.50786		rna_PF3D7_0401800-1	rna_PF3D7_0401800-1	Pf3D7_04_v3	103742	105603	PF3D7_0401800-1	Plasmodium+exported+protein+%28PHISTb%29%2C+unknown+function+%28PfD80%29	PF3D7_0401800-1	1862	PF3D7_0401800	GO:0020036,GO:0044538	taxon:36329,EC:3.6.4.12,NCBI_gi:23498140,NCBI_gi:124505181,ApiDB_PlasmoDB:PF3D7_0401800
Pf3D7_04_v3	104204			1400	-463			0	1	5	0	0	1	T		0.724594	1.78291		1	1.25393		rna_PF3D7_0401800-1	rna_PF3D7_0401800-1	Pf3D7_04_v3	103742	105603	PF3D7_0401800-1	Plasmodium+exported+protein+%28PHISTb%29%2C+unknown+function+%28PfD80%29	PF3D7_0401800-1	1862	PF3D7_0401800	GO:0020036,GO:0044538	taxon:36329,EC:3.6.4.12,NCBI_gi:23498140,NCBI_gi:124505181,ApiDB_PlasmoDB:PF3D7_0401800
Pf3D7_04_v3	104205			1399	-464			0	0	0	0	0	1	T		1	1		1	1.25393		rna_PF3D7_0401800-1	rna_PF3D7_0401800-1	Pf3D7_04_v3	103742	105603	PF3D7_0401800-1	Plasmodium+exported+protein+%28PHISTb%29%2C+unknown+function+%28PfD80%29	PF3D7_0401800-1	1862	PF3D7_0401800	GO:0020036,GO:0044538	taxon:36329,EC:3.6.4.12,NCBI_gi:23498140,NCBI_gi:124505181,ApiDB_PlasmoDB:PF3D7_0401800
Pf3D7_04_v3	104206			1398	-465			1	3	3	0	1	0	T		0.560683	0.876692		0.705376	0.705376		rna_PF3D7_0401800-1	rna_PF3D7_0401800-1	Pf3D7_04_v3	103742	105603	PF3D7_0401800-1	Plasmodium+exported+protein+%28PHISTb%29%2C+unknown+function+%28PfD80%29	PF3D7_0401800-1	1862	PF3D7_0401800	GO:0020036,GO:0044538	taxon:36329,EC:3.6.4.12,NCBI_gi:23498140,NCBI_gi:124505181,ApiDB_PlasmoDB:PF3D7_0401800
Pf3D7_04_v3	104207			1397	-466			0	3	2	0	1	3	T		0.467236	0.740206		0.705376	1.24273		rna_PF3D7_0401800-1	rna_PF3D7_0401800-1	Pf3D7_04_v3	103742	105603	PF3D7_0401800-1	Plasmodium+exported+protein+%28PHISTb%29%2C+unknown+function+%28PfD80%29	PF3D7_0401800-1	1862	PF3D7_0401800	GO:0020036,GO:0044538	taxon:36329,EC:3.6.4.12,NCBI_gi:23498140,NCBI_gi:124505181,ApiDB_PlasmoDB:PF3D7_0401800
Pf3D7_04_v3	104208			1396	-467			1	3	3	0	0	2	G		0.560683	0.876692		1	1.50786		rna_PF3D7_0401800-1	rna_PF3D7_0401800-1	Pf3D7_04_v3	103742	105603	PF3D7_0401800-1	Plasmodium+exported+protein+%28PHISTb%29%2C+unknown+function+%28PfD80%29	PF3D7_0401800-1	1862	PF3D7_0401800	GO:0020036,GO:0044538	taxon:36329,EC:3.6.4.12,NCBI_gi:23498140,NCBI_gi:124505181,ApiDB_PlasmoDB:PF3D7_0401800
Pf3D7_04_v3	104209			1395	-468			0	2	0	0	0	0	A		0.568129	0.568129		1	1		rna_PF3D7_0401800-1	rna_PF3D7_0401800-1	Pf3D7_04_v3	103742	105603	PF3D7_0401800-1	Plasmodium+exported+protein+%28PHISTb%29%2C+unknown+function+%28PfD80%29	PF3D7_0401800-1	1862	PF3D7_0401800	GO:0020036,GO:0044538	taxon:36329,EC:3.6.4.12,NCBI_gi:23498140,NCBI_gi:124505181,ApiDB_PlasmoDB:PF3D7_0401800
Pf3D7_04_v3	104210			1394	-469			4	12	5	0	2	1	T		0.323683	0.442468		0.54485	0.683204		rna_PF3D7_0401800-1	rna_PF3D7_0401800-1	Pf3D7_04_v3	103742	105603	PF3D7_0401800-1	Plasmodium+exported+protein+%28PHISTb%29%2C+unknown+function+%28PfD80%29	PF3D7_0401800-1	1862	PF3D7_0401800	GO:0020036,GO:0044538	taxon:36329,EC:3.6.4.12,NCBI_gi:23498140,NCBI_gi:124505181,ApiDB_PlasmoDB:PF3D7_0401800
Pf3D7_04_v3	104211			1393	-470			0	5	1	0	2	0	A		0.344779	0.445493		0.54485	0.54485		rna_PF3D7_0401800-1	rna_PF3D7_0401800-1	Pf3D7_04_v3	103742	105603	PF3D7_0401800-1	Plasmodium+exported+protein+%28PHISTb%29%2C+unknown+function+%28PfD80%29	PF3D7_0401800-1	1862	PF3D7_0401800	GO:0020036,GO:0044538	taxon:36329,EC:3.6.4.12,NCBI_gi:23498140,NCBI_gi:124505181,ApiDB_PlasmoDB:PF3D7_0401800
Pf3D7_04_v3	104212			1392	-471			0	1	2	0	0	0	A		0.724594	1.14792		1	1		rna_PF3D7_0401800-1	rna_PF3D7_0401800-1	Pf3D7_04_v3	103742	105603	PF3D7_0401800-1	Plasmodium+exported+protein+%28PHISTb%29%2C+unknown+function+%28PfD80%29	PF3D7_0401800-1	1862	PF3D7_0401800	GO:0020036,GO:0044538	taxon:36329,EC:3.6.4.12,NCBI_gi:23498140,NCBI_gi:124505181,ApiDB_PlasmoDB:PF3D7_0401800
Pf3D7_04_v3	104213			1391	-472			0	1	7	0	0	0	A		0.724594	2.20623		1	1		rna_PF3D7_0401800-1	rna_PF3D7_0401800-1	Pf3D7_04_v3	103742	105603	PF3D7_0401800-1	Plasmodium+exported+protein+%28PHISTb%29%2C+unknown+function+%28PfD80%29	PF3D7_0401800-1	1862	PF3D7_0401800	GO:0020036,GO:0044538	taxon:36329,EC:3.6.4.12,NCBI_gi:23498140,NCBI_gi:124505181,ApiDB_PlasmoDB:PF3D7_0401800
Pf3D7_04_v3	104214			1390	-473			0	4	1	0	0	1	T		0.396774	0.512676		1	1.25393		rna_PF3D7_0401800-1	rna_PF3D7_0401800-1	Pf3D7_04_v3	103742	105603	PF3D7_0401800-1	Plasmodium+exported+protein+%28PHISTb%29%2C+unknown+function+%28PfD80%29	PF3D7_0401800-1	1862	PF3D7_0401800	GO:0020036,GO:0044538	taxon:36329,EC:3.6.4.12,NCBI_gi:23498140,NCBI_gi:124505181,ApiDB_PlasmoDB:PF3D7_0401800
Pf3D7_04_v3	104215			1389	-474			3	4	3	0	0	0	C		0.634838	0.744481		1	1		rna_PF3D7_0401800-1	rna_PF3D7_0401800-1	Pf3D7_04_v3	103742	105603	PF3D7_0401800-1	Plasmodium+exported+protein+%28PHISTb%29%2C+unknown+function+%28PfD80%29	PF3D7_0401800-1	1862	PF3D7_0401800	GO:0020036,GO:0044538	taxon:36329,EC:3.6.4.12,NCBI_gi:23498140,NCBI_gi:124505181,ApiDB_PlasmoDB:PF3D7_0401800
Pf3D7_04_v3	104216			1388	-475			0	0	1	0	0	0	T		1	1.29211		1	1		rna_PF3D7_0401800-1	rna_PF3D7_0401800-1	Pf3D7_04_v3	103742	105603	PF3D7_0401800-1	Plasmodium+exported+protein+%28PHISTb%29%2C+unknown+function+%28PfD80%29	PF3D7_0401800-1	1862	PF3D7_0401800	GO:0020036,GO:0044538	taxon:36329,EC:3.6.4.12,NCBI_gi:23498140,NCBI_gi:124505181,ApiDB_PlasmoDB:PF3D7_0401800
Pf3D7_04_v3	104217			1387	-476			3	0	2	0	0	0	T		1.6	1.58422		1	1		rna_PF3D7_0401800-1	rna_PF3D7_0401800-1	Pf3D7_04_v3	103742	105603	PF3D7_0401800-1	Plasmodium+exported+protein+%28PHISTb%29%2C+unknown+function+%28PfD80%29	PF3D7_0401800-1	1862	PF3D7_0401800	GO:0020036,GO:0044538	taxon:36329,EC:3.6.4.12,NCBI_gi:23498140,NCBI_gi:124505181,ApiDB_PlasmoDB:PF3D7_0401800
Pf3D7_04_v3	104218			1386	-477			15	3	0	0	1	1	G		1.86894	0.467236		0.705376	0.884493		rna_PF3D7_0401800-1	rna_PF3D7_0401800-1	Pf3D7_04_v3	103742	105603	PF3D7_0401800-1	Plasmodium+exported+protein+%28PHISTb%29%2C+unknown+function+%28PfD80%29	PF3D7_0401800-1	1862	PF3D7_0401800	GO:0020036,GO:0044538	taxon:36329,EC:3.6.4.12,NCBI_gi:23498140,NCBI_gi:124505181,ApiDB_PlasmoDB:PF3D7_0401800
Pf3D7_04_v3	104219			1385	-478			0	1	0	0	0	0	A		0.724594	0.724594		1	1		rna_PF3D7_0401800-1	rna_PF3D7_0401800-1	Pf3D7_04_v3	103742	105603	PF3D7_0401800-1	Plasmodium+exported+protein+%28PHISTb%29%2C+unknown+function+%28PfD80%29	PF3D7_0401800-1	1862	PF3D7_0401800	GO:0020036,GO:0044538	taxon:36329,EC:3.6.4.12,NCBI_gi:23498140,NCBI_gi:124505181,ApiDB_PlasmoDB:PF3D7_0401800
Pf3D7_04_v3	104220			1384	-479			14	7	0	0	3	0	A		1.03809	0.273181		0.443842	0.443842		rna_PF3D7_0401800-1	rna_PF3D7_0401800-1	Pf3D7_04_v3	103742	105603	PF3D7_0401800-1	Plasmodium+exported+protein+%28PHISTb%29%2C+unknown+function+%28PfD80%29	PF3D7_0401800-1	1862	PF3D7_0401800	GO:0020036,GO:0044538	taxon:36329,EC:3.6.4.12,NCBI_gi:23498140,NCBI_gi:124505181,ApiDB_PlasmoDB:PF3D7_0401800
Pf3D7_04_v3	104221			1383	-480			0	2	0	0	1	0	A		0.568129	0.568129		0.705376	0.705376		rna_PF3D7_0401800-1	rna_PF3D7_0401800-1	Pf3D7_04_v3	103742	105603	PF3D7_0401800-1	Plasmodium+exported+protein+%28PHISTb%29%2C+unknown+function+%28PfD80%29	PF3D7_0401800-1	1862	PF3D7_0401800	GO:0020036,GO:0044538	taxon:36329,EC:3.6.4.12,NCBI_gi:23498140,NCBI_gi:124505181,ApiDB_PlasmoDB:PF3D7_0401800
Pf3D7_04_v3	104222			1382	-481			0	0	0	0	2	0	A		1	1		0.54485	0.54485		rna_PF3D7_0401800-1	rna_PF3D7_0401800-1	Pf3D7_04_v3	103742	105603	PF3D7_0401800-1	Plasmodium+exported+protein+%28PHISTb%29%2C+unknown+function+%28PfD80%29	PF3D7_0401800-1	1862	PF3D7_0401800	GO:0020036,GO:0044538	taxon:36329,EC:3.6.4.12,NCBI_gi:23498140,NCBI_gi:124505181,ApiDB_PlasmoDB:PF3D7_0401800
Pf3D7_04_v3	104223			1381	-482			12	1	1	0	0	0	A		2.46362	0.936257		1	1		rna_PF3D7_0401800-1	rna_PF3D7_0401800-1	Pf3D7_04_v3	103742	105603	PF3D7_0401800-1	Plasmodium+exported+protein+%28PHISTb%29%2C+unknown+function+%28PfD80%29	PF3D7_0401800-1	1862	PF3D7_0401800	GO:0020036,GO:0044538	taxon:36329,EC:3.6.4.12,NCBI_gi:23498140,NCBI_gi:124505181,ApiDB_PlasmoDB:PF3D7_0401800
Pf3D7_04_v3	104224			1380	-483			0	0	1	0	0	4	C		1	1.29211		1	2.01572		rna_PF3D7_0401800-1	rna_PF3D7_0401800-1	Pf3D7_04_v3	103742	105603	PF3D7_0401800-1	Plasmodium+exported+protein+%28PHISTb%29%2C+unknown+function+%28PfD80%29	PF3D7_0401800-1	1862	PF3D7_0401800	GO:0020036,GO:0044538	taxon:36329,EC:3.6.4.12,NCBI_gi:23498140,NCBI_gi:124505181,ApiDB_PlasmoDB:PF3D7_0401800
Pf3D7_04_v3	104225			1379	-484			0	2	5	0	8	0	A		0.568129	1.39792		0.230337	0.230337		rna_PF3D7_0401800-1	rna_PF3D7_0401800-1	Pf3D7_04_v3	103742	105603	PF3D7_0401800-1	Plasmodium+exported+protein+%28PHISTb%29%2C+unknown+function+%28PfD80%29	PF3D7_0401800-1	1862	PF3D7_0401800	GO:0020036,GO:0044538	taxon:36329,EC:3.6.4.12,NCBI_gi:23498140,NCBI_gi:124505181,ApiDB_PlasmoDB:PF3D7_0401800
Pf3D7_04_v3	104226			1378	-485			0	2	3	0	0	2	A		0.568129	1.066		1	1.50786		rna_PF3D7_0401800-1	rna_PF3D7_0401800-1	Pf3D7_04_v3	103742	105603	PF3D7_0401800-1	Plasmodium+exported+protein+%28PHISTb%29%2C+unknown+function+%28PfD80%29	PF3D7_0401800-1	1862	PF3D7_0401800	GO:0020036,GO:0044538	taxon:36329,EC:3.6.4.12,NCBI_gi:23498140,NCBI_gi:124505181,ApiDB_PlasmoDB:PF3D7_0401800
Pf3D7_04_v3	104227			1377	-486			13	1	6	8	0	4	T		2.60854	1.99457		3.59862	2.01572		rna_PF3D7_0401800-1	rna_PF3D7_0401800-1	Pf3D7_04_v3	103742	105603	PF3D7_0401800-1	Plasmodium+exported+protein+%28PHISTb%29%2C+unknown+function+%28PfD80%29	PF3D7_0401800-1	1862	PF3D7_0401800	GO:0020036,GO:0044538	taxon:36329,EC:3.6.4.12,NCBI_gi:23498140,NCBI_gi:124505181,ApiDB_PlasmoDB:PF3D7_0401800
Pf3D7_04_v3	104228			1376	-487			0	1	3	0	0	4	C		0.724594	1.35958		1	2.01572		rna_PF3D7_0401800-1	rna_PF3D7_0401800-1	Pf3D7_04_v3	103742	105603	PF3D7_0401800-1	Plasmodium+exported+protein+%28PHISTb%29%2C+unknown+function+%28PfD80%29	PF3D7_0401800-1	1862	PF3D7_0401800	GO:0020036,GO:0044538	taxon:36329,EC:3.6.4.12,NCBI_gi:23498140,NCBI_gi:124505181,ApiDB_PlasmoDB:PF3D7_0401800
Pf3D7_04_v3	104229			1375	-488			0	2	8	0	0	2	T		0.568129	1.89579		1	1.50786		rna_PF3D7_0401800-1	rna_PF3D7_0401800-1	Pf3D7_04_v3	103742	105603	PF3D7_0401800-1	Plasmodium+exported+protein+%28PHISTb%29%2C+unknown+function+%28PfD80%29	PF3D7_0401800-1	1862	PF3D7_0401800	GO:0020036,GO:0044538	taxon:36329,EC:3.6.4.12,NCBI_gi:23498140,NCBI_gi:124505181,ApiDB_PlasmoDB:PF3D7_0401800
Pf3D7_04_v3	104230			1374	-489			0	0	3	0	0	1	T		1	1.87634		1	1.25393		rna_PF3D7_0401800-1	rna_PF3D7_0401800-1	Pf3D7_04_v3	103742	105603	PF3D7_0401800-1	Plasmodium+exported+protein+%28PHISTb%29%2C+unknown+function+%28PfD80%29	PF3D7_0401800-1	1862	PF3D7_0401800	GO:0020036,GO:0044538	taxon:36329,EC:3.6.4.12,NCBI_gi:23498140,NCBI_gi:124505181,ApiDB_PlasmoDB:PF3D7_0401800
Pf3D7_04_v3	104231			1373	-490			6	1	0	0	1	0	G		1.59411	0.724594		0.705376	0.705376		rna_PF3D7_0401800-1	rna_PF3D7_0401800-1	Pf3D7_04_v3	103742	105603	PF3D7_0401800-1	Plasmodium+exported+protein+%28PHISTb%29%2C+unknown+function+%28PfD80%29	PF3D7_0401800-1	1862	PF3D7_0401800	GO:0020036,GO:0044538	taxon:36329,EC:3.6.4.12,NCBI_gi:23498140,NCBI_gi:124505181,ApiDB_PlasmoDB:PF3D7_0401800
Pf3D7_04_v3	104232			1372	-491			0	0	2	0	2	2	T		1	1.58422		0.54485	0.821558		rna_PF3D7_0401800-1	rna_PF3D7_0401800-1	Pf3D7_04_v3	103742	105603	PF3D7_0401800-1	Plasmodium+exported+protein+%28PHISTb%29%2C+unknown+function+%28PfD80%29	PF3D7_0401800-1	1862	PF3D7_0401800	GO:0020036,GO:0044538	taxon:36329,EC:3.6.4.12,NCBI_gi:23498140,NCBI_gi:124505181,ApiDB_PlasmoDB:PF3D7_0401800
Pf3D7_04_v3	104233			1371	-492			0	6	8	0	1	1	T		0.304832	1.01719		0.705376	0.884493		rna_PF3D7_0401800-1	rna_PF3D7_0401800-1	Pf3D7_04_v3	103742	105603	PF3D7_0401800-1	Plasmodium+exported+protein+%28PHISTb%29%2C+unknown+function+%28PfD80%29	PF3D7_0401800-1	1862	PF3D7_0401800	GO:0020036,GO:0044538	taxon:36329,EC:3.6.4.12,NCBI_gi:23498140,NCBI_gi:124505181,ApiDB_PlasmoDB:PF3D7_0401800
Pf3D7_04_v3	104234			1370	-493			5	1	7	0	0	1	C		1.44919	2.20623		1	1.25393		rna_PF3D7_0401800-1	rna_PF3D7_0401800-1	Pf3D7_04_v3	103742	105603	PF3D7_0401800-1	Plasmodium+exported+protein+%28PHISTb%29%2C+unknown+function+%28PfD80%29	PF3D7_0401800-1	1862	PF3D7_0401800	GO:0020036,GO:0044538	taxon:36329,EC:3.6.4.12,NCBI_gi:23498140,NCBI_gi:124505181,ApiDB_PlasmoDB:PF3D7_0401800
Pf3D7_04_v3	104235			1369	-494			8	1	7	0	0	3	T		1.88395	2.20623		1	1.76179		rna_PF3D7_0401800-1	rna_PF3D7_0401800-1	Pf3D7_04_v3	103742	105603	PF3D7_0401800-1	Plasmodium+exported+protein+%28PHISTb%29%2C+unknown+function+%28PfD80%29	PF3D7_0401800-1	1862	PF3D7_0401800	GO:0020036,GO:0044538	taxon:36329,EC:3.6.4.12,NCBI_gi:23498140,NCBI_gi:124505181,ApiDB_PlasmoDB:PF3D7_0401800
Pf3D7_04_v3	104236			1368	-495			8	1	3	0	0	0	T		1.88395	1.35958		1	1		rna_PF3D7_0401800-1	rna_PF3D7_0401800-1	Pf3D7_04_v3	103742	105603	PF3D7_0401800-1	Plasmodium+exported+protein+%28PHISTb%29%2C+unknown+function+%28PfD80%29	PF3D7_0401800-1	1862	PF3D7_0401800	GO:0020036,GO:0044538	taxon:36329,EC:3.6.4.12,NCBI_gi:23498140,NCBI_gi:124505181,ApiDB_PlasmoDB:PF3D7_0401800
Pf3D7_04_v3	104237			1367	-496			7	2	4	0	2	1	G		1.36351	1.23196		0.54485	0.683204		rna_PF3D7_0401800-1	rna_PF3D7_0401800-1	Pf3D7_04_v3	103742	105603	PF3D7_0401800-1	Plasmodium+exported+protein+%28PHISTb%29%2C+unknown+function+%28PfD80%29	PF3D7_0401800-1	1862	PF3D7_0401800	GO:0020036,GO:0044538	taxon:36329,EC:3.6.4.12,NCBI_gi:23498140,NCBI_gi:124505181,ApiDB_PlasmoDB:PF3D7_0401800
Pf3D7_04_v3	104238			1366	-497			0	3	1	0	0	0	T		0.467236	0.603721		1	1		rna_PF3D7_0401800-1	rna_PF3D7_0401800-1	Pf3D7_04_v3	103742	105603	PF3D7_0401800-1	Plasmodium+exported+protein+%28PHISTb%29%2C+unknown+function+%28PfD80%29	PF3D7_0401800-1	1862	PF3D7_0401800	GO:0020036,GO:0044538	taxon:36329,EC:3.6.4.12,NCBI_gi:23498140,NCBI_gi:124505181,ApiDB_PlasmoDB:PF3D7_0401800
Pf3D7_04_v3	104239			1365	-498			13	7	9	0	0	3	T		0.983452	0.991376		1	1.76179		rna_PF3D7_0401800-1	rna_PF3D7_0401800-1	Pf3D7_04_v3	103742	105603	PF3D7_0401800-1	Plasmodium+exported+protein+%28PHISTb%29%2C+unknown+function+%28PfD80%29	PF3D7_0401800-1	1862	PF3D7_0401800	GO:0020036,GO:0044538	taxon:36329,EC:3.6.4.12,NCBI_gi:23498140,NCBI_gi:124505181,ApiDB_PlasmoDB:PF3D7_0401800
Pf3D7_04_v3	104240			1364	-499			0	2	0	0	2	1	G		0.568129	0.568129		0.54485	0.683204		rna_PF3D7_0401800-1	rna_PF3D7_0401800-1	Pf3D7_04_v3	103742	105603	PF3D7_0401800-1	Plasmodium+exported+protein+%28PHISTb%29%2C+unknown+function+%28PfD80%29	PF3D7_0401800-1	1862	PF3D7_0401800	GO:0020036,GO:0044538	taxon:36329,EC:3.6.4.12,NCBI_gi:23498140,NCBI_gi:124505181,ApiDB_PlasmoDB:PF3D7_0401800
Pf3D7_04_v3	104241			1363	-500			0	0	3	0	0	0	A		1	1.87634		1	1		rna_PF3D7_0401800-1	rna_PF3D7_0401800-1	Pf3D7_04_v3	103742	105603	PF3D7_0401800-1	Plasmodium+exported+protein+%28PHISTb%29%2C+unknown+function+%28PfD80%29	PF3D7_0401800-1	1862	PF3D7_0401800	GO:0020036,GO:0044538	taxon:36329,EC:3.6.4.12,NCBI_gi:23498140,NCBI_gi:124505181,ApiDB_PlasmoDB:PF3D7_0401800
Pf3D7_04_v3	104242			1362	-501			0	11	0	0	2	0	A		0.193016	0.193016		0.54485	0.54485		rna_PF3D7_0401800-1	rna_PF3D7_0401800-1	Pf3D7_04_v3	103742	105603	PF3D7_0401800-1	Plasmodium+exported+protein+%28PHISTb%29%2C+unknown+function+%28PfD80%29	PF3D7_0401800-1	1862	PF3D7_0401800	GO:0020036,GO:0044538	taxon:36329,EC:3.6.4.12,NCBI_gi:23498140,NCBI_gi:124505181,ApiDB_PlasmoDB:PF3D7_0401800
Pf3D7_04_v3	104243			1361	-502			0	0	1	0	1	0	C		1	1.29211		0.705376	0.705376		rna_PF3D7_0401800-1	rna_PF3D7_0401800-1	Pf3D7_04_v3	103742	105603	PF3D7_0401800-1	Plasmodium+exported+protein+%28PHISTb%29%2C+unknown+function+%28PfD80%29	PF3D7_0401800-1	1862	PF3D7_0401800	GO:0020036,GO:0044538	taxon:36329,EC:3.6.4.12,NCBI_gi:23498140,NCBI_gi:124505181,ApiDB_PlasmoDB:PF3D7_0401800
Pf3D7_04_v3	104244			1360	-503			2	0	0	0	0	3	A		1.4	1		1	1.76179		rna_PF3D7_0401800-1	rna_PF3D7_0401800-1	Pf3D7_04_v3	103742	105603	PF3D7_0401800-1	Plasmodium+exported+protein+%28PHISTb%29%2C+unknown+function+%28PfD80%29	PF3D7_0401800-1	1862	PF3D7_0401800	GO:0020036,GO:0044538	taxon:36329,EC:3.6.4.12,NCBI_gi:23498140,NCBI_gi:124505181,ApiDB_PlasmoDB:PF3D7_0401800
Pf3D7_04_v3	104245			1359	-504			5	2	8	12	0	0	T		1.13626	1.89579		4.89792	1		rna_PF3D7_0401800-1	rna_PF3D7_0401800-1	Pf3D7_04_v3	103742	105603	PF3D7_0401800-1	Plasmodium+exported+protein+%28PHISTb%29%2C+unknown+function+%28PfD80%29	PF3D7_0401800-1	1862	PF3D7_0401800	GO:0020036,GO:0044538	taxon:36329,EC:3.6.4.12,NCBI_gi:23498140,NCBI_gi:124505181,ApiDB_PlasmoDB:PF3D7_0401800
Pf3D7_04_v3	104246			1358	-505			0	13	0	0	1	1	A		0.16832	0.16832		0.705376	0.884493		rna_PF3D7_0401800-1	rna_PF3D7_0401800-1	Pf3D7_04_v3	103742	105603	PF3D7_0401800-1	Plasmodium+exported+protein+%28PHISTb%29%2C+unknown+function+%28PfD80%29	PF3D7_0401800-1	1862	PF3D7_0401800	GO:0020036,GO:0044538	taxon:36329,EC:3.6.4.12,NCBI_gi:23498140,NCBI_gi:124505181,ApiDB_PlasmoDB:PF3D7_0401800
Pf3D7_04_v3	104247			1357	-506			0	1	9	0	0	1	T		0.724594	2.62956		1	1.25393		rna_PF3D7_0401800-1	rna_PF3D7_0401800-1	Pf3D7_04_v3	103742	105603	PF3D7_0401800-1	Plasmodium+exported+protein+%28PHISTb%29%2C+unknown+function+%28PfD80%29	PF3D7_0401800-1	1862	PF3D7_0401800	GO:0020036,GO:0044538	taxon:36329,EC:3.6.4.12,NCBI_gi:23498140,NCBI_gi:124505181,ApiDB_PlasmoDB:PF3D7_0401800
Pf3D7_04_v3	104248			1356	-507			1	4	4	0	3	2	T		0.476128	0.860383		0.443842	0.669253		rna_PF3D7_0401800-1	rna_PF3D7_0401800-1	Pf3D7_04_v3	103742	105603	PF3D7_0401800-1	Plasmodium+exported+protein+%28PHISTb%29%2C+unknown+function+%28PfD80%29	PF3D7_0401800-1	1862	PF3D7_0401800	GO:0020036,GO:0044538	taxon:36329,EC:3.6.4.12,NCBI_gi:23498140,NCBI_gi:124505181,ApiDB_PlasmoDB:PF3D7_0401800
Pf3D7_04_v3	104249			1355	-508			5	0	4	0	1	6	A		2	2.16845		0.705376	1.78008		rna_PF3D7_0401800-1	rna_PF3D7_0401800-1	Pf3D7_04_v3	103742	105603	PF3D7_0401800-1	Plasmodium+exported+protein+%28PHISTb%29%2C+unknown+function+%28PfD80%29	PF3D7_0401800-1	1862	PF3D7_0401800	GO:0020036,GO:0044538	taxon:36329,EC:3.6.4.12,NCBI_gi:23498140,NCBI_gi:124505181,ApiDB_PlasmoDB:PF3D7_0401800
Pf3D7_04_v3	104250			1354	-509			0	0	0	0	1	0	G		1	1		0.705376	0.705376		rna_PF3D7_0401800-1	rna_PF3D7_0401800-1	Pf3D7_04_v3	103742	105603	PF3D7_0401800-1	Plasmodium+exported+protein+%28PHISTb%29%2C+unknown+function+%28PfD80%29	PF3D7_0401800-1	1862	PF3D7_0401800	GO:0020036,GO:0044538	taxon:36329,EC:3.6.4.12,NCBI_gi:23498140,NCBI_gi:124505181,ApiDB_PlasmoDB:PF3D7_0401800
Pf3D7_04_v3	104251			1353	-510			0	3	0	1	1	1	G		0.467236	0.467236		0.934501	0.884493		rna_PF3D7_0401800-1	rna_PF3D7_0401800-1	Pf3D7_04_v3	103742	105603	PF3D7_0401800-1	Plasmodium+exported+protein+%28PHISTb%29%2C+unknown+function+%28PfD80%29	PF3D7_0401800-1	1862	PF3D7_0401800	GO:0020036,GO:0044538	taxon:36329,EC:3.6.4.12,NCBI_gi:23498140,NCBI_gi:124505181,ApiDB_PlasmoDB:PF3D7_0401800
Pf3D7_04_v3	104252			1352	-511			0	0	3	0	1	0	A		1	1.87634		0.705376	0.705376		rna_PF3D7_0401800-1	rna_PF3D7_0401800-1	Pf3D7_04_v3	103742	105603	PF3D7_0401800-1	Plasmodium+exported+protein+%28PHISTb%29%2C+unknown+function+%28PfD80%29	PF3D7_0401800-1	1862	PF3D7_0401800	GO:0020036,GO:0044538	taxon:36329,EC:3.6.4.12,NCBI_gi:23498140,NCBI_gi:124505181,ApiDB_PlasmoDB:PF3D7_0401800
Pf3D7_04_v3	104253			1351	-512			0	5	4	8	0	0	T		0.344779	0.747635		3.59862	1		rna_PF3D7_0401800-1	rna_PF3D7_0401800-1	Pf3D7_04_v3	103742	105603	PF3D7_0401800-1	Plasmodium+exported+protein+%28PHISTb%29%2C+unknown+function+%28PfD80%29	PF3D7_0401800-1	1862	PF3D7_0401800	GO:0020036,GO:0044538	taxon:36329,EC:3.6.4.12,NCBI_gi:23498140,NCBI_gi:124505181,ApiDB_PlasmoDB:PF3D7_0401800
Pf3D7_04_v3	104254			1350	-513			6	0	8	0	2	2	C		2.2	3.3369		0.54485	0.821558		rna_PF3D7_0401800-1	rna_PF3D7_0401800-1	Pf3D7_04_v3	103742	105603	PF3D7_0401800-1	Plasmodium+exported+protein+%28PHISTb%29%2C+unknown+function+%28PfD80%29	PF3D7_0401800-1	1862	PF3D7_0401800	GO:0020036,GO:0044538	taxon:36329,EC:3.6.4.12,NCBI_gi:23498140,NCBI_gi:124505181,ApiDB_PlasmoDB:PF3D7_0401800
Pf3D7_04_v3	104255			1349	-514			2	0	3	0	0	2	T		1.4	1.87634		1	1.50786		rna_PF3D7_0401800-1	rna_PF3D7_0401800-1	Pf3D7_04_v3	103742	105603	PF3D7_0401800-1	Plasmodium+exported+protein+%28PHISTb%29%2C+unknown+function+%28PfD80%29	PF3D7_0401800-1	1862	PF3D7_0401800	GO:0020036,GO:0044538	taxon:36329,EC:3.6.4.12,NCBI_gi:23498140,NCBI_gi:124505181,ApiDB_PlasmoDB:PF3D7_0401800
Pf3D7_04_v3	104256			1348	-515			4	4	2	0	0	2	T		0.714192	0.628578		1	1.50786		rna_PF3D7_0401800-1	rna_PF3D7_0401800-1	Pf3D7_04_v3	103742	105603	PF3D7_0401800-1	Plasmodium+exported+protein+%28PHISTb%29%2C+unknown+function+%28PfD80%29	PF3D7_0401800-1	1862	PF3D7_0401800	GO:0020036,GO:0044538	taxon:36329,EC:3.6.4.12,NCBI_gi:23498140,NCBI_gi:124505181,ApiDB_PlasmoDB:PF3D7_0401800
Pf3D7_04_v3	104257			1347	-516			4	3	5	1	0	0	T		0.841024	1.14966		1.32483	1		rna_PF3D7_0401800-1	rna_PF3D7_0401800-1	Pf3D7_04_v3	103742	105603	PF3D7_0401800-1	Plasmodium+exported+protein+%28PHISTb%29%2C+unknown+function+%28PfD80%29	PF3D7_0401800-1	1862	PF3D7_0401800	GO:0020036,GO:0044538	taxon:36329,EC:3.6.4.12,NCBI_gi:23498140,NCBI_gi:124505181,ApiDB_PlasmoDB:PF3D7_0401800
Pf3D7_04_v3	104258			1346	-517			6	1	0	0	0	1	A		1.59411	0.724594		1	1.25393		rna_PF3D7_0401800-1	rna_PF3D7_0401800-1	Pf3D7_04_v3	103742	105603	PF3D7_0401800-1	Plasmodium+exported+protein+%28PHISTb%29%2C+unknown+function+%28PfD80%29	PF3D7_0401800-1	1862	PF3D7_0401800	GO:0020036,GO:0044538	taxon:36329,EC:3.6.4.12,NCBI_gi:23498140,NCBI_gi:124505181,ApiDB_PlasmoDB:PF3D7_0401800
Pf3D7_04_v3	104259			1345	-518			0	1	1	0	1	0	G		0.724594	0.936257		0.705376	0.705376		rna_PF3D7_0401800-1	rna_PF3D7_0401800-1	Pf3D7_04_v3	103742	105603	PF3D7_0401800-1	Plasmodium+exported+protein+%28PHISTb%29%2C+unknown+function+%28PfD80%29	PF3D7_0401800-1	1862	PF3D7_0401800	GO:0020036,GO:0044538	taxon:36329,EC:3.6.4.12,NCBI_gi:23498140,NCBI_gi:124505181,ApiDB_PlasmoDB:PF3D7_0401800
Pf3D7_04_v3	104260			1344	-519			0	0	1	0	0	0	T		1	1.29211		1	1		rna_PF3D7_0401800-1	rna_PF3D7_0401800-1	Pf3D7_04_v3	103742	105603	PF3D7_0401800-1	Plasmodium+exported+protein+%28PHISTb%29%2C+unknown+function+%28PfD80%29	PF3D7_0401800-1	1862	PF3D7_0401800	GO:0020036,GO:0044538	taxon:36329,EC:3.6.4.12,NCBI_gi:23498140,NCBI_gi:124505181,ApiDB_PlasmoDB:PF3D7_0401800
Pf3D7_04_v3	104261			1343	-520			0	2	1	0	1	0	T		0.568129	0.734086		0.705376	0.705376		rna_PF3D7_0401800-1	rna_PF3D7_0401800-1	Pf3D7_04_v3	103742	105603	PF3D7_0401800-1	Plasmodium+exported+protein+%28PHISTb%29%2C+unknown+function+%28PfD80%29	PF3D7_0401800-1	1862	PF3D7_0401800	GO:0020036,GO:0044538	taxon:36329,EC:3.6.4.12,NCBI_gi:23498140,NCBI_gi:124505181,ApiDB_PlasmoDB:PF3D7_0401800
Pf3D7_04_v3	104262			1342	-521			0	2	0	1	1	0	C		0.568129	0.568129		0.934501	0.705376		rna_PF3D7_0401800-1	rna_PF3D7_0401800-1	Pf3D7_04_v3	103742	105603	PF3D7_0401800-1	Plasmodium+exported+protein+%28PHISTb%29%2C+unknown+function+%28PfD80%29	PF3D7_0401800-1	1862	PF3D7_0401800	GO:0020036,GO:0044538	taxon:36329,EC:3.6.4.12,NCBI_gi:23498140,NCBI_gi:124505181,ApiDB_PlasmoDB:PF3D7_0401800
Pf3D7_04_v3	104263			1341	-522			0	0	0	0	0	2	T		1	1		1	1.50786		rna_PF3D7_0401800-1	rna_PF3D7_0401800-1	Pf3D7_04_v3	103742	105603	PF3D7_0401800-1	Plasmodium+exported+protein+%28PHISTb%29%2C+unknown+function+%28PfD80%29	PF3D7_0401800-1	1862	PF3D7_0401800	GO:0020036,GO:0044538	taxon:36329,EC:3.6.4.12,NCBI_gi:23498140,NCBI_gi:124505181,ApiDB_PlasmoDB:PF3D7_0401800
Pf3D7_04_v3	104264			1340	-523			0	0	3	0	0	2	C		1	1.87634		1	1.50786		rna_PF3D7_0401800-1	rna_PF3D7_0401800-1	Pf3D7_04_v3	103742	105603	PF3D7_0401800-1	Plasmodium+exported+protein+%28PHISTb%29%2C+unknown+function+%28PfD80%29	PF3D7_0401800-1	1862	PF3D7_0401800	GO:0020036,GO:0044538	taxon:36329,EC:3.6.4.12,NCBI_gi:23498140,NCBI_gi:124505181,ApiDB_PlasmoDB:PF3D7_0401800
Pf3D7_04_v3	104265			1339	-524			0	0	3	1	0	2	A		1	1.87634		1.32483	1.50786		rna_PF3D7_0401800-1	rna_PF3D7_0401800-1	Pf3D7_04_v3	103742	105603	PF3D7_0401800-1	Plasmodium+exported+protein+%28PHISTb%29%2C+unknown+function+%28PfD80%29	PF3D7_0401800-1	1862	PF3D7_0401800	GO:0020036,GO:0044538	taxon:36329,EC:3.6.4.12,NCBI_gi:23498140,NCBI_gi:124505181,ApiDB_PlasmoDB:PF3D7_0401800
Pf3D7_04_v3	104266			1338	-525			0	1	6	0	3	1	A		0.724594	1.99457		0.443842	0.556548		rna_PF3D7_0401800-1	rna_PF3D7_0401800-1	Pf3D7_04_v3	103742	105603	PF3D7_0401800-1	Plasmodium+exported+protein+%28PHISTb%29%2C+unknown+function+%28PfD80%29	PF3D7_0401800-1	1862	PF3D7_0401800	GO:0020036,GO:0044538	taxon:36329,EC:3.6.4.12,NCBI_gi:23498140,NCBI_gi:124505181,ApiDB_PlasmoDB:PF3D7_0401800
Pf3D7_04_v3	104267			1337	-526			0	3	2	9	1	0	T		0.467236	0.740206		2.7675	0.705376		rna_PF3D7_0401800-1	rna_PF3D7_0401800-1	Pf3D7_04_v3	103742	105603	PF3D7_0401800-1	Plasmodium+exported+protein+%28PHISTb%29%2C+unknown+function+%28PfD80%29	PF3D7_0401800-1	1862	PF3D7_0401800	GO:0020036,GO:0044538	taxon:36329,EC:3.6.4.12,NCBI_gi:23498140,NCBI_gi:124505181,ApiDB_PlasmoDB:PF3D7_0401800
Pf3D7_04_v3	104268			1336	-527			4	13	5	0	5	1	T		0.302976	0.414161		0.32379	0.406011		rna_PF3D7_0401800-1	rna_PF3D7_0401800-1	Pf3D7_04_v3	103742	105603	PF3D7_0401800-1	Plasmodium+exported+protein+%28PHISTb%29%2C+unknown+function+%28PfD80%29	PF3D7_0401800-1	1862	PF3D7_0401800	GO:0020036,GO:0044538	taxon:36329,EC:3.6.4.12,NCBI_gi:23498140,NCBI_gi:124505181,ApiDB_PlasmoDB:PF3D7_0401800
Pf3D7_04_v3	104269			1335	-528			0	0	10	0	1	3	T		1	3.92112		0.705376	1.24273		rna_PF3D7_0401800-1	rna_PF3D7_0401800-1	Pf3D7_04_v3	103742	105603	PF3D7_0401800-1	Plasmodium+exported+protein+%28PHISTb%29%2C+unknown+function+%28PfD80%29	PF3D7_0401800-1	1862	PF3D7_0401800	GO:0020036,GO:0044538	taxon:36329,EC:3.6.4.12,NCBI_gi:23498140,NCBI_gi:124505181,ApiDB_PlasmoDB:PF3D7_0401800
Pf3D7_04_v3	104270			1334	-529			0	8	4	0	1	2	T		0.247484	0.536657		0.705376	1.06361		rna_PF3D7_0401800-1	rna_PF3D7_0401800-1	Pf3D7_04_v3	103742	105603	PF3D7_0401800-1	Plasmodium+exported+protein+%28PHISTb%29%2C+unknown+function+%28PfD80%29	PF3D7_0401800-1	1862	PF3D7_0401800	GO:0020036,GO:0044538	taxon:36329,EC:3.6.4.12,NCBI_gi:23498140,NCBI_gi:124505181,ApiDB_PlasmoDB:PF3D7_0401800
Pf3D7_04_v3	104271			1333	-530			2	3	2	0	1	1	T		0.65413	0.740206		0.705376	0.884493		rna_PF3D7_0401800-1	rna_PF3D7_0401800-1	Pf3D7_04_v3	103742	105603	PF3D7_0401800-1	Plasmodium+exported+protein+%28PHISTb%29%2C+unknown+function+%28PfD80%29	PF3D7_0401800-1	1862	PF3D7_0401800	GO:0020036,GO:0044538	taxon:36329,EC:3.6.4.12,NCBI_gi:23498140,NCBI_gi:124505181,ApiDB_PlasmoDB:PF3D7_0401800
Pf3D7_04_v3	104272			1332	-531			0	4	2	0	0	0	T		0.396774	0.628578		1	1		rna_PF3D7_0401800-1	rna_PF3D7_0401800-1	Pf3D7_04_v3	103742	105603	PF3D7_0401800-1	Plasmodium+exported+protein+%28PHISTb%29%2C+unknown+function+%28PfD80%29	PF3D7_0401800-1	1862	PF3D7_0401800	GO:0020036,GO:0044538	taxon:36329,EC:3.6.4.12,NCBI_gi:23498140,NCBI_gi:124505181,ApiDB_PlasmoDB:PF3D7_0401800
Pf3D7_04_v3	104273			1331	-532			0	2	8	0	1	5	A		0.568129	1.89579		0.705376	1.60096		rna_PF3D7_0401800-1	rna_PF3D7_0401800-1	Pf3D7_04_v3	103742	105603	PF3D7_0401800-1	Plasmodium+exported+protein+%28PHISTb%29%2C+unknown+function+%28PfD80%29	PF3D7_0401800-1	1862	PF3D7_0401800	GO:0020036,GO:0044538	taxon:36329,EC:3.6.4.12,NCBI_gi:23498140,NCBI_gi:124505181,ApiDB_PlasmoDB:PF3D7_0401800
Pf3D7_04_v3	104274			1330	-533			0	0	2	0	0	1	A		1	1.58422		1	1.25393		rna_PF3D7_0401800-1	rna_PF3D7_0401800-1	Pf3D7_04_v3	103742	105603	PF3D7_0401800-1	Plasmodium+exported+protein+%28PHISTb%29%2C+unknown+function+%28PfD80%29	PF3D7_0401800-1	1862	PF3D7_0401800	GO:0020036,GO:0044538	taxon:36329,EC:3.6.4.12,NCBI_gi:23498140,NCBI_gi:124505181,ApiDB_PlasmoDB:PF3D7_0401800
Pf3D7_04_v3	104275			1329	-534			0	5	1	0	1	2	A		0.344779	0.445493		0.705376	1.06361		rna_PF3D7_0401800-1	rna_PF3D7_0401800-1	Pf3D7_04_v3	103742	105603	PF3D7_0401800-1	Plasmodium+exported+protein+%28PHISTb%29%2C+unknown+function+%28PfD80%29	PF3D7_0401800-1	1862	PF3D7_0401800	GO:0020036,GO:0044538	taxon:36329,EC:3.6.4.12,NCBI_gi:23498140,NCBI_gi:124505181,ApiDB_PlasmoDB:PF3D7_0401800
Pf3D7_04_v3	104276			1328	-535			0	2	1	0	2	1	T		0.568129	0.734086		0.54485	0.683204		rna_PF3D7_0401800-1	rna_PF3D7_0401800-1	Pf3D7_04_v3	103742	105603	PF3D7_0401800-1	Plasmodium+exported+protein+%28PHISTb%29%2C+unknown+function+%28PfD80%29	PF3D7_0401800-1	1862	PF3D7_0401800	GO:0020036,GO:0044538	taxon:36329,EC:3.6.4.12,NCBI_gi:23498140,NCBI_gi:124505181,ApiDB_PlasmoDB:PF3D7_0401800
Pf3D7_04_v3	104277			1327	-536			5	7	2	0	5	0	A		0.546362	0.43278		0.32379	0.32379		rna_PF3D7_0401800-1	rna_PF3D7_0401800-1	Pf3D7_04_v3	103742	105603	PF3D7_0401800-1	Plasmodium+exported+protein+%28PHISTb%29%2C+unknown+function+%28PfD80%29	PF3D7_0401800-1	1862	PF3D7_0401800	GO:0020036,GO:0044538	taxon:36329,EC:3.6.4.12,NCBI_gi:23498140,NCBI_gi:124505181,ApiDB_PlasmoDB:PF3D7_0401800
Pf3D7_04_v3	104278			1326	-537			15	0	3	0	0	1	A		4	1.87634		1	1.25393		rna_PF3D7_0401800-1	rna_PF3D7_0401800-1	Pf3D7_04_v3	103742	105603	PF3D7_0401800-1	Plasmodium+exported+protein+%28PHISTb%29%2C+unknown+function+%28PfD80%29	PF3D7_0401800-1	1862	PF3D7_0401800	GO:0020036,GO:0044538	taxon:36329,EC:3.6.4.12,NCBI_gi:23498140,NCBI_gi:124505181,ApiDB_PlasmoDB:PF3D7_0401800
Pf3D7_04_v3	104279			1325	-538			0	10	4	3	0	0	T		0.208298	0.451683		1.97448	1		rna_PF3D7_0401800-1	rna_PF3D7_0401800-1	Pf3D7_04_v3	103742	105603	PF3D7_0401800-1	Plasmodium+exported+protein+%28PHISTb%29%2C+unknown+function+%28PfD80%29	PF3D7_0401800-1	1862	PF3D7_0401800	GO:0020036,GO:0044538	taxon:36329,EC:3.6.4.12,NCBI_gi:23498140,NCBI_gi:124505181,ApiDB_PlasmoDB:PF3D7_0401800
Pf3D7_04_v3	104280			1324	-539			6	12	3	0	1	1	T		0.395613	0.337411		0.705376	0.884493		rna_PF3D7_0401800-1	rna_PF3D7_0401800-1	Pf3D7_04_v3	103742	105603	PF3D7_0401800-1	Plasmodium+exported+protein+%28PHISTb%29%2C+unknown+function+%28PfD80%29	PF3D7_0401800-1	1862	PF3D7_0401800	GO:0020036,GO:0044538	taxon:36329,EC:3.6.4.12,NCBI_gi:23498140,NCBI_gi:124505181,ApiDB_PlasmoDB:PF3D7_0401800
Pf3D7_04_v3	104281			1323	-540			3	1	2	0	1	1	T		1.15935	1.14792		0.705376	0.884493		rna_PF3D7_0401800-1	rna_PF3D7_0401800-1	Pf3D7_04_v3	103742	105603	PF3D7_0401800-1	Plasmodium+exported+protein+%28PHISTb%29%2C+unknown+function+%28PfD80%29	PF3D7_0401800-1	1862	PF3D7_0401800	GO:0020036,GO:0044538	taxon:36329,EC:3.6.4.12,NCBI_gi:23498140,NCBI_gi:124505181,ApiDB_PlasmoDB:PF3D7_0401800
Pf3D7_04_v3	104282			1322	-541			2	3	2	0	0	0	T		0.65413	0.740206		1	1		rna_PF3D7_0401800-1	rna_PF3D7_0401800-1	Pf3D7_04_v3	103742	105603	PF3D7_0401800-1	Plasmodium+exported+protein+%28PHISTb%29%2C+unknown+function+%28PfD80%29	PF3D7_0401800-1	1862	PF3D7_0401800	GO:0020036,GO:0044538	taxon:36329,EC:3.6.4.12,NCBI_gi:23498140,NCBI_gi:124505181,ApiDB_PlasmoDB:PF3D7_0401800
Pf3D7_04_v3	104283			1321	-542			2	1	0	0	0	0	G		1.01443	0.724594		1	1		rna_PF3D7_0401800-1	rna_PF3D7_0401800-1	Pf3D7_04_v3	103742	105603	PF3D7_0401800-1	Plasmodium+exported+protein+%28PHISTb%29%2C+unknown+function+%28PfD80%29	PF3D7_0401800-1	1862	PF3D7_0401800	GO:0020036,GO:0044538	taxon:36329,EC:3.6.4.12,NCBI_gi:23498140,NCBI_gi:124505181,ApiDB_PlasmoDB:PF3D7_0401800
Pf3D7_04_v3	104284			1320	-543			0	0	1	0	0	0	A		1	1.29211		1	1		rna_PF3D7_0401800-1	rna_PF3D7_0401800-1	Pf3D7_04_v3	103742	105603	PF3D7_0401800-1	Plasmodium+exported+protein+%28PHISTb%29%2C+unknown+function+%28PfD80%29	PF3D7_0401800-1	1862	PF3D7_0401800	GO:0020036,GO:0044538	taxon:36329,EC:3.6.4.12,NCBI_gi:23498140,NCBI_gi:124505181,ApiDB_PlasmoDB:PF3D7_0401800
Pf3D7_04_v3	104285			1319	-544			4	4	0	0	1	4	C		0.714192	0.396774		0.705376	1.42184		rna_PF3D7_0401800-1	rna_PF3D7_0401800-1	Pf3D7_04_v3	103742	105603	PF3D7_0401800-1	Plasmodium+exported+protein+%28PHISTb%29%2C+unknown+function+%28PfD80%29	PF3D7_0401800-1	1862	PF3D7_0401800	GO:0020036,GO:0044538	taxon:36329,EC:3.6.4.12,NCBI_gi:23498140,NCBI_gi:124505181,ApiDB_PlasmoDB:PF3D7_0401800
Pf3D7_04_v3	104286			1318	-545			0	1	0	0	0	4	A		0.724594	0.724594		1	2.01572		rna_PF3D7_0401800-1	rna_PF3D7_0401800-1	Pf3D7_04_v3	103742	105603	PF3D7_0401800-1	Plasmodium+exported+protein+%28PHISTb%29%2C+unknown+function+%28PfD80%29	PF3D7_0401800-1	1862	PF3D7_0401800	GO:0020036,GO:0044538	taxon:36329,EC:3.6.4.12,NCBI_gi:23498140,NCBI_gi:124505181,ApiDB_PlasmoDB:PF3D7_0401800
Pf3D7_04_v3	104287			1317	-546			0	2	0	0	0	0	G		0.568129	0.568129		1	1		rna_PF3D7_0401800-1	rna_PF3D7_0401800-1	Pf3D7_04_v3	103742	105603	PF3D7_0401800-1	Plasmodium+exported+protein+%28PHISTb%29%2C+unknown+function+%28PfD80%29	PF3D7_0401800-1	1862	PF3D7_0401800	GO:0020036,GO:0044538	taxon:36329,EC:3.6.4.12,NCBI_gi:23498140,NCBI_gi:124505181,ApiDB_PlasmoDB:PF3D7_0401800
Pf3D7_04_v3	104288			1316	-547			0	2	0	0	0	1	T		0.568129	0.568129		1	1.25393		rna_PF3D7_0401800-1	rna_PF3D7_0401800-1	Pf3D7_04_v3	103742	105603	PF3D7_0401800-1	Plasmodium+exported+protein+%28PHISTb%29%2C+unknown+function+%28PfD80%29	PF3D7_0401800-1	1862	PF3D7_0401800	GO:0020036,GO:0044538	taxon:36329,EC:3.6.4.12,NCBI_gi:23498140,NCBI_gi:124505181,ApiDB_PlasmoDB:PF3D7_0401800
Pf3D7_04_v3	104289			1315	-548			4	5	4	10	0	0	T		0.620601	0.747635		4.24827	1		rna_PF3D7_0401800-1	rna_PF3D7_0401800-1	Pf3D7_04_v3	103742	105603	PF3D7_0401800-1	Plasmodium+exported+protein+%28PHISTb%29%2C+unknown+function+%28PfD80%29	PF3D7_0401800-1	1862	PF3D7_0401800	GO:0020036,GO:0044538	taxon:36329,EC:3.6.4.12,NCBI_gi:23498140,NCBI_gi:124505181,ApiDB_PlasmoDB:PF3D7_0401800
Pf3D7_04_v3	104290			1314	-549			0	1	1	0	0	0	C		0.724594	0.936257		1	1		rna_PF3D7_0401800-1	rna_PF3D7_0401800-1	Pf3D7_04_v3	103742	105603	PF3D7_0401800-1	Plasmodium+exported+protein+%28PHISTb%29%2C+unknown+function+%28PfD80%29	PF3D7_0401800-1	1862	PF3D7_0401800	GO:0020036,GO:0044538	taxon:36329,EC:3.6.4.12,NCBI_gi:23498140,NCBI_gi:124505181,ApiDB_PlasmoDB:PF3D7_0401800
Pf3D7_04_v3	104291			1313	-550			0	1	1	2	0	0	T		0.724594	0.936257		1.64965	1		rna_PF3D7_0401800-1	rna_PF3D7_0401800-1	Pf3D7_04_v3	103742	105603	PF3D7_0401800-1	Plasmodium+exported+protein+%28PHISTb%29%2C+unknown+function+%28PfD80%29	PF3D7_0401800-1	1862	PF3D7_0401800	GO:0020036,GO:0044538	taxon:36329,EC:3.6.4.12,NCBI_gi:23498140,NCBI_gi:124505181,ApiDB_PlasmoDB:PF3D7_0401800
Pf3D7_04_v3	104292			1312	-551			2	4	2	0	0	1	T		0.555483	0.628578		1	1.25393		rna_PF3D7_0401800-1	rna_PF3D7_0401800-1	Pf3D7_04_v3	103742	105603	PF3D7_0401800-1	Plasmodium+exported+protein+%28PHISTb%29%2C+unknown+function+%28PfD80%29	PF3D7_0401800-1	1862	PF3D7_0401800	GO:0020036,GO:0044538	taxon:36329,EC:3.6.4.12,NCBI_gi:23498140,NCBI_gi:124505181,ApiDB_PlasmoDB:PF3D7_0401800
Pf3D7_04_v3	104293			1311	-552			0	6	1	0	2	2	T		0.304832	0.393877		0.54485	0.821558		rna_PF3D7_0401800-1	rna_PF3D7_0401800-1	Pf3D7_04_v3	103742	105603	PF3D7_0401800-1	Plasmodium+exported+protein+%28PHISTb%29%2C+unknown+function+%28PfD80%29	PF3D7_0401800-1	1862	PF3D7_0401800	GO:0020036,GO:0044538	taxon:36329,EC:3.6.4.12,NCBI_gi:23498140,NCBI_gi:124505181,ApiDB_PlasmoDB:PF3D7_0401800
Pf3D7_04_v3	104294			1310	-553			6	1	1	0	0	0	G		1.59411	0.936257		1	1		rna_PF3D7_0401800-1	rna_PF3D7_0401800-1	Pf3D7_04_v3	103742	105603	PF3D7_0401800-1	Plasmodium+exported+protein+%28PHISTb%29%2C+unknown+function+%28PfD80%29	PF3D7_0401800-1	1862	PF3D7_0401800	GO:0020036,GO:0044538	taxon:36329,EC:3.6.4.12,NCBI_gi:23498140,NCBI_gi:124505181,ApiDB_PlasmoDB:PF3D7_0401800
Pf3D7_04_v3	104295			1309	-554			0	2	0	0	1	0	G		0.568129	0.568129		0.705376	0.705376		rna_PF3D7_0401800-1	rna_PF3D7_0401800-1	Pf3D7_04_v3	103742	105603	PF3D7_0401800-1	Plasmodium+exported+protein+%28PHISTb%29%2C+unknown+function+%28PfD80%29	PF3D7_0401800-1	1862	PF3D7_0401800	GO:0020036,GO:0044538	taxon:36329,EC:3.6.4.12,NCBI_gi:23498140,NCBI_gi:124505181,ApiDB_PlasmoDB:PF3D7_0401800
Pf3D7_04_v3	104296			1308	-555			0	4	0	0	0	0	A		0.396774	0.396774		1	1		rna_PF3D7_0401800-1	rna_PF3D7_0401800-1	Pf3D7_04_v3	103742	105603	PF3D7_0401800-1	Plasmodium+exported+protein+%28PHISTb%29%2C+unknown+function+%28PfD80%29	PF3D7_0401800-1	1862	PF3D7_0401800	GO:0020036,GO:0044538	taxon:36329,EC:3.6.4.12,NCBI_gi:23498140,NCBI_gi:124505181,ApiDB_PlasmoDB:PF3D7_0401800
Pf3D7_04_v3	104297			1307	-556			0	8	1	0	0	0	A		0.247484	0.319778		1	1		rna_PF3D7_0401800-1	rna_PF3D7_0401800-1	Pf3D7_04_v3	103742	105603	PF3D7_0401800-1	Plasmodium+exported+protein+%28PHISTb%29%2C+unknown+function+%28PfD80%29	PF3D7_0401800-1	1862	PF3D7_0401800	GO:0020036,GO:0044538	taxon:36329,EC:3.6.4.12,NCBI_gi:23498140,NCBI_gi:124505181,ApiDB_PlasmoDB:PF3D7_0401800
Pf3D7_04_v3	104299			1305	-558			0	2	1	0	0	0	A		0.568129	0.734086		1	1		rna_PF3D7_0401800-1	rna_PF3D7_0401800-1	Pf3D7_04_v3	103742	105603	PF3D7_0401800-1	Plasmodium+exported+protein+%28PHISTb%29%2C+unknown+function+%28PfD80%29	PF3D7_0401800-1	1862	PF3D7_0401800	GO:0020036,GO:0044538	taxon:36329,EC:3.6.4.12,NCBI_gi:23498140,NCBI_gi:124505181,ApiDB_PlasmoDB:PF3D7_0401800
Pf3D7_04_v3	104300			1304	-559			14	5	0	0	3	1	T		1.31016	0.344779		0.443842	0.556548		rna_PF3D7_0401800-1	rna_PF3D7_0401800-1	Pf3D7_04_v3	103742	105603	PF3D7_0401800-1	Plasmodium+exported+protein+%28PHISTb%29%2C+unknown+function+%28PfD80%29	PF3D7_0401800-1	1862	PF3D7_0401800	GO:0020036,GO:0044538	taxon:36329,EC:3.6.4.12,NCBI_gi:23498140,NCBI_gi:124505181,ApiDB_PlasmoDB:PF3D7_0401800
Pf3D7_04_v3	104301			1303	-560			0	12	2	0	1	2	G		0.179824	0.284882		0.705376	1.06361		rna_PF3D7_0401800-1	rna_PF3D7_0401800-1	Pf3D7_04_v3	103742	105603	PF3D7_0401800-1	Plasmodium+exported+protein+%28PHISTb%29%2C+unknown+function+%28PfD80%29	PF3D7_0401800-1	1862	PF3D7_0401800	GO:0020036,GO:0044538	taxon:36329,EC:3.6.4.12,NCBI_gi:23498140,NCBI_gi:124505181,ApiDB_PlasmoDB:PF3D7_0401800
Pf3D7_04_v3	104302			1302	-561			7	0	6	5	0	1	T		2.4	2.75267		2.62413	1.25393		rna_PF3D7_0401800-1	rna_PF3D7_0401800-1	Pf3D7_04_v3	103742	105603	PF3D7_0401800-1	Plasmodium+exported+protein+%28PHISTb%29%2C+unknown+function+%28PfD80%29	PF3D7_0401800-1	1862	PF3D7_0401800	GO:0020036,GO:0044538	taxon:36329,EC:3.6.4.12,NCBI_gi:23498140,NCBI_gi:124505181,ApiDB_PlasmoDB:PF3D7_0401800
Pf3D7_04_v3	104303			1301	-562			14	5	5	0	2	1	T		1.31016	0.848349		0.54485	0.683204		rna_PF3D7_0401800-1	rna_PF3D7_0401800-1	Pf3D7_04_v3	103742	105603	PF3D7_0401800-1	Plasmodium+exported+protein+%28PHISTb%29%2C+unknown+function+%28PfD80%29	PF3D7_0401800-1	1862	PF3D7_0401800	GO:0020036,GO:0044538	taxon:36329,EC:3.6.4.12,NCBI_gi:23498140,NCBI_gi:124505181,ApiDB_PlasmoDB:PF3D7_0401800
Pf3D7_04_v3	104304			1300	-563			11	3	2	0	0	3	T		1.49515	0.740206		1	1.76179		rna_PF3D7_0401800-1	rna_PF3D7_0401800-1	Pf3D7_04_v3	103742	105603	PF3D7_0401800-1	Plasmodium+exported+protein+%28PHISTb%29%2C+unknown+function+%28PfD80%29	PF3D7_0401800-1	1862	PF3D7_0401800	GO:0020036,GO:0044538	taxon:36329,EC:3.6.4.12,NCBI_gi:23498140,NCBI_gi:124505181,ApiDB_PlasmoDB:PF3D7_0401800
Pf3D7_04_v3	104305			1299	-564			0	0	0	0	0	10	T		1	1		1	3.53931		rna_PF3D7_0401800-1	rna_PF3D7_0401800-1	Pf3D7_04_v3	103742	105603	PF3D7_0401800-1	Plasmodium+exported+protein+%28PHISTb%29%2C+unknown+function+%28PfD80%29	PF3D7_0401800-1	1862	PF3D7_0401800	GO:0020036,GO:0044538	taxon:36329,EC:3.6.4.12,NCBI_gi:23498140,NCBI_gi:124505181,ApiDB_PlasmoDB:PF3D7_0401800
Pf3D7_04_v3	104306			1298	-565			0	6	3	0	3	2	T		0.304832	0.571968		0.443842	0.669253		rna_PF3D7_0401800-1	rna_PF3D7_0401800-1	Pf3D7_04_v3	103742	105603	PF3D7_0401800-1	Plasmodium+exported+protein+%28PHISTb%29%2C+unknown+function+%28PfD80%29	PF3D7_0401800-1	1862	PF3D7_0401800	GO:0020036,GO:0044538	taxon:36329,EC:3.6.4.12,NCBI_gi:23498140,NCBI_gi:124505181,ApiDB_PlasmoDB:PF3D7_0401800
Pf3D7_04_v3	104307			1297	-566			4	4	9	0	0	2	G		0.714192	1.43989		1	1.50786		rna_PF3D7_0401800-1	rna_PF3D7_0401800-1	Pf3D7_04_v3	103742	105603	PF3D7_0401800-1	Plasmodium+exported+protein+%28PHISTb%29%2C+unknown+function+%28PfD80%29	PF3D7_0401800-1	1862	PF3D7_0401800	GO:0020036,GO:0044538	taxon:36329,EC:3.6.4.12,NCBI_gi:23498140,NCBI_gi:124505181,ApiDB_PlasmoDB:PF3D7_0401800
Pf3D7_04_v3	104308			1296	-567			6	2	8	0	1	1	T		1.24988	1.89579		0.705376	0.884493		rna_PF3D7_0401800-1	rna_PF3D7_0401800-1	Pf3D7_04_v3	103742	105603	PF3D7_0401800-1	Plasmodium+exported+protein+%28PHISTb%29%2C+unknown+function+%28PfD80%29	PF3D7_0401800-1	1862	PF3D7_0401800	GO:0020036,GO:0044538	taxon:36329,EC:3.6.4.12,NCBI_gi:23498140,NCBI_gi:124505181,ApiDB_PlasmoDB:PF3D7_0401800
Pf3D7_04_v3	104309			1295	-568			11	2	7	0	0	6	T		1.81801	1.72983		1	2.52359		rna_PF3D7_0401800-1	rna_PF3D7_0401800-1	Pf3D7_04_v3	103742	105603	PF3D7_0401800-1	Plasmodium+exported+protein+%28PHISTb%29%2C+unknown+function+%28PfD80%29	PF3D7_0401800-1	1862	PF3D7_0401800	GO:0020036,GO:0044538	taxon:36329,EC:3.6.4.12,NCBI_gi:23498140,NCBI_gi:124505181,ApiDB_PlasmoDB:PF3D7_0401800
Pf3D7_04_v3	104310			1294	-569			0	2	6	0	0	3	C		0.568129	1.56387		1	1.76179		rna_PF3D7_0401800-1	rna_PF3D7_0401800-1	Pf3D7_04_v3	103742	105603	PF3D7_0401800-1	Plasmodium+exported+protein+%28PHISTb%29%2C+unknown+function+%28PfD80%29	PF3D7_0401800-1	1862	PF3D7_0401800	GO:0020036,GO:0044538	taxon:36329,EC:3.6.4.12,NCBI_gi:23498140,NCBI_gi:124505181,ApiDB_PlasmoDB:PF3D7_0401800
Pf3D7_04_v3	104311			1293	-570			8	0	8	0	0	3	T		2.6	3.3369		1	1.76179		rna_PF3D7_0401800-1	rna_PF3D7_0401800-1	Pf3D7_04_v3	103742	105603	PF3D7_0401800-1	Plasmodium+exported+protein+%28PHISTb%29%2C+unknown+function+%28PfD80%29	PF3D7_0401800-1	1862	PF3D7_0401800	GO:0020036,GO:0044538	taxon:36329,EC:3.6.4.12,NCBI_gi:23498140,NCBI_gi:124505181,ApiDB_PlasmoDB:PF3D7_0401800
Pf3D7_04_v3	104312			1292	-571			4	5	7	0	2	3	A		0.620601	1.04978		0.54485	0.959913		rna_PF3D7_0401800-1	rna_PF3D7_0401800-1	Pf3D7_04_v3	103742	105603	PF3D7_0401800-1	Plasmodium+exported+protein+%28PHISTb%29%2C+unknown+function+%28PfD80%29	PF3D7_0401800-1	1862	PF3D7_0401800	GO:0020036,GO:0044538	taxon:36329,EC:3.6.4.12,NCBI_gi:23498140,NCBI_gi:124505181,ApiDB_PlasmoDB:PF3D7_0401800
Pf3D7_04_v3	104313			1291	-572			2	2	6	0	1	5	T		0.79538	1.56387		0.705376	1.60096		rna_PF3D7_0401800-1	rna_PF3D7_0401800-1	Pf3D7_04_v3	103742	105603	PF3D7_0401800-1	Plasmodium+exported+protein+%28PHISTb%29%2C+unknown+function+%28PfD80%29	PF3D7_0401800-1	1862	PF3D7_0401800	GO:0020036,GO:0044538	taxon:36329,EC:3.6.4.12,NCBI_gi:23498140,NCBI_gi:124505181,ApiDB_PlasmoDB:PF3D7_0401800
Pf3D7_04_v3	104314			1290	-573			22	1	4	0	5	0	C		3.91281	1.57125		0.32379	0.32379		rna_PF3D7_0401800-1	rna_PF3D7_0401800-1	Pf3D7_04_v3	103742	105603	PF3D7_0401800-1	Plasmodium+exported+protein+%28PHISTb%29%2C+unknown+function+%28PfD80%29	PF3D7_0401800-1	1862	PF3D7_0401800	GO:0020036,GO:0044538	taxon:36329,EC:3.6.4.12,NCBI_gi:23498140,NCBI_gi:124505181,ApiDB_PlasmoDB:PF3D7_0401800
Pf3D7_04_v3	104315			1289	-574			0	2	4	0	0	0	T		0.568129	1.23196		1	1		rna_PF3D7_0401800-1	rna_PF3D7_0401800-1	Pf3D7_04_v3	103742	105603	PF3D7_0401800-1	Plasmodium+exported+protein+%28PHISTb%29%2C+unknown+function+%28PfD80%29	PF3D7_0401800-1	1862	PF3D7_0401800	GO:0020036,GO:0044538	taxon:36329,EC:3.6.4.12,NCBI_gi:23498140,NCBI_gi:124505181,ApiDB_PlasmoDB:PF3D7_0401800
Pf3D7_04_v3	104316			1288	-575			3	5	3	0	0	4	G		0.551646	0.646921		1	2.01572		rna_PF3D7_0401800-1	rna_PF3D7_0401800-1	Pf3D7_04_v3	103742	105603	PF3D7_0401800-1	Plasmodium+exported+protein+%28PHISTb%29%2C+unknown+function+%28PfD80%29	PF3D7_0401800-1	1862	PF3D7_0401800	GO:0020036,GO:0044538	taxon:36329,EC:3.6.4.12,NCBI_gi:23498140,NCBI_gi:124505181,ApiDB_PlasmoDB:PF3D7_0401800
Pf3D7_04_v3	104317			1287	-576			0	0	4	0	0	1	A		1	2.16845		1	1.25393		rna_PF3D7_0401800-1	rna_PF3D7_0401800-1	Pf3D7_04_v3	103742	105603	PF3D7_0401800-1	Plasmodium+exported+protein+%28PHISTb%29%2C+unknown+function+%28PfD80%29	PF3D7_0401800-1	1862	PF3D7_0401800	GO:0020036,GO:0044538	taxon:36329,EC:3.6.4.12,NCBI_gi:23498140,NCBI_gi:124505181,ApiDB_PlasmoDB:PF3D7_0401800
Pf3D7_04_v3	104318			1286	-577			0	17	2	0	0	0	T		0.134023	0.212323		1	1		rna_PF3D7_0401800-1	rna_PF3D7_0401800-1	Pf3D7_04_v3	103742	105603	PF3D7_0401800-1	Plasmodium+exported+protein+%28PHISTb%29%2C+unknown+function+%28PfD80%29	PF3D7_0401800-1	1862	PF3D7_0401800	GO:0020036,GO:0044538	taxon:36329,EC:3.6.4.12,NCBI_gi:23498140,NCBI_gi:124505181,ApiDB_PlasmoDB:PF3D7_0401800
Pf3D7_04_v3	104319			1285	-578			4	6	0	0	3	0	G		0.548698	0.304832		0.443842	0.443842		rna_PF3D7_0401800-1	rna_PF3D7_0401800-1	Pf3D7_04_v3	103742	105603	PF3D7_0401800-1	Plasmodium+exported+protein+%28PHISTb%29%2C+unknown+function+%28PfD80%29	PF3D7_0401800-1	1862	PF3D7_0401800	GO:0020036,GO:0044538	taxon:36329,EC:3.6.4.12,NCBI_gi:23498140,NCBI_gi:124505181,ApiDB_PlasmoDB:PF3D7_0401800
Pf3D7_04_v3	104320			1284	-579			0	0	2	0	0	0	C		1	1.58422		1	1		rna_PF3D7_0401800-1	rna_PF3D7_0401800-1	Pf3D7_04_v3	103742	105603	PF3D7_0401800-1	Plasmodium+exported+protein+%28PHISTb%29%2C+unknown+function+%28PfD80%29	PF3D7_0401800-1	1862	PF3D7_0401800	GO:0020036,GO:0044538	taxon:36329,EC:3.6.4.12,NCBI_gi:23498140,NCBI_gi:124505181,ApiDB_PlasmoDB:PF3D7_0401800
Pf3D7_04_v3	104321			1283	-580			6	1	2	0	0	1	A		1.59411	1.14792		1	1.25393		rna_PF3D7_0401800-1	rna_PF3D7_0401800-1	Pf3D7_04_v3	103742	105603	PF3D7_0401800-1	Plasmodium+exported+protein+%28PHISTb%29%2C+unknown+function+%28PfD80%29	PF3D7_0401800-1	1862	PF3D7_0401800	GO:0020036,GO:0044538	taxon:36329,EC:3.6.4.12,NCBI_gi:23498140,NCBI_gi:124505181,ApiDB_PlasmoDB:PF3D7_0401800
Pf3D7_04_v3	104322			1282	-581			0	0	1	0	0	0	T		1	1.29211		1	1		rna_PF3D7_0401800-1	rna_PF3D7_0401800-1	Pf3D7_04_v3	103742	105603	PF3D7_0401800-1	Plasmodium+exported+protein+%28PHISTb%29%2C+unknown+function+%28PfD80%29	PF3D7_0401800-1	1862	PF3D7_0401800	GO:0020036,GO:0044538	taxon:36329,EC:3.6.4.12,NCBI_gi:23498140,NCBI_gi:124505181,ApiDB_PlasmoDB:PF3D7_0401800
Pf3D7_04_v3	104323			1281	-582			5	0	1	0	0	1	G		2	1.29211		1	1.25393		rna_PF3D7_0401800-1	rna_PF3D7_0401800-1	Pf3D7_04_v3	103742	105603	PF3D7_0401800-1	Plasmodium+exported+protein+%28PHISTb%29%2C+unknown+function+%28PfD80%29	PF3D7_0401800-1	1862	PF3D7_0401800	GO:0020036,GO:0044538	taxon:36329,EC:3.6.4.12,NCBI_gi:23498140,NCBI_gi:124505181,ApiDB_PlasmoDB:PF3D7_0401800
Pf3D7_04_v3	104324			1280	-583			0	1	5	0	0	1	C		0.724594	1.78291		1	1.25393		rna_PF3D7_0401800-1	rna_PF3D7_0401800-1	Pf3D7_04_v3	103742	105603	PF3D7_0401800-1	Plasmodium+exported+protein+%28PHISTb%29%2C+unknown+function+%28PfD80%29	PF3D7_0401800-1	1862	PF3D7_0401800	GO:0020036,GO:0044538	taxon:36329,EC:3.6.4.12,NCBI_gi:23498140,NCBI_gi:124505181,ApiDB_PlasmoDB:PF3D7_0401800
Pf3D7_04_v3	104325			1279	-584			19	2	9	0	1	0	T		2.72702	2.06174		0.705376	0.705376		rna_PF3D7_0401800-1	rna_PF3D7_0401800-1	Pf3D7_04_v3	103742	105603	PF3D7_0401800-1	Plasmodium+exported+protein+%28PHISTb%29%2C+unknown+function+%28PfD80%29	PF3D7_0401800-1	1862	PF3D7_0401800	GO:0020036,GO:0044538	taxon:36329,EC:3.6.4.12,NCBI_gi:23498140,NCBI_gi:124505181,ApiDB_PlasmoDB:PF3D7_0401800
Pf3D7_04_v3	104326			1278	-585			0	3	7	10	0	6	T		0.467236	1.42263		4.24827	2.52359		rna_PF3D7_0401800-1	rna_PF3D7_0401800-1	Pf3D7_04_v3	103742	105603	PF3D7_0401800-1	Plasmodium+exported+protein+%28PHISTb%29%2C+unknown+function+%28PfD80%29	PF3D7_0401800-1	1862	PF3D7_0401800	GO:0020036,GO:0044538	taxon:36329,EC:3.6.4.12,NCBI_gi:23498140,NCBI_gi:124505181,ApiDB_PlasmoDB:PF3D7_0401800
Pf3D7_04_v3	104327			1277	-586			1	1	2	0	1	5	T		0.869513	1.14792		0.705376	1.60096		rna_PF3D7_0401800-1	rna_PF3D7_0401800-1	Pf3D7_04_v3	103742	105603	PF3D7_0401800-1	Plasmodium+exported+protein+%28PHISTb%29%2C+unknown+function+%28PfD80%29	PF3D7_0401800-1	1862	PF3D7_0401800	GO:0020036,GO:0044538	taxon:36329,EC:3.6.4.12,NCBI_gi:23498140,NCBI_gi:124505181,ApiDB_PlasmoDB:PF3D7_0401800
Pf3D7_04_v3	104328			1276	-587			0	0	3	0	0	4	T		1	1.87634		1	2.01572		rna_PF3D7_0401800-1	rna_PF3D7_0401800-1	Pf3D7_04_v3	103742	105603	PF3D7_0401800-1	Plasmodium+exported+protein+%28PHISTb%29%2C+unknown+function+%28PfD80%29	PF3D7_0401800-1	1862	PF3D7_0401800	GO:0020036,GO:0044538	taxon:36329,EC:3.6.4.12,NCBI_gi:23498140,NCBI_gi:124505181,ApiDB_PlasmoDB:PF3D7_0401800
Pf3D7_04_v3	104329			1275	-588			0	1	2	0	0	0	T		0.724594	1.14792		1	1		rna_PF3D7_0401800-1	rna_PF3D7_0401800-1	Pf3D7_04_v3	103742	105603	PF3D7_0401800-1	Plasmodium+exported+protein+%28PHISTb%29%2C+unknown+function+%28PfD80%29	PF3D7_0401800-1	1862	PF3D7_0401800	GO:0020036,GO:0044538	taxon:36329,EC:3.6.4.12,NCBI_gi:23498140,NCBI_gi:124505181,ApiDB_PlasmoDB:PF3D7_0401800
Pf3D7_04_v3	104330			1274	-589			12	1	16	0	2	1	A		2.46362	4.1112		0.54485	0.683204		rna_PF3D7_0401800-1	rna_PF3D7_0401800-1	Pf3D7_04_v3	103742	105603	PF3D7_0401800-1	Plasmodium+exported+protein+%28PHISTb%29%2C+unknown+function+%28PfD80%29	PF3D7_0401800-1	1862	PF3D7_0401800	GO:0020036,GO:0044538	taxon:36329,EC:3.6.4.12,NCBI_gi:23498140,NCBI_gi:124505181,ApiDB_PlasmoDB:PF3D7_0401800
Pf3D7_04_v3	104331			1273	-590			8	2	0	0	2	0	G		1.47713	0.568129		0.54485	0.54485		rna_PF3D7_0401800-1	rna_PF3D7_0401800-1	Pf3D7_04_v3	103742	105603	PF3D7_0401800-1	Plasmodium+exported+protein+%28PHISTb%29%2C+unknown+function+%28PfD80%29	PF3D7_0401800-1	1862	PF3D7_0401800	GO:0020036,GO:0044538	taxon:36329,EC:3.6.4.12,NCBI_gi:23498140,NCBI_gi:124505181,ApiDB_PlasmoDB:PF3D7_0401800
Pf3D7_04_v3	104332			1272	-591			2	2	1	0	1	0	C		0.79538	0.734086		0.705376	0.705376		rna_PF3D7_0401800-1	rna_PF3D7_0401800-1	Pf3D7_04_v3	103742	105603	PF3D7_0401800-1	Plasmodium+exported+protein+%28PHISTb%29%2C+unknown+function+%28PfD80%29	PF3D7_0401800-1	1862	PF3D7_0401800	GO:0020036,GO:0044538	taxon:36329,EC:3.6.4.12,NCBI_gi:23498140,NCBI_gi:124505181,ApiDB_PlasmoDB:PF3D7_0401800
Pf3D7_04_v3	104333			1271	-592			0	1	3	0	0	4	T		0.724594	1.35958		1	2.01572		rna_PF3D7_0401800-1	rna_PF3D7_0401800-1	Pf3D7_04_v3	103742	105603	PF3D7_0401800-1	Plasmodium+exported+protein+%28PHISTb%29%2C+unknown+function+%28PfD80%29	PF3D7_0401800-1	1862	PF3D7_0401800	GO:0020036,GO:0044538	taxon:36329,EC:3.6.4.12,NCBI_gi:23498140,NCBI_gi:124505181,ApiDB_PlasmoDB:PF3D7_0401800
Pf3D7_04_v3	104334			1270	-593			4	1	3	0	1	0	T		1.30427	1.35958		0.705376	0.705376		rna_PF3D7_0401800-1	rna_PF3D7_0401800-1	Pf3D7_04_v3	103742	105603	PF3D7_0401800-1	Plasmodium+exported+protein+%28PHISTb%29%2C+unknown+function+%28PfD80%29	PF3D7_0401800-1	1862	PF3D7_0401800	GO:0020036,GO:0044538	taxon:36329,EC:3.6.4.12,NCBI_gi:23498140,NCBI_gi:124505181,ApiDB_PlasmoDB:PF3D7_0401800
Pf3D7_04_v3	104335			1269	-594			0	0	6	0	0	1	C		1	2.75267		1	1.25393		rna_PF3D7_0401800-1	rna_PF3D7_0401800-1	Pf3D7_04_v3	103742	105603	PF3D7_0401800-1	Plasmodium+exported+protein+%28PHISTb%29%2C+unknown+function+%28PfD80%29	PF3D7_0401800-1	1862	PF3D7_0401800	GO:0020036,GO:0044538	taxon:36329,EC:3.6.4.12,NCBI_gi:23498140,NCBI_gi:124505181,ApiDB_PlasmoDB:PF3D7_0401800
Pf3D7_04_v3	104336			1268	-595			0	0	3	0	1	4	A		1	1.87634		0.705376	1.42184		rna_PF3D7_0401800-1	rna_PF3D7_0401800-1	Pf3D7_04_v3	103742	105603	PF3D7_0401800-1	Plasmodium+exported+protein+%28PHISTb%29%2C+unknown+function+%28PfD80%29	PF3D7_0401800-1	1862	PF3D7_0401800	GO:0020036,GO:0044538	taxon:36329,EC:3.6.4.12,NCBI_gi:23498140,NCBI_gi:124505181,ApiDB_PlasmoDB:PF3D7_0401800
Pf3D7_04_v3	104337			1267	-596			5	4	4	0	0	4	T		0.793547	0.860383		1	2.01572		rna_PF3D7_0401800-1	rna_PF3D7_0401800-1	Pf3D7_04_v3	103742	105603	PF3D7_0401800-1	Plasmodium+exported+protein+%28PHISTb%29%2C+unknown+function+%28PfD80%29	PF3D7_0401800-1	1862	PF3D7_0401800	GO:0020036,GO:0044538	taxon:36329,EC:3.6.4.12,NCBI_gi:23498140,NCBI_gi:124505181,ApiDB_PlasmoDB:PF3D7_0401800
Pf3D7_04_v3	104338			1266	-597			15	3	7	0	2	7	G		1.86894	1.42263		0.54485	1.51333		rna_PF3D7_0401800-1	rna_PF3D7_0401800-1	Pf3D7_04_v3	103742	105603	PF3D7_0401800-1	Plasmodium+exported+protein+%28PHISTb%29%2C+unknown+function+%28PfD80%29	PF3D7_0401800-1	1862	PF3D7_0401800	GO:0020036,GO:0044538	taxon:36329,EC:3.6.4.12,NCBI_gi:23498140,NCBI_gi:124505181,ApiDB_PlasmoDB:PF3D7_0401800
Pf3D7_04_v3	104339			1265	-598			1	1	4	0	0	2	T		0.869513	1.57125		1	1.50786		rna_PF3D7_0401800-1	rna_PF3D7_0401800-1	Pf3D7_04_v3	103742	105603	PF3D7_0401800-1	Plasmodium+exported+protein+%28PHISTb%29%2C+unknown+function+%28PfD80%29	PF3D7_0401800-1	1862	PF3D7_0401800	GO:0020036,GO:0044538	taxon:36329,EC:3.6.4.12,NCBI_gi:23498140,NCBI_gi:124505181,ApiDB_PlasmoDB:PF3D7_0401800
Pf3D7_04_v3	104340			1264	-599			0	5	9	0	1	2	T		0.344779	1.2512		0.705376	1.06361		rna_PF3D7_0401800-1	rna_PF3D7_0401800-1	Pf3D7_04_v3	103742	105603	PF3D7_0401800-1	Plasmodium+exported+protein+%28PHISTb%29%2C+unknown+function+%28PfD80%29	PF3D7_0401800-1	1862	PF3D7_0401800	GO:0020036,GO:0044538	taxon:36329,EC:3.6.4.12,NCBI_gi:23498140,NCBI_gi:124505181,ApiDB_PlasmoDB:PF3D7_0401800
Pf3D7_04_v3	104341			1263	-600			6	7	0	14	1	1	C		0.600998	0.273181		3.91313	0.884493		rna_PF3D7_0401800-1	rna_PF3D7_0401800-1	Pf3D7_04_v3	103742	105603	PF3D7_0401800-1	Plasmodium+exported+protein+%28PHISTb%29%2C+unknown+function+%28PfD80%29	PF3D7_0401800-1	1862	PF3D7_0401800	GO:0020036,GO:0044538	taxon:36329,EC:3.6.4.12,NCBI_gi:23498140,NCBI_gi:124505181,ApiDB_PlasmoDB:PF3D7_0401800
Pf3D7_04_v3	104343			1261	-602			0	5	0	2	0	0	T		0.344779	0.344779		1.64965	1		rna_PF3D7_0401800-1	rna_PF3D7_0401800-1	Pf3D7_04_v3	103742	105603	PF3D7_0401800-1	Plasmodium+exported+protein+%28PHISTb%29%2C+unknown+function+%28PfD80%29	PF3D7_0401800-1	1862	PF3D7_0401800	GO:0020036,GO:0044538	taxon:36329,EC:3.6.4.12,NCBI_gi:23498140,NCBI_gi:124505181,ApiDB_PlasmoDB:PF3D7_0401800
Pf3D7_04_v3	104344			1260	-603			0	10	1	0	0	0	C		0.208298	0.269144		1	1		rna_PF3D7_0401800-1	rna_PF3D7_0401800-1	Pf3D7_04_v3	103742	105603	PF3D7_0401800-1	Plasmodium+exported+protein+%28PHISTb%29%2C+unknown+function+%28PfD80%29	PF3D7_0401800-1	1862	PF3D7_0401800	GO:0020036,GO:0044538	taxon:36329,EC:3.6.4.12,NCBI_gi:23498140,NCBI_gi:124505181,ApiDB_PlasmoDB:PF3D7_0401800
Pf3D7_04_v3	104345			1259	-604			0	0	4	0	0	0	A		1	2.16845		1	1		rna_PF3D7_0401800-1	rna_PF3D7_0401800-1	Pf3D7_04_v3	103742	105603	PF3D7_0401800-1	Plasmodium+exported+protein+%28PHISTb%29%2C+unknown+function+%28PfD80%29	PF3D7_0401800-1	1862	PF3D7_0401800	GO:0020036,GO:0044538	taxon:36329,EC:3.6.4.12,NCBI_gi:23498140,NCBI_gi:124505181,ApiDB_PlasmoDB:PF3D7_0401800
Pf3D7_04_v3	104346			1258	-605			9	10	4	0	2	3	T		0.583233	0.451683		0.54485	0.959913		rna_PF3D7_0401800-1	rna_PF3D7_0401800-1	Pf3D7_04_v3	103742	105603	PF3D7_0401800-1	Plasmodium+exported+protein+%28PHISTb%29%2C+unknown+function+%28PfD80%29	PF3D7_0401800-1	1862	PF3D7_0401800	GO:0020036,GO:0044538	taxon:36329,EC:3.6.4.12,NCBI_gi:23498140,NCBI_gi:124505181,ApiDB_PlasmoDB:PF3D7_0401800
Pf3D7_04_v3	104347			1257	-606			2	4	3	0	6	0	A		0.555483	0.744481		0.285217	0.285217		rna_PF3D7_0401800-1	rna_PF3D7_0401800-1	Pf3D7_04_v3	103742	105603	PF3D7_0401800-1	Plasmodium+exported+protein+%28PHISTb%29%2C+unknown+function+%28PfD80%29	PF3D7_0401800-1	1862	PF3D7_0401800	GO:0020036,GO:0044538	taxon:36329,EC:3.6.4.12,NCBI_gi:23498140,NCBI_gi:124505181,ApiDB_PlasmoDB:PF3D7_0401800
Pf3D7_04_v3	104348			1256	-607			0	1	1	0	0	0	C		0.724594	0.936257		1	1		rna_PF3D7_0401800-1	rna_PF3D7_0401800-1	Pf3D7_04_v3	103742	105603	PF3D7_0401800-1	Plasmodium+exported+protein+%28PHISTb%29%2C+unknown+function+%28PfD80%29	PF3D7_0401800-1	1862	PF3D7_0401800	GO:0020036,GO:0044538	taxon:36329,EC:3.6.4.12,NCBI_gi:23498140,NCBI_gi:124505181,ApiDB_PlasmoDB:PF3D7_0401800
Pf3D7_04_v3	104349			1255	-608			0	0	1	0	0	0	A		1	1.29211		1	1		rna_PF3D7_0401800-1	rna_PF3D7_0401800-1	Pf3D7_04_v3	103742	105603	PF3D7_0401800-1	Plasmodium+exported+protein+%28PHISTb%29%2C+unknown+function+%28PfD80%29	PF3D7_0401800-1	1862	PF3D7_0401800	GO:0020036,GO:0044538	taxon:36329,EC:3.6.4.12,NCBI_gi:23498140,NCBI_gi:124505181,ApiDB_PlasmoDB:PF3D7_0401800
Pf3D7_04_v3	104350			1254	-609			4	0	0	7	8	2	A		1.8	1		0.754074	0.347316		rna_PF3D7_0401800-1	rna_PF3D7_0401800-1	Pf3D7_04_v3	103742	105603	PF3D7_0401800-1	Plasmodium+exported+protein+%28PHISTb%29%2C+unknown+function+%28PfD80%29	PF3D7_0401800-1	1862	PF3D7_0401800	GO:0020036,GO:0044538	taxon:36329,EC:3.6.4.12,NCBI_gi:23498140,NCBI_gi:124505181,ApiDB_PlasmoDB:PF3D7_0401800
Pf3D7_04_v3	104351			1253	-610			3	1	3	0	0	0	A		1.15935	1.35958		1	1		rna_PF3D7_0401800-1	rna_PF3D7_0401800-1	Pf3D7_04_v3	103742	105603	PF3D7_0401800-1	Plasmodium+exported+protein+%28PHISTb%29%2C+unknown+function+%28PfD80%29	PF3D7_0401800-1	1862	PF3D7_0401800	GO:0020036,GO:0044538	taxon:36329,EC:3.6.4.12,NCBI_gi:23498140,NCBI_gi:124505181,ApiDB_PlasmoDB:PF3D7_0401800
Pf3D7_04_v3	104352			1252	-611			4	1	3	0	0	2	T		1.30427	1.35958		1	1.50786		rna_PF3D7_0401800-1	rna_PF3D7_0401800-1	Pf3D7_04_v3	103742	105603	PF3D7_0401800-1	Plasmodium+exported+protein+%28PHISTb%29%2C+unknown+function+%28PfD80%29	PF3D7_0401800-1	1862	PF3D7_0401800	GO:0020036,GO:0044538	taxon:36329,EC:3.6.4.12,NCBI_gi:23498140,NCBI_gi:124505181,ApiDB_PlasmoDB:PF3D7_0401800
Pf3D7_04_v3	104353			1251	-612			3	4	2	0	1	2	C		0.634838	0.628578		0.705376	1.06361		rna_PF3D7_0401800-1	rna_PF3D7_0401800-1	Pf3D7_04_v3	103742	105603	PF3D7_0401800-1	Plasmodium+exported+protein+%28PHISTb%29%2C+unknown+function+%28PfD80%29	PF3D7_0401800-1	1862	PF3D7_0401800	GO:0020036,GO:0044538	taxon:36329,EC:3.6.4.12,NCBI_gi:23498140,NCBI_gi:124505181,ApiDB_PlasmoDB:PF3D7_0401800
Pf3D7_04_v3	104354			1250	-613			0	0	2	0	1	0	T		1	1.58422		0.705376	0.705376		rna_PF3D7_0401800-1	rna_PF3D7_0401800-1	Pf3D7_04_v3	103742	105603	PF3D7_0401800-1	Plasmodium+exported+protein+%28PHISTb%29%2C+unknown+function+%28PfD80%29	PF3D7_0401800-1	1862	PF3D7_0401800	GO:0020036,GO:0044538	taxon:36329,EC:3.6.4.12,NCBI_gi:23498140,NCBI_gi:124505181,ApiDB_PlasmoDB:PF3D7_0401800
Pf3D7_04_v3	104355			1249	-614			0	7	6	0	0	1	A		0.273181	0.751978		1	1.25393		rna_PF3D7_0401800-1	rna_PF3D7_0401800-1	Pf3D7_04_v3	103742	105603	PF3D7_0401800-1	Plasmodium+exported+protein+%28PHISTb%29%2C+unknown+function+%28PfD80%29	PF3D7_0401800-1	1862	PF3D7_0401800	GO:0020036,GO:0044538	taxon:36329,EC:3.6.4.12,NCBI_gi:23498140,NCBI_gi:124505181,ApiDB_PlasmoDB:PF3D7_0401800
Pf3D7_04_v3	104356			1248	-615			12	2	8	0	0	0	A		1.93164	1.89579		1	1		rna_PF3D7_0401800-1	rna_PF3D7_0401800-1	Pf3D7_04_v3	103742	105603	PF3D7_0401800-1	Plasmodium+exported+protein+%28PHISTb%29%2C+unknown+function+%28PfD80%29	PF3D7_0401800-1	1862	PF3D7_0401800	GO:0020036,GO:0044538	taxon:36329,EC:3.6.4.12,NCBI_gi:23498140,NCBI_gi:124505181,ApiDB_PlasmoDB:PF3D7_0401800
Pf3D7_04_v3	104357			1247	-616			3	2	3	0	0	6	A		0.909006	1.066		1	2.52359		rna_PF3D7_0401800-1	rna_PF3D7_0401800-1	Pf3D7_04_v3	103742	105603	PF3D7_0401800-1	Plasmodium+exported+protein+%28PHISTb%29%2C+unknown+function+%28PfD80%29	PF3D7_0401800-1	1862	PF3D7_0401800	GO:0020036,GO:0044538	taxon:36329,EC:3.6.4.12,NCBI_gi:23498140,NCBI_gi:124505181,ApiDB_PlasmoDB:PF3D7_0401800
Pf3D7_04_v3	104358			1246	-617			0	1	1	0	1	2	T		0.724594	0.936257		0.705376	1.06361		rna_PF3D7_0401800-1	rna_PF3D7_0401800-1	Pf3D7_04_v3	103742	105603	PF3D7_0401800-1	Plasmodium+exported+protein+%28PHISTb%29%2C+unknown+function+%28PfD80%29	PF3D7_0401800-1	1862	PF3D7_0401800	GO:0020036,GO:0044538	taxon:36329,EC:3.6.4.12,NCBI_gi:23498140,NCBI_gi:124505181,ApiDB_PlasmoDB:PF3D7_0401800
Pf3D7_04_v3	104359			1245	-618			0	5	9	0	2	1	T		0.344779	1.2512		0.54485	0.683204		rna_PF3D7_0401800-1	rna_PF3D7_0401800-1	Pf3D7_04_v3	103742	105603	PF3D7_0401800-1	Plasmodium+exported+protein+%28PHISTb%29%2C+unknown+function+%28PfD80%29	PF3D7_0401800-1	1862	PF3D7_0401800	GO:0020036,GO:0044538	taxon:36329,EC:3.6.4.12,NCBI_gi:23498140,NCBI_gi:124505181,ApiDB_PlasmoDB:PF3D7_0401800
Pf3D7_04_v3	104360			1244	-619			1	1	5	0	0	2	C		0.869513	1.78291		1	1.50786		rna_PF3D7_0401800-1	rna_PF3D7_0401800-1	Pf3D7_04_v3	103742	105603	PF3D7_0401800-1	Plasmodium+exported+protein+%28PHISTb%29%2C+unknown+function+%28PfD80%29	PF3D7_0401800-1	1862	PF3D7_0401800	GO:0020036,GO:0044538	taxon:36329,EC:3.6.4.12,NCBI_gi:23498140,NCBI_gi:124505181,ApiDB_PlasmoDB:PF3D7_0401800
Pf3D7_04_v3	104361			1243	-620			0	0	1	0	0	4	T		1	1.29211		1	2.01572		rna_PF3D7_0401800-1	rna_PF3D7_0401800-1	Pf3D7_04_v3	103742	105603	PF3D7_0401800-1	Plasmodium+exported+protein+%28PHISTb%29%2C+unknown+function+%28PfD80%29	PF3D7_0401800-1	1862	PF3D7_0401800	GO:0020036,GO:0044538	taxon:36329,EC:3.6.4.12,NCBI_gi:23498140,NCBI_gi:124505181,ApiDB_PlasmoDB:PF3D7_0401800
Pf3D7_04_v3	104362			1242	-621			0	0	6	0	0	5	T		1	2.75267		1	2.26966		rna_PF3D7_0401800-1	rna_PF3D7_0401800-1	Pf3D7_04_v3	103742	105603	PF3D7_0401800-1	Plasmodium+exported+protein+%28PHISTb%29%2C+unknown+function+%28PfD80%29	PF3D7_0401800-1	1862	PF3D7_0401800	GO:0020036,GO:0044538	taxon:36329,EC:3.6.4.12,NCBI_gi:23498140,NCBI_gi:124505181,ApiDB_PlasmoDB:PF3D7_0401800
Pf3D7_04_v3	104363			1241	-622			2	0	13	0	0	0	T		1.4	4.79746		1	1		rna_PF3D7_0401800-1	rna_PF3D7_0401800-1	Pf3D7_04_v3	103742	105603	PF3D7_0401800-1	Plasmodium+exported+protein+%28PHISTb%29%2C+unknown+function+%28PfD80%29	PF3D7_0401800-1	1862	PF3D7_0401800	GO:0020036,GO:0044538	taxon:36329,EC:3.6.4.12,NCBI_gi:23498140,NCBI_gi:124505181,ApiDB_PlasmoDB:PF3D7_0401800
Pf3D7_04_v3	104364			1240	-623			0	3	3	0	0	5	A		0.467236	0.876692		1	2.26966		rna_PF3D7_0401800-1	rna_PF3D7_0401800-1	Pf3D7_04_v3	103742	105603	PF3D7_0401800-1	Plasmodium+exported+protein+%28PHISTb%29%2C+unknown+function+%28PfD80%29	PF3D7_0401800-1	1862	PF3D7_0401800	GO:0020036,GO:0044538	taxon:36329,EC:3.6.4.12,NCBI_gi:23498140,NCBI_gi:124505181,ApiDB_PlasmoDB:PF3D7_0401800
Pf3D7_04_v3	104365			1239	-624			10	12	10	0	2	1	A		0.539472	0.705112		0.54485	0.683204		rna_PF3D7_0401800-1	rna_PF3D7_0401800-1	Pf3D7_04_v3	103742	105603	PF3D7_0401800-1	Plasmodium+exported+protein+%28PHISTb%29%2C+unknown+function+%28PfD80%29	PF3D7_0401800-1	1862	PF3D7_0401800	GO:0020036,GO:0044538	taxon:36329,EC:3.6.4.12,NCBI_gi:23498140,NCBI_gi:124505181,ApiDB_PlasmoDB:PF3D7_0401800
Pf3D7_04_v3	104366			1238	-625			0	1	5	0	0	1	T		0.724594	1.78291		1	1.25393		rna_PF3D7_0401800-1	rna_PF3D7_0401800-1	Pf3D7_04_v3	103742	105603	PF3D7_0401800-1	Plasmodium+exported+protein+%28PHISTb%29%2C+unknown+function+%28PfD80%29	PF3D7_0401800-1	1862	PF3D7_0401800	GO:0020036,GO:0044538	taxon:36329,EC:3.6.4.12,NCBI_gi:23498140,NCBI_gi:124505181,ApiDB_PlasmoDB:PF3D7_0401800
Pf3D7_04_v3	104367			1237	-626			4	2	9	0	0	0	A		1.02263	2.06174		1	1		rna_PF3D7_0401800-1	rna_PF3D7_0401800-1	Pf3D7_04_v3	103742	105603	PF3D7_0401800-1	Plasmodium+exported+protein+%28PHISTb%29%2C+unknown+function+%28PfD80%29	PF3D7_0401800-1	1862	PF3D7_0401800	GO:0020036,GO:0044538	taxon:36329,EC:3.6.4.12,NCBI_gi:23498140,NCBI_gi:124505181,ApiDB_PlasmoDB:PF3D7_0401800
Pf3D7_04_v3	104368			1236	-627			1	0	5	0	0	0	T		1.2	2.46056		1	1		rna_PF3D7_0401800-1	rna_PF3D7_0401800-1	Pf3D7_04_v3	103742	105603	PF3D7_0401800-1	Plasmodium+exported+protein+%28PHISTb%29%2C+unknown+function+%28PfD80%29	PF3D7_0401800-1	1862	PF3D7_0401800	GO:0020036,GO:0044538	taxon:36329,EC:3.6.4.12,NCBI_gi:23498140,NCBI_gi:124505181,ApiDB_PlasmoDB:PF3D7_0401800
Pf3D7_04_v3	104369			1235	-628			3	2	0	0	1	1	A		0.909006	0.568129		0.705376	0.884493		rna_PF3D7_0401800-1	rna_PF3D7_0401800-1	Pf3D7_04_v3	103742	105603	PF3D7_0401800-1	Plasmodium+exported+protein+%28PHISTb%29%2C+unknown+function+%28PfD80%29	PF3D7_0401800-1	1862	PF3D7_0401800	GO:0020036,GO:0044538	taxon:36329,EC:3.6.4.12,NCBI_gi:23498140,NCBI_gi:124505181,ApiDB_PlasmoDB:PF3D7_0401800
Pf3D7_04_v3	104370			1234	-629			10	0	2	0	2	1	T		3	1.58422		0.54485	0.683204		rna_PF3D7_0401800-1	rna_PF3D7_0401800-1	Pf3D7_04_v3	103742	105603	PF3D7_0401800-1	Plasmodium+exported+protein+%28PHISTb%29%2C+unknown+function+%28PfD80%29	PF3D7_0401800-1	1862	PF3D7_0401800	GO:0020036,GO:0044538	taxon:36329,EC:3.6.4.12,NCBI_gi:23498140,NCBI_gi:124505181,ApiDB_PlasmoDB:PF3D7_0401800
Pf3D7_04_v3	104371			1233	-630			0	1	0	0	1	0	A		0.724594	0.724594		0.705376	0.705376		rna_PF3D7_0401800-1	rna_PF3D7_0401800-1	Pf3D7_04_v3	103742	105603	PF3D7_0401800-1	Plasmodium+exported+protein+%28PHISTb%29%2C+unknown+function+%28PfD80%29	PF3D7_0401800-1	1862	PF3D7_0401800	GO:0020036,GO:0044538	taxon:36329,EC:3.6.4.12,NCBI_gi:23498140,NCBI_gi:124505181,ApiDB_PlasmoDB:PF3D7_0401800
Pf3D7_04_v3	104372			1232	-631			0	0	2	0	0	0	A		1	1.58422		1	1		rna_PF3D7_0401800-1	rna_PF3D7_0401800-1	Pf3D7_04_v3	103742	105603	PF3D7_0401800-1	Plasmodium+exported+protein+%28PHISTb%29%2C+unknown+function+%28PfD80%29	PF3D7_0401800-1	1862	PF3D7_0401800	GO:0020036,GO:0044538	taxon:36329,EC:3.6.4.12,NCBI_gi:23498140,NCBI_gi:124505181,ApiDB_PlasmoDB:PF3D7_0401800
Pf3D7_04_v3	104373			1231	-632			4	3	0	0	0	0	T		0.841024	0.467236		1	1		rna_PF3D7_0401800-1	rna_PF3D7_0401800-1	Pf3D7_04_v3	103742	105603	PF3D7_0401800-1	Plasmodium+exported+protein+%28PHISTb%29%2C+unknown+function+%28PfD80%29	PF3D7_0401800-1	1862	PF3D7_0401800	GO:0020036,GO:0044538	taxon:36329,EC:3.6.4.12,NCBI_gi:23498140,NCBI_gi:124505181,ApiDB_PlasmoDB:PF3D7_0401800
Pf3D7_04_v3	104374			1230	-633			8	0	1	0	2	2	T		2.6	1.29211		0.54485	0.821558		rna_PF3D7_0401800-1	rna_PF3D7_0401800-1	Pf3D7_04_v3	103742	105603	PF3D7_0401800-1	Plasmodium+exported+protein+%28PHISTb%29%2C+unknown+function+%28PfD80%29	PF3D7_0401800-1	1862	PF3D7_0401800	GO:0020036,GO:0044538	taxon:36329,EC:3.6.4.12,NCBI_gi:23498140,NCBI_gi:124505181,ApiDB_PlasmoDB:PF3D7_0401800
Pf3D7_04_v3	104375			1229	-634			0	4	4	0	5	0	T		0.396774	0.860383		0.32379	0.32379		rna_PF3D7_0401800-1	rna_PF3D7_0401800-1	Pf3D7_04_v3	103742	105603	PF3D7_0401800-1	Plasmodium+exported+protein+%28PHISTb%29%2C+unknown+function+%28PfD80%29	PF3D7_0401800-1	1862	PF3D7_0401800	GO:0020036,GO:0044538	taxon:36329,EC:3.6.4.12,NCBI_gi:23498140,NCBI_gi:124505181,ApiDB_PlasmoDB:PF3D7_0401800
Pf3D7_04_v3	104376			1228	-635			6	1	0	0	2	0	G		1.59411	0.724594		0.54485	0.54485		rna_PF3D7_0401800-1	rna_PF3D7_0401800-1	Pf3D7_04_v3	103742	105603	PF3D7_0401800-1	Plasmodium+exported+protein+%28PHISTb%29%2C+unknown+function+%28PfD80%29	PF3D7_0401800-1	1862	PF3D7_0401800	GO:0020036,GO:0044538	taxon:36329,EC:3.6.4.12,NCBI_gi:23498140,NCBI_gi:124505181,ApiDB_PlasmoDB:PF3D7_0401800
Pf3D7_04_v3	104377			1227	-636			0	0	0	0	0	1	C		1	1		1	1.25393		rna_PF3D7_0401800-1	rna_PF3D7_0401800-1	Pf3D7_04_v3	103742	105603	PF3D7_0401800-1	Plasmodium+exported+protein+%28PHISTb%29%2C+unknown+function+%28PfD80%29	PF3D7_0401800-1	1862	PF3D7_0401800	GO:0020036,GO:0044538	taxon:36329,EC:3.6.4.12,NCBI_gi:23498140,NCBI_gi:124505181,ApiDB_PlasmoDB:PF3D7_0401800
Pf3D7_04_v3	104382			1222	-641			8	0	0	0	0	0	T		2.6	1		1	1		rna_PF3D7_0401800-1	rna_PF3D7_0401800-1	Pf3D7_04_v3	103742	105603	PF3D7_0401800-1	Plasmodium+exported+protein+%28PHISTb%29%2C+unknown+function+%28PfD80%29	PF3D7_0401800-1	1862	PF3D7_0401800	GO:0020036,GO:0044538	taxon:36329,EC:3.6.4.12,NCBI_gi:23498140,NCBI_gi:124505181,ApiDB_PlasmoDB:PF3D7_0401800
Pf3D7_04_v3	104383			1221	-642			0	0	0	10	1	1	C		1	1		2.99663	0.884493		rna_PF3D7_0401800-1	rna_PF3D7_0401800-1	Pf3D7_04_v3	103742	105603	PF3D7_0401800-1	Plasmodium+exported+protein+%28PHISTb%29%2C+unknown+function+%28PfD80%29	PF3D7_0401800-1	1862	PF3D7_0401800	GO:0020036,GO:0044538	taxon:36329,EC:3.6.4.12,NCBI_gi:23498140,NCBI_gi:124505181,ApiDB_PlasmoDB:PF3D7_0401800
Pf3D7_04_v3	104384			1220	-643			0	0	2	0	0	0	T		1	1.58422		1	1		rna_PF3D7_0401800-1	rna_PF3D7_0401800-1	Pf3D7_04_v3	103742	105603	PF3D7_0401800-1	Plasmodium+exported+protein+%28PHISTb%29%2C+unknown+function+%28PfD80%29	PF3D7_0401800-1	1862	PF3D7_0401800	GO:0020036,GO:0044538	taxon:36329,EC:3.6.4.12,NCBI_gi:23498140,NCBI_gi:124505181,ApiDB_PlasmoDB:PF3D7_0401800
Pf3D7_04_v3	104385			1219	-644			0	1	3	0	1	0	T		0.724594	1.35958		0.705376	0.705376		rna_PF3D7_0401800-1	rna_PF3D7_0401800-1	Pf3D7_04_v3	103742	105603	PF3D7_0401800-1	Plasmodium+exported+protein+%28PHISTb%29%2C+unknown+function+%28PfD80%29	PF3D7_0401800-1	1862	PF3D7_0401800	GO:0020036,GO:0044538	taxon:36329,EC:3.6.4.12,NCBI_gi:23498140,NCBI_gi:124505181,ApiDB_PlasmoDB:PF3D7_0401800
Pf3D7_04_v3	104386			1218	-645			5	6	0	0	4	3	T		0.609664	0.304832		0.374429	0.659666		rna_PF3D7_0401800-1	rna_PF3D7_0401800-1	Pf3D7_04_v3	103742	105603	PF3D7_0401800-1	Plasmodium+exported+protein+%28PHISTb%29%2C+unknown+function+%28PfD80%29	PF3D7_0401800-1	1862	PF3D7_0401800	GO:0020036,GO:0044538	taxon:36329,EC:3.6.4.12,NCBI_gi:23498140,NCBI_gi:124505181,ApiDB_PlasmoDB:PF3D7_0401800
Pf3D7_04_v3	104387			1217	-646			0	1	0	0	0	1	A		0.724594	0.724594		1	1.25393		rna_PF3D7_0401800-1	rna_PF3D7_0401800-1	Pf3D7_04_v3	103742	105603	PF3D7_0401800-1	Plasmodium+exported+protein+%28PHISTb%29%2C+unknown+function+%28PfD80%29	PF3D7_0401800-1	1862	PF3D7_0401800	GO:0020036,GO:0044538	taxon:36329,EC:3.6.4.12,NCBI_gi:23498140,NCBI_gi:124505181,ApiDB_PlasmoDB:PF3D7_0401800
Pf3D7_04_v3	104388			1216	-647			0	0	2	0	0	0	C		1	1.58422		1	1		rna_PF3D7_0401800-1	rna_PF3D7_0401800-1	Pf3D7_04_v3	103742	105603	PF3D7_0401800-1	Plasmodium+exported+protein+%28PHISTb%29%2C+unknown+function+%28PfD80%29	PF3D7_0401800-1	1862	PF3D7_0401800	GO:0020036,GO:0044538	taxon:36329,EC:3.6.4.12,NCBI_gi:23498140,NCBI_gi:124505181,ApiDB_PlasmoDB:PF3D7_0401800
Pf3D7_04_v3	104389			1215	-648			0	0	2	0	0	0	A		1	1.58422		1	1		rna_PF3D7_0401800-1	rna_PF3D7_0401800-1	Pf3D7_04_v3	103742	105603	PF3D7_0401800-1	Plasmodium+exported+protein+%28PHISTb%29%2C+unknown+function+%28PfD80%29	PF3D7_0401800-1	1862	PF3D7_0401800	GO:0020036,GO:0044538	taxon:36329,EC:3.6.4.12,NCBI_gi:23498140,NCBI_gi:124505181,ApiDB_PlasmoDB:PF3D7_0401800
Pf3D7_04_v3	104391			1213	-650			3	7	1	0	1	2	T		0.43709	0.35298		0.705376	1.06361		rna_PF3D7_0401800-1	rna_PF3D7_0401800-1	Pf3D7_04_v3	103742	105603	PF3D7_0401800-1	Plasmodium+exported+protein+%28PHISTb%29%2C+unknown+function+%28PfD80%29	PF3D7_0401800-1	1862	PF3D7_0401800	GO:0020036,GO:0044538	taxon:36329,EC:3.6.4.12,NCBI_gi:23498140,NCBI_gi:124505181,ApiDB_PlasmoDB:PF3D7_0401800
Pf3D7_04_v3	104392			1212	-651			0	0	2	0	0	0	C		1	1.58422		1	1		rna_PF3D7_0401800-1	rna_PF3D7_0401800-1	Pf3D7_04_v3	103742	105603	PF3D7_0401800-1	Plasmodium+exported+protein+%28PHISTb%29%2C+unknown+function+%28PfD80%29	PF3D7_0401800-1	1862	PF3D7_0401800	GO:0020036,GO:0044538	taxon:36329,EC:3.6.4.12,NCBI_gi:23498140,NCBI_gi:124505181,ApiDB_PlasmoDB:PF3D7_0401800
Pf3D7_04_v3	104394			1210	-653			5	0	0	0	0	0	C		2	1		1	1		rna_PF3D7_0401800-1	rna_PF3D7_0401800-1	Pf3D7_04_v3	103742	105603	PF3D7_0401800-1	Plasmodium+exported+protein+%28PHISTb%29%2C+unknown+function+%28PfD80%29	PF3D7_0401800-1	1862	PF3D7_0401800	GO:0020036,GO:0044538	taxon:36329,EC:3.6.4.12,NCBI_gi:23498140,NCBI_gi:124505181,ApiDB_PlasmoDB:PF3D7_0401800
Pf3D7_04_v3	104395			1209	-654			0	1	2	0	0	0	A		0.724594	1.14792		1	1		rna_PF3D7_0401800-1	rna_PF3D7_0401800-1	Pf3D7_04_v3	103742	105603	PF3D7_0401800-1	Plasmodium+exported+protein+%28PHISTb%29%2C+unknown+function+%28PfD80%29	PF3D7_0401800-1	1862	PF3D7_0401800	GO:0020036,GO:0044538	taxon:36329,EC:3.6.4.12,NCBI_gi:23498140,NCBI_gi:124505181,ApiDB_PlasmoDB:PF3D7_0401800
Pf3D7_04_v3	104396			1208	-655			3	0	0	0	0	1	A		1.6	1		1	1.25393		rna_PF3D7_0401800-1	rna_PF3D7_0401800-1	Pf3D7_04_v3	103742	105603	PF3D7_0401800-1	Plasmodium+exported+protein+%28PHISTb%29%2C+unknown+function+%28PfD80%29	PF3D7_0401800-1	1862	PF3D7_0401800	GO:0020036,GO:0044538	taxon:36329,EC:3.6.4.12,NCBI_gi:23498140,NCBI_gi:124505181,ApiDB_PlasmoDB:PF3D7_0401800
Pf3D7_04_v3	104397			1207	-656			0	0	0	0	0	0	C		1	1		1	1		rna_PF3D7_0401800-1	rna_PF3D7_0401800-1	Pf3D7_04_v3	103742	105603	PF3D7_0401800-1	Plasmodium+exported+protein+%28PHISTb%29%2C+unknown+function+%28PfD80%29	PF3D7_0401800-1	1862	PF3D7_0401800	GO:0020036,GO:0044538	taxon:36329,EC:3.6.4.12,NCBI_gi:23498140,NCBI_gi:124505181,ApiDB_PlasmoDB:PF3D7_0401800
Pf3D7_04_v3	104399			1205	-658			0	0	1	0	0	0	G		1	1.29211		1	1		rna_PF3D7_0401800-1	rna_PF3D7_0401800-1	Pf3D7_04_v3	103742	105603	PF3D7_0401800-1	Plasmodium+exported+protein+%28PHISTb%29%2C+unknown+function+%28PfD80%29	PF3D7_0401800-1	1862	PF3D7_0401800	GO:0020036,GO:0044538	taxon:36329,EC:3.6.4.12,NCBI_gi:23498140,NCBI_gi:124505181,ApiDB_PlasmoDB:PF3D7_0401800
Pf3D7_04_v3	104400			1204	-659			0	0	5	0	0	0	A		1	2.46056		1	1		rna_PF3D7_0401800-1	rna_PF3D7_0401800-1	Pf3D7_04_v3	103742	105603	PF3D7_0401800-1	Plasmodium+exported+protein+%28PHISTb%29%2C+unknown+function+%28PfD80%29	PF3D7_0401800-1	1862	PF3D7_0401800	GO:0020036,GO:0044538	taxon:36329,EC:3.6.4.12,NCBI_gi:23498140,NCBI_gi:124505181,ApiDB_PlasmoDB:PF3D7_0401800
Pf3D7_04_v3	104401			1203	-660			9	1	6	0	0	3	A		2.02886	1.99457		1	1.76179		rna_PF3D7_0401800-1	rna_PF3D7_0401800-1	Pf3D7_04_v3	103742	105603	PF3D7_0401800-1	Plasmodium+exported+protein+%28PHISTb%29%2C+unknown+function+%28PfD80%29	PF3D7_0401800-1	1862	PF3D7_0401800	GO:0020036,GO:0044538	taxon:36329,EC:3.6.4.12,NCBI_gi:23498140,NCBI_gi:124505181,ApiDB_PlasmoDB:PF3D7_0401800
Pf3D7_04_v3	104403			1201	-662			6	0	4	0	0	0	C		2.2	2.16845		1	1		rna_PF3D7_0401800-1	rna_PF3D7_0401800-1	Pf3D7_04_v3	103742	105603	PF3D7_0401800-1	Plasmodium+exported+protein+%28PHISTb%29%2C+unknown+function+%28PfD80%29	PF3D7_0401800-1	1862	PF3D7_0401800	GO:0020036,GO:0044538	taxon:36329,EC:3.6.4.12,NCBI_gi:23498140,NCBI_gi:124505181,ApiDB_PlasmoDB:PF3D7_0401800
Pf3D7_04_v3	104405			1199	-664			0	0	3	0	0	0	T		1	1.87634		1	1		rna_PF3D7_0401800-1	rna_PF3D7_0401800-1	Pf3D7_04_v3	103742	105603	PF3D7_0401800-1	Plasmodium+exported+protein+%28PHISTb%29%2C+unknown+function+%28PfD80%29	PF3D7_0401800-1	1862	PF3D7_0401800	GO:0020036,GO:0044538	taxon:36329,EC:3.6.4.12,NCBI_gi:23498140,NCBI_gi:124505181,ApiDB_PlasmoDB:PF3D7_0401800
Pf3D7_04_v3	104406			1198	-665			5	1	3	0	0	0	C		1.44919	1.35958		1	1		rna_PF3D7_0401800-1	rna_PF3D7_0401800-1	Pf3D7_04_v3	103742	105603	PF3D7_0401800-1	Plasmodium+exported+protein+%28PHISTb%29%2C+unknown+function+%28PfD80%29	PF3D7_0401800-1	1862	PF3D7_0401800	GO:0020036,GO:0044538	taxon:36329,EC:3.6.4.12,NCBI_gi:23498140,NCBI_gi:124505181,ApiDB_PlasmoDB:PF3D7_0401800
Pf3D7_04_v3	104407			1197	-666			0	0	1	0	0	0	T		1	1.29211		1	1		rna_PF3D7_0401800-1	rna_PF3D7_0401800-1	Pf3D7_04_v3	103742	105603	PF3D7_0401800-1	Plasmodium+exported+protein+%28PHISTb%29%2C+unknown+function+%28PfD80%29	PF3D7_0401800-1	1862	PF3D7_0401800	GO:0020036,GO:0044538	taxon:36329,EC:3.6.4.12,NCBI_gi:23498140,NCBI_gi:124505181,ApiDB_PlasmoDB:PF3D7_0401800
Pf3D7_04_v3	104408			1196	-667			11	0	0	1	1	0	A		3.2	1		0.934501	0.705376		rna_PF3D7_0401800-1	rna_PF3D7_0401800-1	Pf3D7_04_v3	103742	105603	PF3D7_0401800-1	Plasmodium+exported+protein+%28PHISTb%29%2C+unknown+function+%28PfD80%29	PF3D7_0401800-1	1862	PF3D7_0401800	GO:0020036,GO:0044538	taxon:36329,EC:3.6.4.12,NCBI_gi:23498140,NCBI_gi:124505181,ApiDB_PlasmoDB:PF3D7_0401800
Pf3D7_04_v3	104409			1195	-668			0	5	0	0	1	0	G		0.344779	0.344779		0.705376	0.705376		rna_PF3D7_0401800-1	rna_PF3D7_0401800-1	Pf3D7_04_v3	103742	105603	PF3D7_0401800-1	Plasmodium+exported+protein+%28PHISTb%29%2C+unknown+function+%28PfD80%29	PF3D7_0401800-1	1862	PF3D7_0401800	GO:0020036,GO:0044538	taxon:36329,EC:3.6.4.12,NCBI_gi:23498140,NCBI_gi:124505181,ApiDB_PlasmoDB:PF3D7_0401800
Pf3D7_04_v3	104410			1194	-669			3	1	2	0	0	0	T		1.15935	1.14792		1	1		rna_PF3D7_0401800-1	rna_PF3D7_0401800-1	Pf3D7_04_v3	103742	105603	PF3D7_0401800-1	Plasmodium+exported+protein+%28PHISTb%29%2C+unknown+function+%28PfD80%29	PF3D7_0401800-1	1862	PF3D7_0401800	GO:0020036,GO:0044538	taxon:36329,EC:3.6.4.12,NCBI_gi:23498140,NCBI_gi:124505181,ApiDB_PlasmoDB:PF3D7_0401800
Pf3D7_04_v3	104411			1193	-670			0	3	4	0	2	1	A		0.467236	1.01318		0.54485	0.683204		rna_PF3D7_0401800-1	rna_PF3D7_0401800-1	Pf3D7_04_v3	103742	105603	PF3D7_0401800-1	Plasmodium+exported+protein+%28PHISTb%29%2C+unknown+function+%28PfD80%29	PF3D7_0401800-1	1862	PF3D7_0401800	GO:0020036,GO:0044538	taxon:36329,EC:3.6.4.12,NCBI_gi:23498140,NCBI_gi:124505181,ApiDB_PlasmoDB:PF3D7_0401800
Pf3D7_04_v3	104412			1192	-671			10	4	3	0	1	5	T		1.19032	0.744481		0.705376	1.60096		rna_PF3D7_0401800-1	rna_PF3D7_0401800-1	Pf3D7_04_v3	103742	105603	PF3D7_0401800-1	Plasmodium+exported+protein+%28PHISTb%29%2C+unknown+function+%28PfD80%29	PF3D7_0401800-1	1862	PF3D7_0401800	GO:0020036,GO:0044538	taxon:36329,EC:3.6.4.12,NCBI_gi:23498140,NCBI_gi:124505181,ApiDB_PlasmoDB:PF3D7_0401800
Pf3D7_04_v3	104413			1191	-672			1	1	3	0	0	4	T		0.869513	1.35958		1	2.01572		rna_PF3D7_0401800-1	rna_PF3D7_0401800-1	Pf3D7_04_v3	103742	105603	PF3D7_0401800-1	Plasmodium+exported+protein+%28PHISTb%29%2C+unknown+function+%28PfD80%29	PF3D7_0401800-1	1862	PF3D7_0401800	GO:0020036,GO:0044538	taxon:36329,EC:3.6.4.12,NCBI_gi:23498140,NCBI_gi:124505181,ApiDB_PlasmoDB:PF3D7_0401800
Pf3D7_04_v3	104414			1190	-673			0	0	1	0	0	3	A		1	1.29211		1	1.76179		rna_PF3D7_0401800-1	rna_PF3D7_0401800-1	Pf3D7_04_v3	103742	105603	PF3D7_0401800-1	Plasmodium+exported+protein+%28PHISTb%29%2C+unknown+function+%28PfD80%29	PF3D7_0401800-1	1862	PF3D7_0401800	GO:0020036,GO:0044538	taxon:36329,EC:3.6.4.12,NCBI_gi:23498140,NCBI_gi:124505181,ApiDB_PlasmoDB:PF3D7_0401800
Pf3D7_04_v3	104415			1189	-674			4	0	2	0	0	0	C		1.8	1.58422		1	1		rna_PF3D7_0401800-1	rna_PF3D7_0401800-1	Pf3D7_04_v3	103742	105603	PF3D7_0401800-1	Plasmodium+exported+protein+%28PHISTb%29%2C+unknown+function+%28PfD80%29	PF3D7_0401800-1	1862	PF3D7_0401800	GO:0020036,GO:0044538	taxon:36329,EC:3.6.4.12,NCBI_gi:23498140,NCBI_gi:124505181,ApiDB_PlasmoDB:PF3D7_0401800
Pf3D7_04_v3	104416			1188	-675			0	1	0	0	0	0	T		0.724594	0.724594		1	1		rna_PF3D7_0401800-1	rna_PF3D7_0401800-1	Pf3D7_04_v3	103742	105603	PF3D7_0401800-1	Plasmodium+exported+protein+%28PHISTb%29%2C+unknown+function+%28PfD80%29	PF3D7_0401800-1	1862	PF3D7_0401800	GO:0020036,GO:0044538	taxon:36329,EC:3.6.4.12,NCBI_gi:23498140,NCBI_gi:124505181,ApiDB_PlasmoDB:PF3D7_0401800
Pf3D7_04_v3	104417			1187	-676			0	0	0	0	0	0	A		1	1		1	1		rna_PF3D7_0401800-1	rna_PF3D7_0401800-1	Pf3D7_04_v3	103742	105603	PF3D7_0401800-1	Plasmodium+exported+protein+%28PHISTb%29%2C+unknown+function+%28PfD80%29	PF3D7_0401800-1	1862	PF3D7_0401800	GO:0020036,GO:0044538	taxon:36329,EC:3.6.4.12,NCBI_gi:23498140,NCBI_gi:124505181,ApiDB_PlasmoDB:PF3D7_0401800
Pf3D7_04_v3	104418			1186	-677			2	0	2	0	0	0	C		1.4	1.58422		1	1		rna_PF3D7_0401800-1	rna_PF3D7_0401800-1	Pf3D7_04_v3	103742	105603	PF3D7_0401800-1	Plasmodium+exported+protein+%28PHISTb%29%2C+unknown+function+%28PfD80%29	PF3D7_0401800-1	1862	PF3D7_0401800	GO:0020036,GO:0044538	taxon:36329,EC:3.6.4.12,NCBI_gi:23498140,NCBI_gi:124505181,ApiDB_PlasmoDB:PF3D7_0401800
Pf3D7_04_v3	104419			1185	-678			4	0	0	0	0	0	T		1.8	1		1	1		rna_PF3D7_0401800-1	rna_PF3D7_0401800-1	Pf3D7_04_v3	103742	105603	PF3D7_0401800-1	Plasmodium+exported+protein+%28PHISTb%29%2C+unknown+function+%28PfD80%29	PF3D7_0401800-1	1862	PF3D7_0401800	GO:0020036,GO:0044538	taxon:36329,EC:3.6.4.12,NCBI_gi:23498140,NCBI_gi:124505181,ApiDB_PlasmoDB:PF3D7_0401800
Pf3D7_04_v3	104420			1184	-679			0	0	1	0	0	1	A		1	1.29211		1	1.25393		rna_PF3D7_0401800-1	rna_PF3D7_0401800-1	Pf3D7_04_v3	103742	105603	PF3D7_0401800-1	Plasmodium+exported+protein+%28PHISTb%29%2C+unknown+function+%28PfD80%29	PF3D7_0401800-1	1862	PF3D7_0401800	GO:0020036,GO:0044538	taxon:36329,EC:3.6.4.12,NCBI_gi:23498140,NCBI_gi:124505181,ApiDB_PlasmoDB:PF3D7_0401800
Pf3D7_04_v3	104421			1183	-680			3	2	4	0	0	0	C		0.909006	1.23196		1	1		rna_PF3D7_0401800-1	rna_PF3D7_0401800-1	Pf3D7_04_v3	103742	105603	PF3D7_0401800-1	Plasmodium+exported+protein+%28PHISTb%29%2C+unknown+function+%28PfD80%29	PF3D7_0401800-1	1862	PF3D7_0401800	GO:0020036,GO:0044538	taxon:36329,EC:3.6.4.12,NCBI_gi:23498140,NCBI_gi:124505181,ApiDB_PlasmoDB:PF3D7_0401800
Pf3D7_04_v3	104422			1182	-681			10	0	3	3	2	1	A		3	1.87634		1.0758	0.683204		rna_PF3D7_0401800-1	rna_PF3D7_0401800-1	Pf3D7_04_v3	103742	105603	PF3D7_0401800-1	Plasmodium+exported+protein+%28PHISTb%29%2C+unknown+function+%28PfD80%29	PF3D7_0401800-1	1862	PF3D7_0401800	GO:0020036,GO:0044538	taxon:36329,EC:3.6.4.12,NCBI_gi:23498140,NCBI_gi:124505181,ApiDB_PlasmoDB:PF3D7_0401800
Pf3D7_04_v3	104423			1181	-682			7	1	3	0	0	1	A		1.73903	1.35958		1	1.25393		rna_PF3D7_0401800-1	rna_PF3D7_0401800-1	Pf3D7_04_v3	103742	105603	PF3D7_0401800-1	Plasmodium+exported+protein+%28PHISTb%29%2C+unknown+function+%28PfD80%29	PF3D7_0401800-1	1862	PF3D7_0401800	GO:0020036,GO:0044538	taxon:36329,EC:3.6.4.12,NCBI_gi:23498140,NCBI_gi:124505181,ApiDB_PlasmoDB:PF3D7_0401800
Pf3D7_04_v3	104424			1180	-683			0	1	0	0	0	0	A		0.724594	0.724594		1	1		rna_PF3D7_0401800-1	rna_PF3D7_0401800-1	Pf3D7_04_v3	103742	105603	PF3D7_0401800-1	Plasmodium+exported+protein+%28PHISTb%29%2C+unknown+function+%28PfD80%29	PF3D7_0401800-1	1862	PF3D7_0401800	GO:0020036,GO:0044538	taxon:36329,EC:3.6.4.12,NCBI_gi:23498140,NCBI_gi:124505181,ApiDB_PlasmoDB:PF3D7_0401800
Pf3D7_04_v3	104425			1179	-684			0	1	0	0	0	0	G		0.724594	0.724594		1	1		rna_PF3D7_0401800-1	rna_PF3D7_0401800-1	Pf3D7_04_v3	103742	105603	PF3D7_0401800-1	Plasmodium+exported+protein+%28PHISTb%29%2C+unknown+function+%28PfD80%29	PF3D7_0401800-1	1862	PF3D7_0401800	GO:0020036,GO:0044538	taxon:36329,EC:3.6.4.12,NCBI_gi:23498140,NCBI_gi:124505181,ApiDB_PlasmoDB:PF3D7_0401800
Pf3D7_04_v3	104426			1178	-685			0	1	4	0	1	1	C		0.724594	1.57125		0.705376	0.884493		rna_PF3D7_0401800-1	rna_PF3D7_0401800-1	Pf3D7_04_v3	103742	105603	PF3D7_0401800-1	Plasmodium+exported+protein+%28PHISTb%29%2C+unknown+function+%28PfD80%29	PF3D7_0401800-1	1862	PF3D7_0401800	GO:0020036,GO:0044538	taxon:36329,EC:3.6.4.12,NCBI_gi:23498140,NCBI_gi:124505181,ApiDB_PlasmoDB:PF3D7_0401800
Pf3D7_04_v3	104427			1177	-686			0	0	0	0	0	1	A		1	1		1	1.25393		rna_PF3D7_0401800-1	rna_PF3D7_0401800-1	Pf3D7_04_v3	103742	105603	PF3D7_0401800-1	Plasmodium+exported+protein+%28PHISTb%29%2C+unknown+function+%28PfD80%29	PF3D7_0401800-1	1862	PF3D7_0401800	GO:0020036,GO:0044538	taxon:36329,EC:3.6.4.12,NCBI_gi:23498140,NCBI_gi:124505181,ApiDB_PlasmoDB:PF3D7_0401800
Pf3D7_04_v3	104428			1176	-687			3	0	1	0	0	1	T		1.6	1.29211		1	1.25393		rna_PF3D7_0401800-1	rna_PF3D7_0401800-1	Pf3D7_04_v3	103742	105603	PF3D7_0401800-1	Plasmodium+exported+protein+%28PHISTb%29%2C+unknown+function+%28PfD80%29	PF3D7_0401800-1	1862	PF3D7_0401800	GO:0020036,GO:0044538	taxon:36329,EC:3.6.4.12,NCBI_gi:23498140,NCBI_gi:124505181,ApiDB_PlasmoDB:PF3D7_0401800
Pf3D7_04_v3	104429			1175	-688			0	0	2	1	1	1	A		1	1.58422		0.934501	0.884493		rna_PF3D7_0401800-1	rna_PF3D7_0401800-1	Pf3D7_04_v3	103742	105603	PF3D7_0401800-1	Plasmodium+exported+protein+%28PHISTb%29%2C+unknown+function+%28PfD80%29	PF3D7_0401800-1	1862	PF3D7_0401800	GO:0020036,GO:0044538	taxon:36329,EC:3.6.4.12,NCBI_gi:23498140,NCBI_gi:124505181,ApiDB_PlasmoDB:PF3D7_0401800
Pf3D7_04_v3	104431			1173	-690			0	0	4	0	0	0	A		1	2.16845		1	1		rna_PF3D7_0401800-1	rna_PF3D7_0401800-1	Pf3D7_04_v3	103742	105603	PF3D7_0401800-1	Plasmodium+exported+protein+%28PHISTb%29%2C+unknown+function+%28PfD80%29	PF3D7_0401800-1	1862	PF3D7_0401800	GO:0020036,GO:0044538	taxon:36329,EC:3.6.4.12,NCBI_gi:23498140,NCBI_gi:124505181,ApiDB_PlasmoDB:PF3D7_0401800
Pf3D7_04_v3	104432			1172	-691			0	1	4	0	2	1	A		0.724594	1.57125		0.54485	0.683204		rna_PF3D7_0401800-1	rna_PF3D7_0401800-1	Pf3D7_04_v3	103742	105603	PF3D7_0401800-1	Plasmodium+exported+protein+%28PHISTb%29%2C+unknown+function+%28PfD80%29	PF3D7_0401800-1	1862	PF3D7_0401800	GO:0020036,GO:0044538	taxon:36329,EC:3.6.4.12,NCBI_gi:23498140,NCBI_gi:124505181,ApiDB_PlasmoDB:PF3D7_0401800
Pf3D7_04_v3	104433			1171	-692			0	1	3	0	0	3	T		0.724594	1.35958		1	1.76179		rna_PF3D7_0401800-1	rna_PF3D7_0401800-1	Pf3D7_04_v3	103742	105603	PF3D7_0401800-1	Plasmodium+exported+protein+%28PHISTb%29%2C+unknown+function+%28PfD80%29	PF3D7_0401800-1	1862	PF3D7_0401800	GO:0020036,GO:0044538	taxon:36329,EC:3.6.4.12,NCBI_gi:23498140,NCBI_gi:124505181,ApiDB_PlasmoDB:PF3D7_0401800
Pf3D7_04_v3	104434			1170	-693			0	5	2	0	0	0	A		0.344779	0.546207		1	1		rna_PF3D7_0401800-1	rna_PF3D7_0401800-1	Pf3D7_04_v3	103742	105603	PF3D7_0401800-1	Plasmodium+exported+protein+%28PHISTb%29%2C+unknown+function+%28PfD80%29	PF3D7_0401800-1	1862	PF3D7_0401800	GO:0020036,GO:0044538	taxon:36329,EC:3.6.4.12,NCBI_gi:23498140,NCBI_gi:124505181,ApiDB_PlasmoDB:PF3D7_0401800
Pf3D7_04_v3	104435			1169	-694			0	0	4	0	0	1	T		1	2.16845		1	1.25393		rna_PF3D7_0401800-1	rna_PF3D7_0401800-1	Pf3D7_04_v3	103742	105603	PF3D7_0401800-1	Plasmodium+exported+protein+%28PHISTb%29%2C+unknown+function+%28PfD80%29	PF3D7_0401800-1	1862	PF3D7_0401800	GO:0020036,GO:0044538	taxon:36329,EC:3.6.4.12,NCBI_gi:23498140,NCBI_gi:124505181,ApiDB_PlasmoDB:PF3D7_0401800
Pf3D7_04_v3	104436			1168	-695			0	4	5	0	2	1	A		0.396774	0.976285		0.54485	0.683204		rna_PF3D7_0401800-1	rna_PF3D7_0401800-1	Pf3D7_04_v3	103742	105603	PF3D7_0401800-1	Plasmodium+exported+protein+%28PHISTb%29%2C+unknown+function+%28PfD80%29	PF3D7_0401800-1	1862	PF3D7_0401800	GO:0020036,GO:0044538	taxon:36329,EC:3.6.4.12,NCBI_gi:23498140,NCBI_gi:124505181,ApiDB_PlasmoDB:PF3D7_0401800
Pf3D7_04_v3	104437			1167	-696			3	3	0	0	0	1	T		0.747577	0.467236		1	1.25393		rna_PF3D7_0401800-1	rna_PF3D7_0401800-1	Pf3D7_04_v3	103742	105603	PF3D7_0401800-1	Plasmodium+exported+protein+%28PHISTb%29%2C+unknown+function+%28PfD80%29	PF3D7_0401800-1	1862	PF3D7_0401800	GO:0020036,GO:0044538	taxon:36329,EC:3.6.4.12,NCBI_gi:23498140,NCBI_gi:124505181,ApiDB_PlasmoDB:PF3D7_0401800
Pf3D7_04_v3	104438			1166	-697			0	0	0	0	1	0	A		1	1		0.705376	0.705376		rna_PF3D7_0401800-1	rna_PF3D7_0401800-1	Pf3D7_04_v3	103742	105603	PF3D7_0401800-1	Plasmodium+exported+protein+%28PHISTb%29%2C+unknown+function+%28PfD80%29	PF3D7_0401800-1	1862	PF3D7_0401800	GO:0020036,GO:0044538	taxon:36329,EC:3.6.4.12,NCBI_gi:23498140,NCBI_gi:124505181,ApiDB_PlasmoDB:PF3D7_0401800
Pf3D7_04_v3	104439			1165	-698			0	1	0	0	0	0	T		0.724594	0.724594		1	1		rna_PF3D7_0401800-1	rna_PF3D7_0401800-1	Pf3D7_04_v3	103742	105603	PF3D7_0401800-1	Plasmodium+exported+protein+%28PHISTb%29%2C+unknown+function+%28PfD80%29	PF3D7_0401800-1	1862	PF3D7_0401800	GO:0020036,GO:0044538	taxon:36329,EC:3.6.4.12,NCBI_gi:23498140,NCBI_gi:124505181,ApiDB_PlasmoDB:PF3D7_0401800
Pf3D7_04_v3	104440			1164	-699			0	4	0	0	1	2	T		0.396774	0.396774		0.705376	1.06361		rna_PF3D7_0401800-1	rna_PF3D7_0401800-1	Pf3D7_04_v3	103742	105603	PF3D7_0401800-1	Plasmodium+exported+protein+%28PHISTb%29%2C+unknown+function+%28PfD80%29	PF3D7_0401800-1	1862	PF3D7_0401800	GO:0020036,GO:0044538	taxon:36329,EC:3.6.4.12,NCBI_gi:23498140,NCBI_gi:124505181,ApiDB_PlasmoDB:PF3D7_0401800
Pf3D7_04_v3	104441			1163	-700			8	0	0	0	0	1	A		2.6	1		1	1.25393		rna_PF3D7_0401800-1	rna_PF3D7_0401800-1	Pf3D7_04_v3	103742	105603	PF3D7_0401800-1	Plasmodium+exported+protein+%28PHISTb%29%2C+unknown+function+%28PfD80%29	PF3D7_0401800-1	1862	PF3D7_0401800	GO:0020036,GO:0044538	taxon:36329,EC:3.6.4.12,NCBI_gi:23498140,NCBI_gi:124505181,ApiDB_PlasmoDB:PF3D7_0401800
Pf3D7_04_v3	104442			1162	-701			1	2	0	0	0	0	T		0.681754	0.568129		1	1		rna_PF3D7_0401800-1	rna_PF3D7_0401800-1	Pf3D7_04_v3	103742	105603	PF3D7_0401800-1	Plasmodium+exported+protein+%28PHISTb%29%2C+unknown+function+%28PfD80%29	PF3D7_0401800-1	1862	PF3D7_0401800	GO:0020036,GO:0044538	taxon:36329,EC:3.6.4.12,NCBI_gi:23498140,NCBI_gi:124505181,ApiDB_PlasmoDB:PF3D7_0401800
Pf3D7_04_v3	104443			1161	-702			0	0	1	0	0	1	C		1	1.29211		1	1.25393		rna_PF3D7_0401800-1	rna_PF3D7_0401800-1	Pf3D7_04_v3	103742	105603	PF3D7_0401800-1	Plasmodium+exported+protein+%28PHISTb%29%2C+unknown+function+%28PfD80%29	PF3D7_0401800-1	1862	PF3D7_0401800	GO:0020036,GO:0044538	taxon:36329,EC:3.6.4.12,NCBI_gi:23498140,NCBI_gi:124505181,ApiDB_PlasmoDB:PF3D7_0401800
Pf3D7_04_v3	104444			1160	-703			0	0	0	0	0	2	A		1	1		1	1.50786		rna_PF3D7_0401800-1	rna_PF3D7_0401800-1	Pf3D7_04_v3	103742	105603	PF3D7_0401800-1	Plasmodium+exported+protein+%28PHISTb%29%2C+unknown+function+%28PfD80%29	PF3D7_0401800-1	1862	PF3D7_0401800	GO:0020036,GO:0044538	taxon:36329,EC:3.6.4.12,NCBI_gi:23498140,NCBI_gi:124505181,ApiDB_PlasmoDB:PF3D7_0401800
Pf3D7_04_v3	104445			1159	-704			0	0	2	0	0	0	C		1	1.58422		1	1		rna_PF3D7_0401800-1	rna_PF3D7_0401800-1	Pf3D7_04_v3	103742	105603	PF3D7_0401800-1	Plasmodium+exported+protein+%28PHISTb%29%2C+unknown+function+%28PfD80%29	PF3D7_0401800-1	1862	PF3D7_0401800	GO:0020036,GO:0044538	taxon:36329,EC:3.6.4.12,NCBI_gi:23498140,NCBI_gi:124505181,ApiDB_PlasmoDB:PF3D7_0401800
Pf3D7_04_v3	104446			1158	-705			4	0	1	0	0	0	T		1.8	1.29211		1	1		rna_PF3D7_0401800-1	rna_PF3D7_0401800-1	Pf3D7_04_v3	103742	105603	PF3D7_0401800-1	Plasmodium+exported+protein+%28PHISTb%29%2C+unknown+function+%28PfD80%29	PF3D7_0401800-1	1862	PF3D7_0401800	GO:0020036,GO:0044538	taxon:36329,EC:3.6.4.12,NCBI_gi:23498140,NCBI_gi:124505181,ApiDB_PlasmoDB:PF3D7_0401800
Pf3D7_04_v3	104447			1157	-706			0	1	2	0	1	1	T		0.724594	1.14792		0.705376	0.884493		rna_PF3D7_0401800-1	rna_PF3D7_0401800-1	Pf3D7_04_v3	103742	105603	PF3D7_0401800-1	Plasmodium+exported+protein+%28PHISTb%29%2C+unknown+function+%28PfD80%29	PF3D7_0401800-1	1862	PF3D7_0401800	GO:0020036,GO:0044538	taxon:36329,EC:3.6.4.12,NCBI_gi:23498140,NCBI_gi:124505181,ApiDB_PlasmoDB:PF3D7_0401800
Pf3D7_04_v3	104448			1156	-707			0	0	1	0	0	3	T		1	1.29211		1	1.76179		rna_PF3D7_0401800-1	rna_PF3D7_0401800-1	Pf3D7_04_v3	103742	105603	PF3D7_0401800-1	Plasmodium+exported+protein+%28PHISTb%29%2C+unknown+function+%28PfD80%29	PF3D7_0401800-1	1862	PF3D7_0401800	GO:0020036,GO:0044538	taxon:36329,EC:3.6.4.12,NCBI_gi:23498140,NCBI_gi:124505181,ApiDB_PlasmoDB:PF3D7_0401800
Pf3D7_04_v3	104451			1153	-710			1	0	4	0	0	6	T		1.2	2.16845		1	2.52359		rna_PF3D7_0401800-1	rna_PF3D7_0401800-1	Pf3D7_04_v3	103742	105603	PF3D7_0401800-1	Plasmodium+exported+protein+%28PHISTb%29%2C+unknown+function+%28PfD80%29	PF3D7_0401800-1	1862	PF3D7_0401800	GO:0020036,GO:0044538	taxon:36329,EC:3.6.4.12,NCBI_gi:23498140,NCBI_gi:124505181,ApiDB_PlasmoDB:PF3D7_0401800
Pf3D7_04_v3	104452			1152	-711			0	4	2	0	0	0	T		0.396774	0.628578		1	1		rna_PF3D7_0401800-1	rna_PF3D7_0401800-1	Pf3D7_04_v3	103742	105603	PF3D7_0401800-1	Plasmodium+exported+protein+%28PHISTb%29%2C+unknown+function+%28PfD80%29	PF3D7_0401800-1	1862	PF3D7_0401800	GO:0020036,GO:0044538	taxon:36329,EC:3.6.4.12,NCBI_gi:23498140,NCBI_gi:124505181,ApiDB_PlasmoDB:PF3D7_0401800
Pf3D7_04_v3	104453			1151	-712			0	0	2	0	0	0	T		1	1.58422		1	1		rna_PF3D7_0401800-1	rna_PF3D7_0401800-1	Pf3D7_04_v3	103742	105603	PF3D7_0401800-1	Plasmodium+exported+protein+%28PHISTb%29%2C+unknown+function+%28PfD80%29	PF3D7_0401800-1	1862	PF3D7_0401800	GO:0020036,GO:0044538	taxon:36329,EC:3.6.4.12,NCBI_gi:23498140,NCBI_gi:124505181,ApiDB_PlasmoDB:PF3D7_0401800
Pf3D7_04_v3	104454			1150	-713			0	2	0	0	0	5	C		0.568129	0.568129		1	2.26966		rna_PF3D7_0401800-1	rna_PF3D7_0401800-1	Pf3D7_04_v3	103742	105603	PF3D7_0401800-1	Plasmodium+exported+protein+%28PHISTb%29%2C+unknown+function+%28PfD80%29	PF3D7_0401800-1	1862	PF3D7_0401800	GO:0020036,GO:0044538	taxon:36329,EC:3.6.4.12,NCBI_gi:23498140,NCBI_gi:124505181,ApiDB_PlasmoDB:PF3D7_0401800
Pf3D7_04_v3	104455			1149	-714			0	0	1	0	1	3	C		1	1.29211		0.705376	1.24273		rna_PF3D7_0401800-1	rna_PF3D7_0401800-1	Pf3D7_04_v3	103742	105603	PF3D7_0401800-1	Plasmodium+exported+protein+%28PHISTb%29%2C+unknown+function+%28PfD80%29	PF3D7_0401800-1	1862	PF3D7_0401800	GO:0020036,GO:0044538	taxon:36329,EC:3.6.4.12,NCBI_gi:23498140,NCBI_gi:124505181,ApiDB_PlasmoDB:PF3D7_0401800
Pf3D7_04_v3	104456			1148	-715			0	0	0	0	0	1	T		1	1		1	1.25393		rna_PF3D7_0401800-1	rna_PF3D7_0401800-1	Pf3D7_04_v3	103742	105603	PF3D7_0401800-1	Plasmodium+exported+protein+%28PHISTb%29%2C+unknown+function+%28PfD80%29	PF3D7_0401800-1	1862	PF3D7_0401800	GO:0020036,GO:0044538	taxon:36329,EC:3.6.4.12,NCBI_gi:23498140,NCBI_gi:124505181,ApiDB_PlasmoDB:PF3D7_0401800
Pf3D7_04_v3	104457			1147	-716			4	0	3	3	1	9	T		1.8	1.87634		1.39275	2.31743		rna_PF3D7_0401800-1	rna_PF3D7_0401800-1	Pf3D7_04_v3	103742	105603	PF3D7_0401800-1	Plasmodium+exported+protein+%28PHISTb%29%2C+unknown+function+%28PfD80%29	PF3D7_0401800-1	1862	PF3D7_0401800	GO:0020036,GO:0044538	taxon:36329,EC:3.6.4.12,NCBI_gi:23498140,NCBI_gi:124505181,ApiDB_PlasmoDB:PF3D7_0401800
Pf3D7_04_v3	104458			1146	-717			0	0	1	0	0	1	C		1	1.29211		1	1.25393		rna_PF3D7_0401800-1	rna_PF3D7_0401800-1	Pf3D7_04_v3	103742	105603	PF3D7_0401800-1	Plasmodium+exported+protein+%28PHISTb%29%2C+unknown+function+%28PfD80%29	PF3D7_0401800-1	1862	PF3D7_0401800	GO:0020036,GO:0044538	taxon:36329,EC:3.6.4.12,NCBI_gi:23498140,NCBI_gi:124505181,ApiDB_PlasmoDB:PF3D7_0401800
Pf3D7_04_v3	104459			1145	-718			0	0	2	0	0	0	T		1	1.58422		1	1		rna_PF3D7_0401800-1	rna_PF3D7_0401800-1	Pf3D7_04_v3	103742	105603	PF3D7_0401800-1	Plasmodium+exported+protein+%28PHISTb%29%2C+unknown+function+%28PfD80%29	PF3D7_0401800-1	1862	PF3D7_0401800	GO:0020036,GO:0044538	taxon:36329,EC:3.6.4.12,NCBI_gi:23498140,NCBI_gi:124505181,ApiDB_PlasmoDB:PF3D7_0401800
Pf3D7_04_v3	104460			1144	-719			7	1	9	0	0	2	T		1.73903	2.62956		1	1.50786		rna_PF3D7_0401800-1	rna_PF3D7_0401800-1	Pf3D7_04_v3	103742	105603	PF3D7_0401800-1	Plasmodium+exported+protein+%28PHISTb%29%2C+unknown+function+%28PfD80%29	PF3D7_0401800-1	1862	PF3D7_0401800	GO:0020036,GO:0044538	taxon:36329,EC:3.6.4.12,NCBI_gi:23498140,NCBI_gi:124505181,ApiDB_PlasmoDB:PF3D7_0401800
Pf3D7_04_v3	104461			1143	-720			0	7	3	0	1	0	T		0.273181	0.512579		0.705376	0.705376		rna_PF3D7_0401800-1	rna_PF3D7_0401800-1	Pf3D7_04_v3	103742	105603	PF3D7_0401800-1	Plasmodium+exported+protein+%28PHISTb%29%2C+unknown+function+%28PfD80%29	PF3D7_0401800-1	1862	PF3D7_0401800	GO:0020036,GO:0044538	taxon:36329,EC:3.6.4.12,NCBI_gi:23498140,NCBI_gi:124505181,ApiDB_PlasmoDB:PF3D7_0401800
Pf3D7_04_v3	104462			1142	-721			2	0	2	0	0	0	A		1.4	1.58422		1	1		rna_PF3D7_0401800-1	rna_PF3D7_0401800-1	Pf3D7_04_v3	103742	105603	PF3D7_0401800-1	Plasmodium+exported+protein+%28PHISTb%29%2C+unknown+function+%28PfD80%29	PF3D7_0401800-1	1862	PF3D7_0401800	GO:0020036,GO:0044538	taxon:36329,EC:3.6.4.12,NCBI_gi:23498140,NCBI_gi:124505181,ApiDB_PlasmoDB:PF3D7_0401800
Pf3D7_04_v3	104463			1141	-722			0	2	4	0	0	2	T		0.568129	1.23196		1	1.50786		rna_PF3D7_0401800-1	rna_PF3D7_0401800-1	Pf3D7_04_v3	103742	105603	PF3D7_0401800-1	Plasmodium+exported+protein+%28PHISTb%29%2C+unknown+function+%28PfD80%29	PF3D7_0401800-1	1862	PF3D7_0401800	GO:0020036,GO:0044538	taxon:36329,EC:3.6.4.12,NCBI_gi:23498140,NCBI_gi:124505181,ApiDB_PlasmoDB:PF3D7_0401800
Pf3D7_04_v3	104464			1140	-723			1	4	7	0	0	1	T		0.476128	1.20809		1	1.25393		rna_PF3D7_0401800-1	rna_PF3D7_0401800-1	Pf3D7_04_v3	103742	105603	PF3D7_0401800-1	Plasmodium+exported+protein+%28PHISTb%29%2C+unknown+function+%28PfD80%29	PF3D7_0401800-1	1862	PF3D7_0401800	GO:0020036,GO:0044538	taxon:36329,EC:3.6.4.12,NCBI_gi:23498140,NCBI_gi:124505181,ApiDB_PlasmoDB:PF3D7_0401800
Pf3D7_04_v3	104465			1139	-724			5	1	0	0	0	1	A		1.44919	0.724594		1	1.25393		rna_PF3D7_0401800-1	rna_PF3D7_0401800-1	Pf3D7_04_v3	103742	105603	PF3D7_0401800-1	Plasmodium+exported+protein+%28PHISTb%29%2C+unknown+function+%28PfD80%29	PF3D7_0401800-1	1862	PF3D7_0401800	GO:0020036,GO:0044538	taxon:36329,EC:3.6.4.12,NCBI_gi:23498140,NCBI_gi:124505181,ApiDB_PlasmoDB:PF3D7_0401800
Pf3D7_04_v3	104466			1138	-725			0	3	1	0	0	1	T		0.467236	0.603721		1	1.25393		rna_PF3D7_0401800-1	rna_PF3D7_0401800-1	Pf3D7_04_v3	103742	105603	PF3D7_0401800-1	Plasmodium+exported+protein+%28PHISTb%29%2C+unknown+function+%28PfD80%29	PF3D7_0401800-1	1862	PF3D7_0401800	GO:0020036,GO:0044538	taxon:36329,EC:3.6.4.12,NCBI_gi:23498140,NCBI_gi:124505181,ApiDB_PlasmoDB:PF3D7_0401800
Pf3D7_04_v3	104467			1137	-726			3	1	0	0	0	0	T		1.15935	0.724594		1	1		rna_PF3D7_0401800-1	rna_PF3D7_0401800-1	Pf3D7_04_v3	103742	105603	PF3D7_0401800-1	Plasmodium+exported+protein+%28PHISTb%29%2C+unknown+function+%28PfD80%29	PF3D7_0401800-1	1862	PF3D7_0401800	GO:0020036,GO:0044538	taxon:36329,EC:3.6.4.12,NCBI_gi:23498140,NCBI_gi:124505181,ApiDB_PlasmoDB:PF3D7_0401800
Pf3D7_04_v3	104468			1136	-727			0	3	0	0	0	1	A		0.467236	0.467236		1	1.25393		rna_PF3D7_0401800-1	rna_PF3D7_0401800-1	Pf3D7_04_v3	103742	105603	PF3D7_0401800-1	Plasmodium+exported+protein+%28PHISTb%29%2C+unknown+function+%28PfD80%29	PF3D7_0401800-1	1862	PF3D7_0401800	GO:0020036,GO:0044538	taxon:36329,EC:3.6.4.12,NCBI_gi:23498140,NCBI_gi:124505181,ApiDB_PlasmoDB:PF3D7_0401800
Pf3D7_04_v3	104469			1135	-728			10	0	0	0	0	0	T		3	1		1	1		rna_PF3D7_0401800-1	rna_PF3D7_0401800-1	Pf3D7_04_v3	103742	105603	PF3D7_0401800-1	Plasmodium+exported+protein+%28PHISTb%29%2C+unknown+function+%28PfD80%29	PF3D7_0401800-1	1862	PF3D7_0401800	GO:0020036,GO:0044538	taxon:36329,EC:3.6.4.12,NCBI_gi:23498140,NCBI_gi:124505181,ApiDB_PlasmoDB:PF3D7_0401800
Pf3D7_04_v3	104471			1133	-730			0	0	1	0	0	0	A		1	1.29211		1	1		rna_PF3D7_0401800-1	rna_PF3D7_0401800-1	Pf3D7_04_v3	103742	105603	PF3D7_0401800-1	Plasmodium+exported+protein+%28PHISTb%29%2C+unknown+function+%28PfD80%29	PF3D7_0401800-1	1862	PF3D7_0401800	GO:0020036,GO:0044538	taxon:36329,EC:3.6.4.12,NCBI_gi:23498140,NCBI_gi:124505181,ApiDB_PlasmoDB:PF3D7_0401800
Pf3D7_04_v3	104473			1131	-732			0	2	0	0	1	1	C		0.568129	0.568129		0.705376	0.884493		rna_PF3D7_0401800-1	rna_PF3D7_0401800-1	Pf3D7_04_v3	103742	105603	PF3D7_0401800-1	Plasmodium+exported+protein+%28PHISTb%29%2C+unknown+function+%28PfD80%29	PF3D7_0401800-1	1862	PF3D7_0401800	GO:0020036,GO:0044538	taxon:36329,EC:3.6.4.12,NCBI_gi:23498140,NCBI_gi:124505181,ApiDB_PlasmoDB:PF3D7_0401800
Pf3D7_04_v3	104476			1128	-735			6	0	0	0	0	0	C		2.2	1		1	1		rna_PF3D7_0401800-1	rna_PF3D7_0401800-1	Pf3D7_04_v3	103742	105603	PF3D7_0401800-1	Plasmodium+exported+protein+%28PHISTb%29%2C+unknown+function+%28PfD80%29	PF3D7_0401800-1	1862	PF3D7_0401800	GO:0020036,GO:0044538	taxon:36329,EC:3.6.4.12,NCBI_gi:23498140,NCBI_gi:124505181,ApiDB_PlasmoDB:PF3D7_0401800
Pf3D7_04_v3	104477			1127	-736			0	1	0	0	0	0	T		0.724594	0.724594		1	1		rna_PF3D7_0401800-1	rna_PF3D7_0401800-1	Pf3D7_04_v3	103742	105603	PF3D7_0401800-1	Plasmodium+exported+protein+%28PHISTb%29%2C+unknown+function+%28PfD80%29	PF3D7_0401800-1	1862	PF3D7_0401800	GO:0020036,GO:0044538	taxon:36329,EC:3.6.4.12,NCBI_gi:23498140,NCBI_gi:124505181,ApiDB_PlasmoDB:PF3D7_0401800
Pf3D7_04_v3	104478			1126	-737			0	0	0	0	0	0	G		1	1		1	1		rna_PF3D7_0401800-1	rna_PF3D7_0401800-1	Pf3D7_04_v3	103742	105603	PF3D7_0401800-1	Plasmodium+exported+protein+%28PHISTb%29%2C+unknown+function+%28PfD80%29	PF3D7_0401800-1	1862	PF3D7_0401800	GO:0020036,GO:0044538	taxon:36329,EC:3.6.4.12,NCBI_gi:23498140,NCBI_gi:124505181,ApiDB_PlasmoDB:PF3D7_0401800
Pf3D7_04_v3	104479			1125	-738			0	0	0	0	1	0	A		1	1		0.705376	0.705376		rna_PF3D7_0401800-1	rna_PF3D7_0401800-1	Pf3D7_04_v3	103742	105603	PF3D7_0401800-1	Plasmodium+exported+protein+%28PHISTb%29%2C+unknown+function+%28PfD80%29	PF3D7_0401800-1	1862	PF3D7_0401800	GO:0020036,GO:0044538	taxon:36329,EC:3.6.4.12,NCBI_gi:23498140,NCBI_gi:124505181,ApiDB_PlasmoDB:PF3D7_0401800
Pf3D7_04_v3	104480			1124	-739			0	1	3	0	0	0	T		0.724594	1.35958		1	1		rna_PF3D7_0401800-1	rna_PF3D7_0401800-1	Pf3D7_04_v3	103742	105603	PF3D7_0401800-1	Plasmodium+exported+protein+%28PHISTb%29%2C+unknown+function+%28PfD80%29	PF3D7_0401800-1	1862	PF3D7_0401800	GO:0020036,GO:0044538	taxon:36329,EC:3.6.4.12,NCBI_gi:23498140,NCBI_gi:124505181,ApiDB_PlasmoDB:PF3D7_0401800
Pf3D7_04_v3	104481			1123	-740			3	1	2	0	1	1	T		1.15935	1.14792		0.705376	0.884493		rna_PF3D7_0401800-1	rna_PF3D7_0401800-1	Pf3D7_04_v3	103742	105603	PF3D7_0401800-1	Plasmodium+exported+protein+%28PHISTb%29%2C+unknown+function+%28PfD80%29	PF3D7_0401800-1	1862	PF3D7_0401800	GO:0020036,GO:0044538	taxon:36329,EC:3.6.4.12,NCBI_gi:23498140,NCBI_gi:124505181,ApiDB_PlasmoDB:PF3D7_0401800
Pf3D7_04_v3	104482			1122	-741			0	1	0	0	0	0	C		0.724594	0.724594		1	1		rna_PF3D7_0401800-1	rna_PF3D7_0401800-1	Pf3D7_04_v3	103742	105603	PF3D7_0401800-1	Plasmodium+exported+protein+%28PHISTb%29%2C+unknown+function+%28PfD80%29	PF3D7_0401800-1	1862	PF3D7_0401800	GO:0020036,GO:0044538	taxon:36329,EC:3.6.4.12,NCBI_gi:23498140,NCBI_gi:124505181,ApiDB_PlasmoDB:PF3D7_0401800
Pf3D7_04_v3	104483			1121	-742			0	0	3	0	0	0	T		1	1.87634		1	1		rna_PF3D7_0401800-1	rna_PF3D7_0401800-1	Pf3D7_04_v3	103742	105603	PF3D7_0401800-1	Plasmodium+exported+protein+%28PHISTb%29%2C+unknown+function+%28PfD80%29	PF3D7_0401800-1	1862	PF3D7_0401800	GO:0020036,GO:0044538	taxon:36329,EC:3.6.4.12,NCBI_gi:23498140,NCBI_gi:124505181,ApiDB_PlasmoDB:PF3D7_0401800
Pf3D7_04_v3	104484			1120	-743			0	0	4	7	0	0	G		1	2.16845		3.27379	1		rna_PF3D7_0401800-1	rna_PF3D7_0401800-1	Pf3D7_04_v3	103742	105603	PF3D7_0401800-1	Plasmodium+exported+protein+%28PHISTb%29%2C+unknown+function+%28PfD80%29	PF3D7_0401800-1	1862	PF3D7_0401800	GO:0020036,GO:0044538	taxon:36329,EC:3.6.4.12,NCBI_gi:23498140,NCBI_gi:124505181,ApiDB_PlasmoDB:PF3D7_0401800
Pf3D7_04_v3	104485			1119	-744			0	0	6	0	0	1	C		1	2.75267		1	1.25393		rna_PF3D7_0401800-1	rna_PF3D7_0401800-1	Pf3D7_04_v3	103742	105603	PF3D7_0401800-1	Plasmodium+exported+protein+%28PHISTb%29%2C+unknown+function+%28PfD80%29	PF3D7_0401800-1	1862	PF3D7_0401800	GO:0020036,GO:0044538	taxon:36329,EC:3.6.4.12,NCBI_gi:23498140,NCBI_gi:124505181,ApiDB_PlasmoDB:PF3D7_0401800
Pf3D7_04_v3	104486			1118	-745			0	0	4	0	0	0	T		1	2.16845		1	1		rna_PF3D7_0401800-1	rna_PF3D7_0401800-1	Pf3D7_04_v3	103742	105603	PF3D7_0401800-1	Plasmodium+exported+protein+%28PHISTb%29%2C+unknown+function+%28PfD80%29	PF3D7_0401800-1	1862	PF3D7_0401800	GO:0020036,GO:0044538	taxon:36329,EC:3.6.4.12,NCBI_gi:23498140,NCBI_gi:124505181,ApiDB_PlasmoDB:PF3D7_0401800
Pf3D7_04_v3	104487			1117	-746			1	1	1	0	0	1	T		0.869513	0.936257		1	1.25393		rna_PF3D7_0401800-1	rna_PF3D7_0401800-1	Pf3D7_04_v3	103742	105603	PF3D7_0401800-1	Plasmodium+exported+protein+%28PHISTb%29%2C+unknown+function+%28PfD80%29	PF3D7_0401800-1	1862	PF3D7_0401800	GO:0020036,GO:0044538	taxon:36329,EC:3.6.4.12,NCBI_gi:23498140,NCBI_gi:124505181,ApiDB_PlasmoDB:PF3D7_0401800
Pf3D7_04_v3	104488			1116	-747			6	5	2	0	0	0	C		0.758513	0.546207		1	1		rna_PF3D7_0401800-1	rna_PF3D7_0401800-1	Pf3D7_04_v3	103742	105603	PF3D7_0401800-1	Plasmodium+exported+protein+%28PHISTb%29%2C+unknown+function+%28PfD80%29	PF3D7_0401800-1	1862	PF3D7_0401800	GO:0020036,GO:0044538	taxon:36329,EC:3.6.4.12,NCBI_gi:23498140,NCBI_gi:124505181,ApiDB_PlasmoDB:PF3D7_0401800
Pf3D7_04_v3	104489			1115	-748			0	0	0	0	0	2	T		1	1		1	1.50786		rna_PF3D7_0401800-1	rna_PF3D7_0401800-1	Pf3D7_04_v3	103742	105603	PF3D7_0401800-1	Plasmodium+exported+protein+%28PHISTb%29%2C+unknown+function+%28PfD80%29	PF3D7_0401800-1	1862	PF3D7_0401800	GO:0020036,GO:0044538	taxon:36329,EC:3.6.4.12,NCBI_gi:23498140,NCBI_gi:124505181,ApiDB_PlasmoDB:PF3D7_0401800
Pf3D7_04_v3	104490			1114	-749			1	1	2	0	0	0	T		0.869513	1.14792		1	1		rna_PF3D7_0401800-1	rna_PF3D7_0401800-1	Pf3D7_04_v3	103742	105603	PF3D7_0401800-1	Plasmodium+exported+protein+%28PHISTb%29%2C+unknown+function+%28PfD80%29	PF3D7_0401800-1	1862	PF3D7_0401800	GO:0020036,GO:0044538	taxon:36329,EC:3.6.4.12,NCBI_gi:23498140,NCBI_gi:124505181,ApiDB_PlasmoDB:PF3D7_0401800
Pf3D7_04_v3	104491			1113	-750			8	0	1	0	0	2	T		2.6	1.29211		1	1.50786		rna_PF3D7_0401800-1	rna_PF3D7_0401800-1	Pf3D7_04_v3	103742	105603	PF3D7_0401800-1	Plasmodium+exported+protein+%28PHISTb%29%2C+unknown+function+%28PfD80%29	PF3D7_0401800-1	1862	PF3D7_0401800	GO:0020036,GO:0044538	taxon:36329,EC:3.6.4.12,NCBI_gi:23498140,NCBI_gi:124505181,ApiDB_PlasmoDB:PF3D7_0401800
Pf3D7_04_v3	104492			1112	-751			2	0	4	0	0	3	C		1.4	2.16845		1	1.76179		rna_PF3D7_0401800-1	rna_PF3D7_0401800-1	Pf3D7_04_v3	103742	105603	PF3D7_0401800-1	Plasmodium+exported+protein+%28PHISTb%29%2C+unknown+function+%28PfD80%29	PF3D7_0401800-1	1862	PF3D7_0401800	GO:0020036,GO:0044538	taxon:36329,EC:3.6.4.12,NCBI_gi:23498140,NCBI_gi:124505181,ApiDB_PlasmoDB:PF3D7_0401800
Pf3D7_04_v3	104493			1111	-752			0	0	0	0	0	2	T		1	1		1	1.50786		rna_PF3D7_0401800-1	rna_PF3D7_0401800-1	Pf3D7_04_v3	103742	105603	PF3D7_0401800-1	Plasmodium+exported+protein+%28PHISTb%29%2C+unknown+function+%28PfD80%29	PF3D7_0401800-1	1862	PF3D7_0401800	GO:0020036,GO:0044538	taxon:36329,EC:3.6.4.12,NCBI_gi:23498140,NCBI_gi:124505181,ApiDB_PlasmoDB:PF3D7_0401800
Pf3D7_04_v3	104494			1110	-753			0	0	1	0	0	0	C		1	1.29211		1	1		rna_PF3D7_0401800-1	rna_PF3D7_0401800-1	Pf3D7_04_v3	103742	105603	PF3D7_0401800-1	Plasmodium+exported+protein+%28PHISTb%29%2C+unknown+function+%28PfD80%29	PF3D7_0401800-1	1862	PF3D7_0401800	GO:0020036,GO:0044538	taxon:36329,EC:3.6.4.12,NCBI_gi:23498140,NCBI_gi:124505181,ApiDB_PlasmoDB:PF3D7_0401800
Pf3D7_04_v3	104495			1109	-754			3	0	1	0	0	1	T		1.6	1.29211		1	1.25393		rna_PF3D7_0401800-1	rna_PF3D7_0401800-1	Pf3D7_04_v3	103742	105603	PF3D7_0401800-1	Plasmodium+exported+protein+%28PHISTb%29%2C+unknown+function+%28PfD80%29	PF3D7_0401800-1	1862	PF3D7_0401800	GO:0020036,GO:0044538	taxon:36329,EC:3.6.4.12,NCBI_gi:23498140,NCBI_gi:124505181,ApiDB_PlasmoDB:PF3D7_0401800
Pf3D7_04_v3	104496			1108	-755			0	0	1	0	0	1	T		1	1.29211		1	1.25393		rna_PF3D7_0401800-1	rna_PF3D7_0401800-1	Pf3D7_04_v3	103742	105603	PF3D7_0401800-1	Plasmodium+exported+protein+%28PHISTb%29%2C+unknown+function+%28PfD80%29	PF3D7_0401800-1	1862	PF3D7_0401800	GO:0020036,GO:0044538	taxon:36329,EC:3.6.4.12,NCBI_gi:23498140,NCBI_gi:124505181,ApiDB_PlasmoDB:PF3D7_0401800
Pf3D7_04_v3	104497			1107	-756			0	4	1	0	0	1	C		0.396774	0.512676		1	1.25393		rna_PF3D7_0401800-1	rna_PF3D7_0401800-1	Pf3D7_04_v3	103742	105603	PF3D7_0401800-1	Plasmodium+exported+protein+%28PHISTb%29%2C+unknown+function+%28PfD80%29	PF3D7_0401800-1	1862	PF3D7_0401800	GO:0020036,GO:0044538	taxon:36329,EC:3.6.4.12,NCBI_gi:23498140,NCBI_gi:124505181,ApiDB_PlasmoDB:PF3D7_0401800
Pf3D7_04_v3	104498			1106	-757			2	0	3	0	0	0	T		1.4	1.87634		1	1		rna_PF3D7_0401800-1	rna_PF3D7_0401800-1	Pf3D7_04_v3	103742	105603	PF3D7_0401800-1	Plasmodium+exported+protein+%28PHISTb%29%2C+unknown+function+%28PfD80%29	PF3D7_0401800-1	1862	PF3D7_0401800	GO:0020036,GO:0044538	taxon:36329,EC:3.6.4.12,NCBI_gi:23498140,NCBI_gi:124505181,ApiDB_PlasmoDB:PF3D7_0401800
Pf3D7_04_v3	104499			1105	-758			0	1	3	0	1	0	T		0.724594	1.35958		0.705376	0.705376		rna_PF3D7_0401800-1	rna_PF3D7_0401800-1	Pf3D7_04_v3	103742	105603	PF3D7_0401800-1	Plasmodium+exported+protein+%28PHISTb%29%2C+unknown+function+%28PfD80%29	PF3D7_0401800-1	1862	PF3D7_0401800	GO:0020036,GO:0044538	taxon:36329,EC:3.6.4.12,NCBI_gi:23498140,NCBI_gi:124505181,ApiDB_PlasmoDB:PF3D7_0401800
Pf3D7_04_v3	104500			1104	-759			4	1	4	0	0	0	C		1.30427	1.57125		1	1		rna_PF3D7_0401800-1	rna_PF3D7_0401800-1	Pf3D7_04_v3	103742	105603	PF3D7_0401800-1	Plasmodium+exported+protein+%28PHISTb%29%2C+unknown+function+%28PfD80%29	PF3D7_0401800-1	1862	PF3D7_0401800	GO:0020036,GO:0044538	taxon:36329,EC:3.6.4.12,NCBI_gi:23498140,NCBI_gi:124505181,ApiDB_PlasmoDB:PF3D7_0401800
Pf3D7_04_v3	104502			1102	-761			0	0	6	0	0	0	T		1	2.75267		1	1		rna_PF3D7_0401800-1	rna_PF3D7_0401800-1	Pf3D7_04_v3	103742	105603	PF3D7_0401800-1	Plasmodium+exported+protein+%28PHISTb%29%2C+unknown+function+%28PfD80%29	PF3D7_0401800-1	1862	PF3D7_0401800	GO:0020036,GO:0044538	taxon:36329,EC:3.6.4.12,NCBI_gi:23498140,NCBI_gi:124505181,ApiDB_PlasmoDB:PF3D7_0401800
Pf3D7_04_v3	104503			1101	-762			0	0	1	0	0	1	C		1	1.29211		1	1.25393		rna_PF3D7_0401800-1	rna_PF3D7_0401800-1	Pf3D7_04_v3	103742	105603	PF3D7_0401800-1	Plasmodium+exported+protein+%28PHISTb%29%2C+unknown+function+%28PfD80%29	PF3D7_0401800-1	1862	PF3D7_0401800	GO:0020036,GO:0044538	taxon:36329,EC:3.6.4.12,NCBI_gi:23498140,NCBI_gi:124505181,ApiDB_PlasmoDB:PF3D7_0401800
Pf3D7_04_v3	104504			1100	-763			0	0	0	0	0	4	T		1	1		1	2.01572		rna_PF3D7_0401800-1	rna_PF3D7_0401800-1	Pf3D7_04_v3	103742	105603	PF3D7_0401800-1	Plasmodium+exported+protein+%28PHISTb%29%2C+unknown+function+%28PfD80%29	PF3D7_0401800-1	1862	PF3D7_0401800	GO:0020036,GO:0044538	taxon:36329,EC:3.6.4.12,NCBI_gi:23498140,NCBI_gi:124505181,ApiDB_PlasmoDB:PF3D7_0401800
Pf3D7_04_v3	104505			1099	-764			0	0	6	0	0	0	G		1	2.75267		1	1		rna_PF3D7_0401800-1	rna_PF3D7_0401800-1	Pf3D7_04_v3	103742	105603	PF3D7_0401800-1	Plasmodium+exported+protein+%28PHISTb%29%2C+unknown+function+%28PfD80%29	PF3D7_0401800-1	1862	PF3D7_0401800	GO:0020036,GO:0044538	taxon:36329,EC:3.6.4.12,NCBI_gi:23498140,NCBI_gi:124505181,ApiDB_PlasmoDB:PF3D7_0401800
Pf3D7_04_v3	104506			1098	-765			0	0	5	0	1	0	T		1	2.46056		0.705376	0.705376		rna_PF3D7_0401800-1	rna_PF3D7_0401800-1	Pf3D7_04_v3	103742	105603	PF3D7_0401800-1	Plasmodium+exported+protein+%28PHISTb%29%2C+unknown+function+%28PfD80%29	PF3D7_0401800-1	1862	PF3D7_0401800	GO:0020036,GO:0044538	taxon:36329,EC:3.6.4.12,NCBI_gi:23498140,NCBI_gi:124505181,ApiDB_PlasmoDB:PF3D7_0401800
Pf3D7_04_v3	104507			1097	-766			0	1	3	6	0	0	A		0.724594	1.35958		2.94896	1		rna_PF3D7_0401800-1	rna_PF3D7_0401800-1	Pf3D7_04_v3	103742	105603	PF3D7_0401800-1	Plasmodium+exported+protein+%28PHISTb%29%2C+unknown+function+%28PfD80%29	PF3D7_0401800-1	1862	PF3D7_0401800	GO:0020036,GO:0044538	taxon:36329,EC:3.6.4.12,NCBI_gi:23498140,NCBI_gi:124505181,ApiDB_PlasmoDB:PF3D7_0401800
Pf3D7_04_v3	104508			1096	-767			12	2	4	0	1	2	A		1.93164	1.23196		0.705376	1.06361		rna_PF3D7_0401800-1	rna_PF3D7_0401800-1	Pf3D7_04_v3	103742	105603	PF3D7_0401800-1	Plasmodium+exported+protein+%28PHISTb%29%2C+unknown+function+%28PfD80%29	PF3D7_0401800-1	1862	PF3D7_0401800	GO:0020036,GO:0044538	taxon:36329,EC:3.6.4.12,NCBI_gi:23498140,NCBI_gi:124505181,ApiDB_PlasmoDB:PF3D7_0401800
Pf3D7_04_v3	104509			1095	-768			0	1	10	0	1	1	T		0.724594	2.84122		0.705376	0.884493		rna_PF3D7_0401800-1	rna_PF3D7_0401800-1	Pf3D7_04_v3	103742	105603	PF3D7_0401800-1	Plasmodium+exported+protein+%28PHISTb%29%2C+unknown+function+%28PfD80%29	PF3D7_0401800-1	1862	PF3D7_0401800	GO:0020036,GO:0044538	taxon:36329,EC:3.6.4.12,NCBI_gi:23498140,NCBI_gi:124505181,ApiDB_PlasmoDB:PF3D7_0401800
Pf3D7_04_v3	104510			1094	-769			11	1	0	3	0	0	A		2.3187	0.724594		1.97448	1		rna_PF3D7_0401800-1	rna_PF3D7_0401800-1	Pf3D7_04_v3	103742	105603	PF3D7_0401800-1	Plasmodium+exported+protein+%28PHISTb%29%2C+unknown+function+%28PfD80%29	PF3D7_0401800-1	1862	PF3D7_0401800	GO:0020036,GO:0044538	taxon:36329,EC:3.6.4.12,NCBI_gi:23498140,NCBI_gi:124505181,ApiDB_PlasmoDB:PF3D7_0401800
Pf3D7_04_v3	104511			1093	-770			2	0	3	4	4	0	T		1.4	1.87634		0.860927	0.374429		rna_PF3D7_0401800-1	rna_PF3D7_0401800-1	Pf3D7_04_v3	103742	105603	PF3D7_0401800-1	Plasmodium+exported+protein+%28PHISTb%29%2C+unknown+function+%28PfD80%29	PF3D7_0401800-1	1862	PF3D7_0401800	GO:0020036,GO:0044538	taxon:36329,EC:3.6.4.12,NCBI_gi:23498140,NCBI_gi:124505181,ApiDB_PlasmoDB:PF3D7_0401800
Pf3D7_04_v3	104512			1092	-771			0	3	2	0	0	1	C		0.467236	0.740206		1	1.25393		rna_PF3D7_0401800-1	rna_PF3D7_0401800-1	Pf3D7_04_v3	103742	105603	PF3D7_0401800-1	Plasmodium+exported+protein+%28PHISTb%29%2C+unknown+function+%28PfD80%29	PF3D7_0401800-1	1862	PF3D7_0401800	GO:0020036,GO:0044538	taxon:36329,EC:3.6.4.12,NCBI_gi:23498140,NCBI_gi:124505181,ApiDB_PlasmoDB:PF3D7_0401800
Pf3D7_04_v3	104513			1091	-772			0	0	1	0	0	0	T		1	1.29211		1	1		rna_PF3D7_0401800-1	rna_PF3D7_0401800-1	Pf3D7_04_v3	103742	105603	PF3D7_0401800-1	Plasmodium+exported+protein+%28PHISTb%29%2C+unknown+function+%28PfD80%29	PF3D7_0401800-1	1862	PF3D7_0401800	GO:0020036,GO:0044538	taxon:36329,EC:3.6.4.12,NCBI_gi:23498140,NCBI_gi:124505181,ApiDB_PlasmoDB:PF3D7_0401800
Pf3D7_04_v3	104514			1090	-773			5	0	2	10	2	6	A		2	1.58422		2.31467	1.37498		rna_PF3D7_0401800-1	rna_PF3D7_0401800-1	Pf3D7_04_v3	103742	105603	PF3D7_0401800-1	Plasmodium+exported+protein+%28PHISTb%29%2C+unknown+function+%28PfD80%29	PF3D7_0401800-1	1862	PF3D7_0401800	GO:0020036,GO:0044538	taxon:36329,EC:3.6.4.12,NCBI_gi:23498140,NCBI_gi:124505181,ApiDB_PlasmoDB:PF3D7_0401800
Pf3D7_04_v3	104515			1089	-774			5	0	3	0	0	0	C		2	1.87634		1	1		rna_PF3D7_0401800-1	rna_PF3D7_0401800-1	Pf3D7_04_v3	103742	105603	PF3D7_0401800-1	Plasmodium+exported+protein+%28PHISTb%29%2C+unknown+function+%28PfD80%29	PF3D7_0401800-1	1862	PF3D7_0401800	GO:0020036,GO:0044538	taxon:36329,EC:3.6.4.12,NCBI_gi:23498140,NCBI_gi:124505181,ApiDB_PlasmoDB:PF3D7_0401800
Pf3D7_04_v3	104516			1088	-775			0	0	0	0	0	1	G		1	1		1	1.25393		rna_PF3D7_0401800-1	rna_PF3D7_0401800-1	Pf3D7_04_v3	103742	105603	PF3D7_0401800-1	Plasmodium+exported+protein+%28PHISTb%29%2C+unknown+function+%28PfD80%29	PF3D7_0401800-1	1862	PF3D7_0401800	GO:0020036,GO:0044538	taxon:36329,EC:3.6.4.12,NCBI_gi:23498140,NCBI_gi:124505181,ApiDB_PlasmoDB:PF3D7_0401800
Pf3D7_04_v3	104517			1087	-776			0	2	1	0	0	0	T		0.568129	0.734086		1	1		rna_PF3D7_0401800-1	rna_PF3D7_0401800-1	Pf3D7_04_v3	103742	105603	PF3D7_0401800-1	Plasmodium+exported+protein+%28PHISTb%29%2C+unknown+function+%28PfD80%29	PF3D7_0401800-1	1862	PF3D7_0401800	GO:0020036,GO:0044538	taxon:36329,EC:3.6.4.12,NCBI_gi:23498140,NCBI_gi:124505181,ApiDB_PlasmoDB:PF3D7_0401800
Pf3D7_04_v3	104518			1086	-777			2	1	2	0	1	1	T		1.01443	1.14792		0.705376	0.884493		rna_PF3D7_0401800-1	rna_PF3D7_0401800-1	Pf3D7_04_v3	103742	105603	PF3D7_0401800-1	Plasmodium+exported+protein+%28PHISTb%29%2C+unknown+function+%28PfD80%29	PF3D7_0401800-1	1862	PF3D7_0401800	GO:0020036,GO:0044538	taxon:36329,EC:3.6.4.12,NCBI_gi:23498140,NCBI_gi:124505181,ApiDB_PlasmoDB:PF3D7_0401800
Pf3D7_04_v3	104519			1085	-778			6	3	0	0	0	0	A		1.02792	0.467236		1	1		rna_PF3D7_0401800-1	rna_PF3D7_0401800-1	Pf3D7_04_v3	103742	105603	PF3D7_0401800-1	Plasmodium+exported+protein+%28PHISTb%29%2C+unknown+function+%28PfD80%29	PF3D7_0401800-1	1862	PF3D7_0401800	GO:0020036,GO:0044538	taxon:36329,EC:3.6.4.12,NCBI_gi:23498140,NCBI_gi:124505181,ApiDB_PlasmoDB:PF3D7_0401800
Pf3D7_04_v3	104520			1084	-779			1	1	1	0	0	0	C		0.869513	0.936257		1	1		rna_PF3D7_0401800-1	rna_PF3D7_0401800-1	Pf3D7_04_v3	103742	105603	PF3D7_0401800-1	Plasmodium+exported+protein+%28PHISTb%29%2C+unknown+function+%28PfD80%29	PF3D7_0401800-1	1862	PF3D7_0401800	GO:0020036,GO:0044538	taxon:36329,EC:3.6.4.12,NCBI_gi:23498140,NCBI_gi:124505181,ApiDB_PlasmoDB:PF3D7_0401800
Pf3D7_04_v3	104521			1083	-780			0	1	1	0	2	0	T		0.724594	0.936257		0.54485	0.54485		rna_PF3D7_0401800-1	rna_PF3D7_0401800-1	Pf3D7_04_v3	103742	105603	PF3D7_0401800-1	Plasmodium+exported+protein+%28PHISTb%29%2C+unknown+function+%28PfD80%29	PF3D7_0401800-1	1862	PF3D7_0401800	GO:0020036,GO:0044538	taxon:36329,EC:3.6.4.12,NCBI_gi:23498140,NCBI_gi:124505181,ApiDB_PlasmoDB:PF3D7_0401800
Pf3D7_04_v3	104522			1082	-781			0	1	0	0	0	0	A		0.724594	0.724594		1	1		rna_PF3D7_0401800-1	rna_PF3D7_0401800-1	Pf3D7_04_v3	103742	105603	PF3D7_0401800-1	Plasmodium+exported+protein+%28PHISTb%29%2C+unknown+function+%28PfD80%29	PF3D7_0401800-1	1862	PF3D7_0401800	GO:0020036,GO:0044538	taxon:36329,EC:3.6.4.12,NCBI_gi:23498140,NCBI_gi:124505181,ApiDB_PlasmoDB:PF3D7_0401800
Pf3D7_04_v3	104523			1081	-782			0	8	0	0	0	0	C		0.247484	0.247484		1	1		rna_PF3D7_0401800-1	rna_PF3D7_0401800-1	Pf3D7_04_v3	103742	105603	PF3D7_0401800-1	Plasmodium+exported+protein+%28PHISTb%29%2C+unknown+function+%28PfD80%29	PF3D7_0401800-1	1862	PF3D7_0401800	GO:0020036,GO:0044538	taxon:36329,EC:3.6.4.12,NCBI_gi:23498140,NCBI_gi:124505181,ApiDB_PlasmoDB:PF3D7_0401800
Pf3D7_04_v3	104524			1080	-783			0	0	1	0	0	0	C		1	1.29211		1	1		rna_PF3D7_0401800-1	rna_PF3D7_0401800-1	Pf3D7_04_v3	103742	105603	PF3D7_0401800-1	Plasmodium+exported+protein+%28PHISTb%29%2C+unknown+function+%28PfD80%29	PF3D7_0401800-1	1862	PF3D7_0401800	GO:0020036,GO:0044538	taxon:36329,EC:3.6.4.12,NCBI_gi:23498140,NCBI_gi:124505181,ApiDB_PlasmoDB:PF3D7_0401800
Pf3D7_04_v3	104525			1079	-784			0	0	1	0	0	0	T		1	1.29211		1	1		rna_PF3D7_0401800-1	rna_PF3D7_0401800-1	Pf3D7_04_v3	103742	105603	PF3D7_0401800-1	Plasmodium+exported+protein+%28PHISTb%29%2C+unknown+function+%28PfD80%29	PF3D7_0401800-1	1862	PF3D7_0401800	GO:0020036,GO:0044538	taxon:36329,EC:3.6.4.12,NCBI_gi:23498140,NCBI_gi:124505181,ApiDB_PlasmoDB:PF3D7_0401800
Pf3D7_04_v3	104526			1078	-785			0	4	5	0	0	0	T		0.396774	0.976285		1	1		rna_PF3D7_0401800-1	rna_PF3D7_0401800-1	Pf3D7_04_v3	103742	105603	PF3D7_0401800-1	Plasmodium+exported+protein+%28PHISTb%29%2C+unknown+function+%28PfD80%29	PF3D7_0401800-1	1862	PF3D7_0401800	GO:0020036,GO:0044538	taxon:36329,EC:3.6.4.12,NCBI_gi:23498140,NCBI_gi:124505181,ApiDB_PlasmoDB:PF3D7_0401800
Pf3D7_04_v3	104527			1077	-786			0	0	3	0	0	2	C		1	1.87634		1	1.50786		rna_PF3D7_0401800-1	rna_PF3D7_0401800-1	Pf3D7_04_v3	103742	105603	PF3D7_0401800-1	Plasmodium+exported+protein+%28PHISTb%29%2C+unknown+function+%28PfD80%29	PF3D7_0401800-1	1862	PF3D7_0401800	GO:0020036,GO:0044538	taxon:36329,EC:3.6.4.12,NCBI_gi:23498140,NCBI_gi:124505181,ApiDB_PlasmoDB:PF3D7_0401800
Pf3D7_04_v3	104528			1076	-787			0	0	5	0	0	0	T		1	2.46056		1	1		rna_PF3D7_0401800-1	rna_PF3D7_0401800-1	Pf3D7_04_v3	103742	105603	PF3D7_0401800-1	Plasmodium+exported+protein+%28PHISTb%29%2C+unknown+function+%28PfD80%29	PF3D7_0401800-1	1862	PF3D7_0401800	GO:0020036,GO:0044538	taxon:36329,EC:3.6.4.12,NCBI_gi:23498140,NCBI_gi:124505181,ApiDB_PlasmoDB:PF3D7_0401800
Pf3D7_04_v3	104529			1075	-788			2	0	3	0	0	0	T		1.4	1.87634		1	1		rna_PF3D7_0401800-1	rna_PF3D7_0401800-1	Pf3D7_04_v3	103742	105603	PF3D7_0401800-1	Plasmodium+exported+protein+%28PHISTb%29%2C+unknown+function+%28PfD80%29	PF3D7_0401800-1	1862	PF3D7_0401800	GO:0020036,GO:0044538	taxon:36329,EC:3.6.4.12,NCBI_gi:23498140,NCBI_gi:124505181,ApiDB_PlasmoDB:PF3D7_0401800
Pf3D7_04_v3	104530			1074	-789			5	6	1	0	4	0	T		0.609664	0.393877		0.374429	0.374429		rna_PF3D7_0401800-1	rna_PF3D7_0401800-1	Pf3D7_04_v3	103742	105603	PF3D7_0401800-1	Plasmodium+exported+protein+%28PHISTb%29%2C+unknown+function+%28PfD80%29	PF3D7_0401800-1	1862	PF3D7_0401800	GO:0020036,GO:0044538	taxon:36329,EC:3.6.4.12,NCBI_gi:23498140,NCBI_gi:124505181,ApiDB_PlasmoDB:PF3D7_0401800
Pf3D7_04_v3	104531			1073	-790			0	0	0	0	0	0	C		1	1		1	1		rna_PF3D7_0401800-1	rna_PF3D7_0401800-1	Pf3D7_04_v3	103742	105603	PF3D7_0401800-1	Plasmodium+exported+protein+%28PHISTb%29%2C+unknown+function+%28PfD80%29	PF3D7_0401800-1	1862	PF3D7_0401800	GO:0020036,GO:0044538	taxon:36329,EC:3.6.4.12,NCBI_gi:23498140,NCBI_gi:124505181,ApiDB_PlasmoDB:PF3D7_0401800
Pf3D7_04_v3	104532			1072	-791			0	0	0	0	0	2	T		1	1		1	1.50786		rna_PF3D7_0401800-1	rna_PF3D7_0401800-1	Pf3D7_04_v3	103742	105603	PF3D7_0401800-1	Plasmodium+exported+protein+%28PHISTb%29%2C+unknown+function+%28PfD80%29	PF3D7_0401800-1	1862	PF3D7_0401800	GO:0020036,GO:0044538	taxon:36329,EC:3.6.4.12,NCBI_gi:23498140,NCBI_gi:124505181,ApiDB_PlasmoDB:PF3D7_0401800
Pf3D7_04_v3	104533			1071	-792			0	3	0	0	0	0	C		0.467236	0.467236		1	1		rna_PF3D7_0401800-1	rna_PF3D7_0401800-1	Pf3D7_04_v3	103742	105603	PF3D7_0401800-1	Plasmodium+exported+protein+%28PHISTb%29%2C+unknown+function+%28PfD80%29	PF3D7_0401800-1	1862	PF3D7_0401800	GO:0020036,GO:0044538	taxon:36329,EC:3.6.4.12,NCBI_gi:23498140,NCBI_gi:124505181,ApiDB_PlasmoDB:PF3D7_0401800
Pf3D7_04_v3	104534			1070	-793			0	0	0	0	1	0	A		1	1		0.705376	0.705376		rna_PF3D7_0401800-1	rna_PF3D7_0401800-1	Pf3D7_04_v3	103742	105603	PF3D7_0401800-1	Plasmodium+exported+protein+%28PHISTb%29%2C+unknown+function+%28PfD80%29	PF3D7_0401800-1	1862	PF3D7_0401800	GO:0020036,GO:0044538	taxon:36329,EC:3.6.4.12,NCBI_gi:23498140,NCBI_gi:124505181,ApiDB_PlasmoDB:PF3D7_0401800
Pf3D7_04_v3	104535			1069	-794			1	1	3	0	0	0	T		0.869513	1.35958		1	1		rna_PF3D7_0401800-1	rna_PF3D7_0401800-1	Pf3D7_04_v3	103742	105603	PF3D7_0401800-1	Plasmodium+exported+protein+%28PHISTb%29%2C+unknown+function+%28PfD80%29	PF3D7_0401800-1	1862	PF3D7_0401800	GO:0020036,GO:0044538	taxon:36329,EC:3.6.4.12,NCBI_gi:23498140,NCBI_gi:124505181,ApiDB_PlasmoDB:PF3D7_0401800
Pf3D7_04_v3	104536			1068	-795			7	2	5	8	2	3	A		1.36351	1.39792		1.96071	0.959913		rna_PF3D7_0401800-1	rna_PF3D7_0401800-1	Pf3D7_04_v3	103742	105603	PF3D7_0401800-1	Plasmodium+exported+protein+%28PHISTb%29%2C+unknown+function+%28PfD80%29	PF3D7_0401800-1	1862	PF3D7_0401800	GO:0020036,GO:0044538	taxon:36329,EC:3.6.4.12,NCBI_gi:23498140,NCBI_gi:124505181,ApiDB_PlasmoDB:PF3D7_0401800
Pf3D7_04_v3	104537			1067	-796			4	4	5	0	0	3	A		0.714192	0.976285		1	1.76179		rna_PF3D7_0401800-1	rna_PF3D7_0401800-1	Pf3D7_04_v3	103742	105603	PF3D7_0401800-1	Plasmodium+exported+protein+%28PHISTb%29%2C+unknown+function+%28PfD80%29	PF3D7_0401800-1	1862	PF3D7_0401800	GO:0020036,GO:0044538	taxon:36329,EC:3.6.4.12,NCBI_gi:23498140,NCBI_gi:124505181,ApiDB_PlasmoDB:PF3D7_0401800
Pf3D7_04_v3	104538			1066	-797			0	3	3	0	0	0	T		0.467236	0.876692		1	1		rna_PF3D7_0401800-1	rna_PF3D7_0401800-1	Pf3D7_04_v3	103742	105603	PF3D7_0401800-1	Plasmodium+exported+protein+%28PHISTb%29%2C+unknown+function+%28PfD80%29	PF3D7_0401800-1	1862	PF3D7_0401800	GO:0020036,GO:0044538	taxon:36329,EC:3.6.4.12,NCBI_gi:23498140,NCBI_gi:124505181,ApiDB_PlasmoDB:PF3D7_0401800
Pf3D7_04_v3	104539			1065	-798			1	1	0	0	1	0	C		0.869513	0.724594		0.705376	0.705376		rna_PF3D7_0401800-1	rna_PF3D7_0401800-1	Pf3D7_04_v3	103742	105603	PF3D7_0401800-1	Plasmodium+exported+protein+%28PHISTb%29%2C+unknown+function+%28PfD80%29	PF3D7_0401800-1	1862	PF3D7_0401800	GO:0020036,GO:0044538	taxon:36329,EC:3.6.4.12,NCBI_gi:23498140,NCBI_gi:124505181,ApiDB_PlasmoDB:PF3D7_0401800
Pf3D7_04_v3	104541			1063	-800			0	1	0	0	0	0	T		0.724594	0.724594		1	1		rna_PF3D7_0401800-1	rna_PF3D7_0401800-1	Pf3D7_04_v3	103742	105603	PF3D7_0401800-1	Plasmodium+exported+protein+%28PHISTb%29%2C+unknown+function+%28PfD80%29	PF3D7_0401800-1	1862	PF3D7_0401800	GO:0020036,GO:0044538	taxon:36329,EC:3.6.4.12,NCBI_gi:23498140,NCBI_gi:124505181,ApiDB_PlasmoDB:PF3D7_0401800
Pf3D7_04_v3	104542			1062	-801			0	1	4	0	0	0	C		0.724594	1.57125		1	1		rna_PF3D7_0401800-1	rna_PF3D7_0401800-1	Pf3D7_04_v3	103742	105603	PF3D7_0401800-1	Plasmodium+exported+protein+%28PHISTb%29%2C+unknown+function+%28PfD80%29	PF3D7_0401800-1	1862	PF3D7_0401800	GO:0020036,GO:0044538	taxon:36329,EC:3.6.4.12,NCBI_gi:23498140,NCBI_gi:124505181,ApiDB_PlasmoDB:PF3D7_0401800
Pf3D7_04_v3	104544			1060	-803			0	0	1	0	0	1	A		1	1.29211		1	1.25393		rna_PF3D7_0401800-1	rna_PF3D7_0401800-1	Pf3D7_04_v3	103742	105603	PF3D7_0401800-1	Plasmodium+exported+protein+%28PHISTb%29%2C+unknown+function+%28PfD80%29	PF3D7_0401800-1	1862	PF3D7_0401800	GO:0020036,GO:0044538	taxon:36329,EC:3.6.4.12,NCBI_gi:23498140,NCBI_gi:124505181,ApiDB_PlasmoDB:PF3D7_0401800
Pf3D7_04_v3	104545			1059	-804			0	3	0	0	0	0	A		0.467236	0.467236		1	1		rna_PF3D7_0401800-1	rna_PF3D7_0401800-1	Pf3D7_04_v3	103742	105603	PF3D7_0401800-1	Plasmodium+exported+protein+%28PHISTb%29%2C+unknown+function+%28PfD80%29	PF3D7_0401800-1	1862	PF3D7_0401800	GO:0020036,GO:0044538	taxon:36329,EC:3.6.4.12,NCBI_gi:23498140,NCBI_gi:124505181,ApiDB_PlasmoDB:PF3D7_0401800
Pf3D7_04_v3	104546			1058	-805			0	1	0	0	0	0	C		0.724594	0.724594		1	1		rna_PF3D7_0401800-1	rna_PF3D7_0401800-1	Pf3D7_04_v3	103742	105603	PF3D7_0401800-1	Plasmodium+exported+protein+%28PHISTb%29%2C+unknown+function+%28PfD80%29	PF3D7_0401800-1	1862	PF3D7_0401800	GO:0020036,GO:0044538	taxon:36329,EC:3.6.4.12,NCBI_gi:23498140,NCBI_gi:124505181,ApiDB_PlasmoDB:PF3D7_0401800
Pf3D7_04_v3	104547			1057	-806			0	0	0	0	0	2	C		1	1		1	1.50786		rna_PF3D7_0401800-1	rna_PF3D7_0401800-1	Pf3D7_04_v3	103742	105603	PF3D7_0401800-1	Plasmodium+exported+protein+%28PHISTb%29%2C+unknown+function+%28PfD80%29	PF3D7_0401800-1	1862	PF3D7_0401800	GO:0020036,GO:0044538	taxon:36329,EC:3.6.4.12,NCBI_gi:23498140,NCBI_gi:124505181,ApiDB_PlasmoDB:PF3D7_0401800
Pf3D7_04_v3	104548			1056	-807			0	0	2	0	0	0	T		1	1.58422		1	1		rna_PF3D7_0401800-1	rna_PF3D7_0401800-1	Pf3D7_04_v3	103742	105603	PF3D7_0401800-1	Plasmodium+exported+protein+%28PHISTb%29%2C+unknown+function+%28PfD80%29	PF3D7_0401800-1	1862	PF3D7_0401800	GO:0020036,GO:0044538	taxon:36329,EC:3.6.4.12,NCBI_gi:23498140,NCBI_gi:124505181,ApiDB_PlasmoDB:PF3D7_0401800
Pf3D7_04_v3	104549			1055	-808			9	1	4	0	5	1	T		2.02886	1.57125		0.32379	0.406011		rna_PF3D7_0401800-1	rna_PF3D7_0401800-1	Pf3D7_04_v3	103742	105603	PF3D7_0401800-1	Plasmodium+exported+protein+%28PHISTb%29%2C+unknown+function+%28PfD80%29	PF3D7_0401800-1	1862	PF3D7_0401800	GO:0020036,GO:0044538	taxon:36329,EC:3.6.4.12,NCBI_gi:23498140,NCBI_gi:124505181,ApiDB_PlasmoDB:PF3D7_0401800
Pf3D7_04_v3	104550			1054	-809			8	9	1	0	0	0	G		0.588137	0.292284		1	1		rna_PF3D7_0401800-1	rna_PF3D7_0401800-1	Pf3D7_04_v3	103742	105603	PF3D7_0401800-1	Plasmodium+exported+protein+%28PHISTb%29%2C+unknown+function+%28PfD80%29	PF3D7_0401800-1	1862	PF3D7_0401800	GO:0020036,GO:0044538	taxon:36329,EC:3.6.4.12,NCBI_gi:23498140,NCBI_gi:124505181,ApiDB_PlasmoDB:PF3D7_0401800
Pf3D7_04_v3	104551			1053	-810			0	0	3	0	0	0	A		1	1.87634		1	1		rna_PF3D7_0401800-1	rna_PF3D7_0401800-1	Pf3D7_04_v3	103742	105603	PF3D7_0401800-1	Plasmodium+exported+protein+%28PHISTb%29%2C+unknown+function+%28PfD80%29	PF3D7_0401800-1	1862	PF3D7_0401800	GO:0020036,GO:0044538	taxon:36329,EC:3.6.4.12,NCBI_gi:23498140,NCBI_gi:124505181,ApiDB_PlasmoDB:PF3D7_0401800
Pf3D7_04_v3	104552			1052	-811			0	1	3	0	0	3	T		0.724594	1.35958		1	1.76179		rna_PF3D7_0401800-1	rna_PF3D7_0401800-1	Pf3D7_04_v3	103742	105603	PF3D7_0401800-1	Plasmodium+exported+protein+%28PHISTb%29%2C+unknown+function+%28PfD80%29	PF3D7_0401800-1	1862	PF3D7_0401800	GO:0020036,GO:0044538	taxon:36329,EC:3.6.4.12,NCBI_gi:23498140,NCBI_gi:124505181,ApiDB_PlasmoDB:PF3D7_0401800
Pf3D7_04_v3	104553			1051	-812			1	5	2	0	0	2	G		0.413734	0.546207		1	1.50786		rna_PF3D7_0401800-1	rna_PF3D7_0401800-1	Pf3D7_04_v3	103742	105603	PF3D7_0401800-1	Plasmodium+exported+protein+%28PHISTb%29%2C+unknown+function+%28PfD80%29	PF3D7_0401800-1	1862	PF3D7_0401800	GO:0020036,GO:0044538	taxon:36329,EC:3.6.4.12,NCBI_gi:23498140,NCBI_gi:124505181,ApiDB_PlasmoDB:PF3D7_0401800
Pf3D7_04_v3	104554			1050	-813			3	0	1	0	0	0	A		1.6	1.29211		1	1		rna_PF3D7_0401800-1	rna_PF3D7_0401800-1	Pf3D7_04_v3	103742	105603	PF3D7_0401800-1	Plasmodium+exported+protein+%28PHISTb%29%2C+unknown+function+%28PfD80%29	PF3D7_0401800-1	1862	PF3D7_0401800	GO:0020036,GO:0044538	taxon:36329,EC:3.6.4.12,NCBI_gi:23498140,NCBI_gi:124505181,ApiDB_PlasmoDB:PF3D7_0401800
Pf3D7_04_v3	104555			1049	-814			4	5	0	0	0	0	G		0.620601	0.344779		1	1		rna_PF3D7_0401800-1	rna_PF3D7_0401800-1	Pf3D7_04_v3	103742	105603	PF3D7_0401800-1	Plasmodium+exported+protein+%28PHISTb%29%2C+unknown+function+%28PfD80%29	PF3D7_0401800-1	1862	PF3D7_0401800	GO:0020036,GO:0044538	taxon:36329,EC:3.6.4.12,NCBI_gi:23498140,NCBI_gi:124505181,ApiDB_PlasmoDB:PF3D7_0401800
Pf3D7_04_v3	104556			1048	-815			0	1	2	0	0	0	C		0.724594	1.14792		1	1		rna_PF3D7_0401800-1	rna_PF3D7_0401800-1	Pf3D7_04_v3	103742	105603	PF3D7_0401800-1	Plasmodium+exported+protein+%28PHISTb%29%2C+unknown+function+%28PfD80%29	PF3D7_0401800-1	1862	PF3D7_0401800	GO:0020036,GO:0044538	taxon:36329,EC:3.6.4.12,NCBI_gi:23498140,NCBI_gi:124505181,ApiDB_PlasmoDB:PF3D7_0401800
Pf3D7_04_v3	104557			1047	-816			0	0	1	0	0	1	C		1	1.29211		1	1.25393		rna_PF3D7_0401800-1	rna_PF3D7_0401800-1	Pf3D7_04_v3	103742	105603	PF3D7_0401800-1	Plasmodium+exported+protein+%28PHISTb%29%2C+unknown+function+%28PfD80%29	PF3D7_0401800-1	1862	PF3D7_0401800	GO:0020036,GO:0044538	taxon:36329,EC:3.6.4.12,NCBI_gi:23498140,NCBI_gi:124505181,ApiDB_PlasmoDB:PF3D7_0401800
Pf3D7_04_v3	104558			1046	-817			0	3	1	2	0	0	T		0.467236	0.603721		1.64965	1		rna_PF3D7_0401800-1	rna_PF3D7_0401800-1	Pf3D7_04_v3	103742	105603	PF3D7_0401800-1	Plasmodium+exported+protein+%28PHISTb%29%2C+unknown+function+%28PfD80%29	PF3D7_0401800-1	1862	PF3D7_0401800	GO:0020036,GO:0044538	taxon:36329,EC:3.6.4.12,NCBI_gi:23498140,NCBI_gi:124505181,ApiDB_PlasmoDB:PF3D7_0401800
Pf3D7_04_v3	104559			1045	-818			0	1	3	0	3	0	G		0.724594	1.35958		0.443842	0.443842		rna_PF3D7_0401800-1	rna_PF3D7_0401800-1	Pf3D7_04_v3	103742	105603	PF3D7_0401800-1	Plasmodium+exported+protein+%28PHISTb%29%2C+unknown+function+%28PfD80%29	PF3D7_0401800-1	1862	PF3D7_0401800	GO:0020036,GO:0044538	taxon:36329,EC:3.6.4.12,NCBI_gi:23498140,NCBI_gi:124505181,ApiDB_PlasmoDB:PF3D7_0401800
Pf3D7_04_v3	104560			1044	-819			0	2	3	0	0	0	T		0.568129	1.066		1	1		rna_PF3D7_0401800-1	rna_PF3D7_0401800-1	Pf3D7_04_v3	103742	105603	PF3D7_0401800-1	Plasmodium+exported+protein+%28PHISTb%29%2C+unknown+function+%28PfD80%29	PF3D7_0401800-1	1862	PF3D7_0401800	GO:0020036,GO:0044538	taxon:36329,EC:3.6.4.12,NCBI_gi:23498140,NCBI_gi:124505181,ApiDB_PlasmoDB:PF3D7_0401800
Pf3D7_04_v3	104561			1043	-820			6	8	5	0	1	0	T		0.544466	0.60895		0.705376	0.705376		rna_PF3D7_0401800-1	rna_PF3D7_0401800-1	Pf3D7_04_v3	103742	105603	PF3D7_0401800-1	Plasmodium+exported+protein+%28PHISTb%29%2C+unknown+function+%28PfD80%29	PF3D7_0401800-1	1862	PF3D7_0401800	GO:0020036,GO:0044538	taxon:36329,EC:3.6.4.12,NCBI_gi:23498140,NCBI_gi:124505181,ApiDB_PlasmoDB:PF3D7_0401800
Pf3D7_04_v3	104562			1042	-821			0	1	2	0	1	0	G		0.724594	1.14792		0.705376	0.705376		rna_PF3D7_0401800-1	rna_PF3D7_0401800-1	Pf3D7_04_v3	103742	105603	PF3D7_0401800-1	Plasmodium+exported+protein+%28PHISTb%29%2C+unknown+function+%28PfD80%29	PF3D7_0401800-1	1862	PF3D7_0401800	GO:0020036,GO:0044538	taxon:36329,EC:3.6.4.12,NCBI_gi:23498140,NCBI_gi:124505181,ApiDB_PlasmoDB:PF3D7_0401800
Pf3D7_04_v3	104563			1041	-822			0	0	1	0	1	1	A		1	1.29211		0.705376	0.884493		rna_PF3D7_0401800-1	rna_PF3D7_0401800-1	Pf3D7_04_v3	103742	105603	PF3D7_0401800-1	Plasmodium+exported+protein+%28PHISTb%29%2C+unknown+function+%28PfD80%29	PF3D7_0401800-1	1862	PF3D7_0401800	GO:0020036,GO:0044538	taxon:36329,EC:3.6.4.12,NCBI_gi:23498140,NCBI_gi:124505181,ApiDB_PlasmoDB:PF3D7_0401800
Pf3D7_04_v3	104564			1040	-823			0	2	0	0	1	0	T		0.568129	0.568129		0.705376	0.705376		rna_PF3D7_0401800-1	rna_PF3D7_0401800-1	Pf3D7_04_v3	103742	105603	PF3D7_0401800-1	Plasmodium+exported+protein+%28PHISTb%29%2C+unknown+function+%28PfD80%29	PF3D7_0401800-1	1862	PF3D7_0401800	GO:0020036,GO:0044538	taxon:36329,EC:3.6.4.12,NCBI_gi:23498140,NCBI_gi:124505181,ApiDB_PlasmoDB:PF3D7_0401800
Pf3D7_04_v3	104565			1039	-824			11	2	2	0	0	0	G		1.81801	0.900043		1	1		rna_PF3D7_0401800-1	rna_PF3D7_0401800-1	Pf3D7_04_v3	103742	105603	PF3D7_0401800-1	Plasmodium+exported+protein+%28PHISTb%29%2C+unknown+function+%28PfD80%29	PF3D7_0401800-1	1862	PF3D7_0401800	GO:0020036,GO:0044538	taxon:36329,EC:3.6.4.12,NCBI_gi:23498140,NCBI_gi:124505181,ApiDB_PlasmoDB:PF3D7_0401800
Pf3D7_04_v3	104567			1037	-826			0	3	0	0	1	0	A		0.467236	0.467236		0.705376	0.705376		rna_PF3D7_0401800-1	rna_PF3D7_0401800-1	Pf3D7_04_v3	103742	105603	PF3D7_0401800-1	Plasmodium+exported+protein+%28PHISTb%29%2C+unknown+function+%28PfD80%29	PF3D7_0401800-1	1862	PF3D7_0401800	GO:0020036,GO:0044538	taxon:36329,EC:3.6.4.12,NCBI_gi:23498140,NCBI_gi:124505181,ApiDB_PlasmoDB:PF3D7_0401800
Pf3D7_04_v3	104568			1036	-827			0	2	0	13	0	0	A		0.568129	0.568129		5.22275	1		rna_PF3D7_0401800-1	rna_PF3D7_0401800-1	Pf3D7_04_v3	103742	105603	PF3D7_0401800-1	Plasmodium+exported+protein+%28PHISTb%29%2C+unknown+function+%28PfD80%29	PF3D7_0401800-1	1862	PF3D7_0401800	GO:0020036,GO:0044538	taxon:36329,EC:3.6.4.12,NCBI_gi:23498140,NCBI_gi:124505181,ApiDB_PlasmoDB:PF3D7_0401800
Pf3D7_04_v3	104569			1035	-828			3	0	1	0	1	0	A		1.6	1.29211		0.705376	0.705376		rna_PF3D7_0401800-1	rna_PF3D7_0401800-1	Pf3D7_04_v3	103742	105603	PF3D7_0401800-1	Plasmodium+exported+protein+%28PHISTb%29%2C+unknown+function+%28PfD80%29	PF3D7_0401800-1	1862	PF3D7_0401800	GO:0020036,GO:0044538	taxon:36329,EC:3.6.4.12,NCBI_gi:23498140,NCBI_gi:124505181,ApiDB_PlasmoDB:PF3D7_0401800
Pf3D7_04_v3	104570			1034	-829			0	3	2	0	0	1	T		0.467236	0.740206		1	1.25393		rna_PF3D7_0401800-1	rna_PF3D7_0401800-1	Pf3D7_04_v3	103742	105603	PF3D7_0401800-1	Plasmodium+exported+protein+%28PHISTb%29%2C+unknown+function+%28PfD80%29	PF3D7_0401800-1	1862	PF3D7_0401800	GO:0020036,GO:0044538	taxon:36329,EC:3.6.4.12,NCBI_gi:23498140,NCBI_gi:124505181,ApiDB_PlasmoDB:PF3D7_0401800
Pf3D7_04_v3	104571			1033	-830			0	1	2	6	1	0	C		0.724594	1.14792		2.08013	0.705376		rna_PF3D7_0401800-1	rna_PF3D7_0401800-1	Pf3D7_04_v3	103742	105603	PF3D7_0401800-1	Plasmodium+exported+protein+%28PHISTb%29%2C+unknown+function+%28PfD80%29	PF3D7_0401800-1	1862	PF3D7_0401800	GO:0020036,GO:0044538	taxon:36329,EC:3.6.4.12,NCBI_gi:23498140,NCBI_gi:124505181,ApiDB_PlasmoDB:PF3D7_0401800
Pf3D7_04_v3	104572			1032	-831			0	2	0	0	0	0	G		0.568129	0.568129		1	1		rna_PF3D7_0401800-1	rna_PF3D7_0401800-1	Pf3D7_04_v3	103742	105603	PF3D7_0401800-1	Plasmodium+exported+protein+%28PHISTb%29%2C+unknown+function+%28PfD80%29	PF3D7_0401800-1	1862	PF3D7_0401800	GO:0020036,GO:0044538	taxon:36329,EC:3.6.4.12,NCBI_gi:23498140,NCBI_gi:124505181,ApiDB_PlasmoDB:PF3D7_0401800
Pf3D7_04_v3	104573			1031	-832			0	1	0	0	0	0	G		0.724594	0.724594		1	1		rna_PF3D7_0401800-1	rna_PF3D7_0401800-1	Pf3D7_04_v3	103742	105603	PF3D7_0401800-1	Plasmodium+exported+protein+%28PHISTb%29%2C+unknown+function+%28PfD80%29	PF3D7_0401800-1	1862	PF3D7_0401800	GO:0020036,GO:0044538	taxon:36329,EC:3.6.4.12,NCBI_gi:23498140,NCBI_gi:124505181,ApiDB_PlasmoDB:PF3D7_0401800
[truncated: 87,417 more rows]

## Sheet: trophozoite stage raw data
Chromsome	Genome-Pos		5'UTR-Pos	CDS-Pos	CDS-Pos -110	3'UTR-Pos	SH-1 stop reads	SH-2 stop reads	SH-3 stop reads	SH-4 stop reads	SH-5 stop reads	SH-6 stop reads	Base	37 in vivo score	37 in vitro score	26 in vivo score	26 in vitro score	Gene_t	Triscription_ID	Chr	Gene.sta	Gene.end	Name	Description	Description.1	Size	Parent_gene	GO	Dbxref
[truncated: 44,979 more rows]
