# Supplementary material for: RNA Secondary Structurome Revealed Distinct Thermoregulation in Plasmodium falciparum
Source: Front Cell Dev Biol. 2022 Jan 4;9:766532. doi: 10.3389/fcell.2021.766532 (PMC8763798; doi:10.3389/fcell.2021.766532)
Supplement: Supplementary file 10 [file Table8.XLSX]

## Sheet: Sheet1
		ring stage DE
		Gene	37-control	26-treated	Regulation	37-control				26-treated				37-control	26-treated
						H	I	M	E	H	I	M	E
	1	PF3D7_0501200	410.82	175.15	Down	2	6	0	1	2	4	0	1		more interior loop after cold stress
	2	PF3D7_0513300	1351.08	514.46	Down	3	2	0	1	3	1	0	1	similar structure
	3	PF3D7_0522000	115.87	40.3	Down	1	1	0	1	3	0	0	1		more hairpin loop after cold response
	4	PF3D7_0601900	1144.14	304.41	Down	1	2	0	1	3	1	0	1		more hairpin loop after cold response
	5	PF3D7_0627500	802.32	346.19	Down	3	6	0	1	3	2	0	1	more interior loop than cold stress
	6	PF3D7_0702400	859.95	367.33	Down	2	2	0	1	5	4	1	1		more hairpin loop and interior loop after cold response
	7	PF3D7_0831800	7650.13	2610.28	Down	4	8	0	1	2	5	1	1		totally different
	8	PF3D7_1015900	3471.44	1290.47	Down	3	3	0	1	1	1	0	1	more hairpin loop and interior loop than cold stress
	9	PF3D7_1029600	864.13	325.13	Down	1	2	0	1	1	3	0	1		more interior loop after cold stress
	10	PF3D7_1229400	1326.88	543.74	Down	3	1	0	1	1	1	0	1	more hairpin loop and interior loop than cold stress
	11	PF3D7_1252300	2165.13	866.74	Down	5	5	2	1	3	5	2	1		completely different shape
	12	PF3D7_0414800	68.45	205.44	Ups	5	4	0	1	3	1	0	1	more hairpin loop and interior loop than cold stress
	13	PF3D7_0525700	99.46	265.5	Ups	3	5	0	1	2	3	0	1	more hairpin loop and interior loop than cold stress
	14	PF3D7_0731400	54.22	161.52	Ups	4	5	0	1	3	5	0	1	more hairpin loop and interior loop than cold stress
	15	PF3D7_0930200	13.95	89.8	Ups	1	2	0	1	1	1	0	1	more interior loop than cold stress
		trophozoite stage DE
		Gene	37-control	26-treated	Regulation	37-control				26-treated				37-control	26-treated
						H	I	M	E	H	I	M	E
	1	PF3D7_0206800	7411.5	2857.12	Down	6	5	0	1	4	11	0	1		completely different shape
	2	PF3D7_0400200	975.46	425.41	Down	2	1	1	1	2	2	0	1		completely different shape
	3	PF3D7_0423400	277.46	120.32	Down	2	1	0	1	2	1	1	1		more multi-btanch loop after cold response
	4	PF3D7_0423700	202.35	67.6	Down	2	9	0	1	5	4	0	1		totally different
	5	PF3D7_0501600	375.67	151.29	Down	3	0	1	1	2	10	1	1		more hairpin loop and interior loop after cold response
	6	PF3D7_0511600	92.94	33.55	Down	1	0	0	1	1	0	0	1		A hairpin exist in different locations
	7	PF3D7_0728400	59.48	13.52	Down	3	2	0	1	4	1	0	1		more hairpin loop and less interior loop after cold response
	8	PF3D7_1015900	5842.93	2194.73	Down	4	2	0	1	3	6	0	1		more interior loop after cold response
	9	PF3D7_1029600	2875.82	864.17	Down	1	0	0	1	1	0	0	1	similar structure
	10	PF3D7_1229400	4582.79	1616.22	Down	2	0	0	1	3	3	0	1		more hairpin loop and interior loop after cold response
	11	PF3D7_1229700	382.77	152.54	Down	2	2	0	1	2	4	0	1		more interior loop after cold response
	12	PF3D7_1449200	6327.35	2171.99	Down	2	0	0	1	2	0	0	1	same structure
	13	PF3D7_1470400	684.58	274.53	Down	4	8	0	1	2	4	0	1	more hairpin loop and interior loop than cold stress
		no different expression
		Gene	37-control	26-treated	Regulation	37-control				26-treated				37-control	26-treated
						H	I	M	E	H	I	M	E
	1	PF3D7_0108000	357.95	329.16	no	0	0	0	0	0	0	0	0		Those structures contain no pairs
	2	PF3D7_0207000	434.53	442.03	no	1	0	0	1	1	0	0	1	same structure
	3	PF3D7_0320900	2136.58	1873.66	no	3	2	0	1	3	2	0	1	same structure
	4	PF3D7_0404900	159.73	209.02	no	0	0	0	0	0	0	0	0		Those structures contain no pairs
	5	PF3D7_0501500	223.8	239.29	no	3	3	1	1	2	2	1	1	similar structure
	6	PF3D7_0610400	7504.14	7708.36	no	2	1	1	1	3	2	1	1	similar structure
	7	PF3D7_0725400	1407.4	1185.1	no	3	4	0	1	3	4	0	1	similar structure
	8	PF3D7_0818200	2586.34	2365.42	no	2	5	1	1	5	6	0	1		more hairpin loop and interior loop after cold response
	9	PF3D7_0929500	0.39	0.55	no	2	1	0	1	2	4	0	1	similar structure
	10	PF3D7_1012400	2619.64	1292.29	no	3	4	1	1	3	3	1	1	similar structure
	11	PF3D7_1103100	3838.07	2279.32	no	2	3	0	1	2	2	1	1	more interior loop than cold stress
	12	PF3D7_1246200	3339.24	2618.02	no	1	1	0	1	1	0	0	1	similar structure
	13	PF3D7_1335100	982.24	741.59	no	3	3	0	1	2	3	1	1	more interior loop than cold response
	14	PF3D7_1406800	634.17	620.8	no	1	1	0	1	1	1	0	1	same structure
	E	exterior loop
	H	hairpin loop
	B	bulge loop
	I	interior loop
	M	multi-btanch loop
